# Supplementary material for: Extracellular Vesicles of the Plant Pathogen Botrytis cinerea
Source: J Fungi (Basel). 2023 Apr 20;9(4):495. doi: 10.3390/jof9040495 (PMC10146736; doi:10.3390/jof9040495)
Supplement: Supplementary file 1 [file jof-09-00495-s001.zip]

Archive with 3 entries (3 files):
- jof-2338494-suppl-done.pdf
- Table S1.xlsx
- Table S2.xlsx
