# Supplementary material for: Extracellular Vesicles of the Plant Pathogen Botrytis cinerea
Source: J Fungi (Basel). 2023 Apr 20;9(4):495. doi: 10.3390/jof9040495 (PMC10146736; doi:10.3390/jof9040495)
Supplement: Supplementary file 1 [file jof-09-00495-s001.zip › Table S1.xlsx]

## Sheet: Raw
Checked	Protein FDR Confidence: Combined	Master	Accession	Description	Exp. q-value: Combined	Contaminant	Sum PEP Score	Coverage [%]	# Peptides	# PSMs	# Unique Peptides	# AAs	MW [kDa]	calc. pI	Score Mascot: Mascot	Score MS Amanda 2.0: MS Amanda 2.0	Score Sequest HT: Sequest HT	# Peptides (by Search Engine): Mascot	# Peptides (by Search Engine): MS Amanda 2.0	# Peptides (by Search Engine): Sequest HT	Abundance Ratio: (F8) / (F7)	Abundance Ratio: (F9) / (F7)	Abundance Ratio: (F10) / (F7)	Abundance Ratio: (F9) / (F8)	Abundance Ratio: (F10) / (F8)	Abundance Ratio: (F10) / (F9)	Abundance Ratio Adj. P-Value: (F8) / (F7)	Abundance Ratio Adj. P-Value: (F9) / (F7)	Abundance Ratio Adj. P-Value: (F10) / (F7)	Abundance Ratio Adj. P-Value: (F9) / (F8)	Abundance Ratio Adj. P-Value: (F10) / (F8)	Abundance Ratio Adj. P-Value: (F10) / (F9)	Abundance Ratio Variability [%]: (F8) / (F7)	Abundance Ratio Variability [%]: (F9) / (F7)	Abundance Ratio Variability [%]: (F10) / (F7)	Abundance Ratio Variability [%]: (F9) / (F8)	Abundance Ratio Variability [%]: (F10) / (F8)	Abundance Ratio Variability [%]: (F10) / (F9)	Abundances (Grouped): F7	Abundances (Grouped): F8	Abundances (Grouped): F9	Abundances (Grouped): F10	Abundances (Grouped) CV [%]: F7	Abundances (Grouped) CV [%]: F8	Abundances (Grouped) CV [%]: F9	Abundances (Grouped) CV [%]: F10	Abundance: F7: Sample	Abundance: F8: Sample	Abundance: F9: Sample
FALSE	High	Master Protein	Bcin12p06020.1	pep chromosome:ASM83294v1:12:2083958:2087642:1 gene:Bcin12g06020 transcript:Bcin12g06020.1 gene_biotype:protein_coding transcript_biotype:protein_coding	0	FALSE	1122.6	58	65	3452	65	985	107.5	5.62	34557	102251	4123.49	62	49	62	0.788	1.057	0.616	1.268	0.728	0.559	0.970246	0.982777	0.966093	0.96948	0.752192	0.81252	45.19	17.04	32.96	35.17	21.64	24.95	3.31824e+10	2.55039e+10	3.45232e+10	1.92356e+10					1.94949e+10	2.55031e+10	2.35695e+10
FALSE	High	Master Protein	Bcin13p00960.1	pep chromosome:ASM83294v1:13:355757:358224:1 gene:Bcin13g00960 transcript:Bcin13g00960.1 gene_biotype:protein_coding transcript_biotype:protein_coding gene_symbol:Bckar2	0	FALSE	783.752	73	66	2480	64	670	73.1	5.01	20158	67124.7	2793.12	65	53	62	1.65	1.186	1.061	0.714	0.635	0.882	0.949367	0.86873	0.999606	0.948609	0.49567	0.952912	45.48	24.06	30.01	37.14	18.28	20.26	1.32077e+10	2.2193e+10	1.52183e+10	1.37398e+10					7.7593e+09	2.21926e+10	1.03896e+10
FALSE	High	Master Protein	Bcin07p05540.1	pep chromosome:ASM83294v1:7:2039542:2050026:-1 gene:Bcin07g05540 transcript:Bcin07g05540.1 gene_biotype:protein_coding transcript_biotype:protein_coding	0	FALSE	1642.63	65	163	2200	163	2941	329.5	5.33	20182	58099.2	2570.98	158	138	159	0.115	1.302	1.938	11.542	17.102	1.506	0.0141002	0.701789	0.966093	0.00102081	8.19767e-16	0.93877	53.66	18.45	18.87	38.71	40.7	13.01	2.32995e+09	3.4076e+08	2.95209e+09	4.39659e+09					1.3677e+09	3.25138e+08	2.01517e+09
FALSE	High	Master Protein	Bcin03p01010.1	pep chromosome:ASM83294v1:3:350637:353272:1 gene:Bcin03g01010 transcript:Bcin03g01010.1 gene_biotype:protein_coding transcript_biotype:protein_coding	0	FALSE	349.404	76	34	1741	34	313	33.9	9.83	11928	41397.1	1487.33	33	25	31	1.186	0.965	1.315	0.862	1.108	1.267	0.970246	0.98175	0.978037	0.974763	0.98755	0.947771	39.77	19.29	30.99	28.35	30.26	15.27	1.47931e+10	1.49373e+10	1.46931e+10	1.91174e+10					8.69129e+09	1.49373e+10	1.00311e+10
FALSE	High	Master Protein	Bcin04p03660.1	pep chromosome:ASM83294v1:4:1318619:1323027:-1 gene:Bcin04g03660 transcript:Bcin04g03660.1 gene_biotype:protein_coding transcript_biotype:protein_coding gene_symbol:Bcvma1	0	FALSE	679.199	75	49	1679	49	669	73.7	5.26	14215	46039.6	1789.21	48	43	48	1.355	1.069	1.554	0.769	1.151	1.488	0.959506	0.98175	0.966093	0.964049	0.981402	0.945918	29.19	12.99	22.26	19.74	17.94	13.39	3.9339e+09	4.932e+09	4.13701e+09	6.01274e+09					2.31097e+09	4.93176e+09	2.82432e+09
FALSE	High	Master Protein	Bcin03p00430.1	pep chromosome:ASM83294v1:3:137006:140684:1 gene:Bcin03g00430 transcript:Bcin03g00430.1 gene_biotype:protein_coding transcript_biotype:protein_coding gene_symbol:Bclhs1	0	FALSE	753.643	57	65	1515	65	1035	112.7	5.88	12371	45365.7	1718.5	65	57	65	1.946	1.137	0.799	0.61	0.417	0.708	0.949367	0.929547	0.977572	0.948609	0.0291874	0.936309	42.86	15.91	26.81	26.76	16.41	18.95	3.49692e+09	6.73646e+09	3.99741e+09	2.77159e+09					2.05405e+09	6.73646e+09	2.72874e+09
FALSE	High	Master Protein	Bcin12p06380.1	pep chromosome:ASM83294v1:12:2221244:2223186:-1 gene:Bcin12g06380 transcript:Bcin12g06380.1 gene_biotype:protein_coding transcript_biotype:protein_coding gene_symbol:Bcbot1	0	FALSE	308.615	58	31	1234	30	510	58.1	6.95	6027	29439.5	1012.83	31	28	31	0.989	0.776	0.468	0.782	0.474	0.614	0.99979	0.647937	0.847262	0.965403	0.0889708	0.872895	38.33	13.84	31.16	23.7	30.83	10.91	8.31032e+09	8.85596e+09	6.46735e+09	3.79736e+09					4.88246e+09	8.85596e+09	4.41541e+09
FALSE	High	Master Protein	Bcin02p06930.1	pep chromosome:ASM83294v1:2:2447145:2454385:-1 gene:Bcin02g06930 transcript:Bcin02g06930.1 gene_biotype:protein_coding transcript_biotype:protein_coding	0	FALSE	785.088	40	68	1228	68	1932	219.9	7.8	11260	32340.3	1401.65	67	58	67	0.993	0.959	1.099	0.944	1.085	1.172	0.99979	0.98175	0.993775	0.989141	0.992294	0.963912	38.54	17.18	24.83	30.43	24.75	15.61	1.30146e+09	1.33832e+09	1.25706e+09	1.42761e+09					7.64353e+08	1.33832e+09	8.58089e+08
FALSE	High	Master Protein	Bcin09p07130.1	pep chromosome:ASM83294v1:9:2539836:2541718:-1 gene:Bcin09g07130 transcript:Bcin09g07130.1 gene_biotype:protein_coding transcript_biotype:protein_coding	0	FALSE	415.635	71	35	1169	35	380	41.6	5.43	8468	34510.9	1116.61	33	26	33	0.739	0.873	1.285	1.237	1.679	1.341	0.961682	0.883868	0.978037	0.975448	0.507632	0.947771	60.36	28.94	43.29	38.19	29.04	19.96	3.43287e+09	2.08924e+09	2.78947e+09	3.99892e+09					2.01671e+09	2.08924e+09	1.90427e+09
FALSE	High	Master Protein	Bcin01p08320.1	pep chromosome:ASM83294v1:1:2916169:2918524:1 gene:Bcin01g08320 transcript:Bcin01g08320.1 gene_biotype:protein_coding transcript_biotype:protein_coding gene_symbol:Bccne1	0	FALSE	476.868	54	35	1169	35	588	64.5	4.96	9551	28051.3	1448.96	35	29	34	1.628	1.221	0.969	0.699	0.619	0.847	0.949367	0.82954	0.993425	0.948609	0.442131	0.947771	47.23	24.6	37.89	28.1	17.65	16.31	5.3677e+09	7.55818e+09	5.70225e+09	4.8802e+09					3.15368e+09	7.55818e+09	3.89306e+09
FALSE	High	Master Protein	Bcin13p02720.1	pep chromosome:ASM83294v1:13:932662:937924:-1 gene:Bcin13g02720 transcript:Bcin13g02720.1 gene_biotype:protein_coding transcript_biotype:protein_coding gene_symbol:BcatrD	0	FALSE	754.792	55	69	1145	65	1501	167.5	6.84	10793	29166.9	1373.34	66	51	66	0.696	1.278	0.308	1.848	0.448	0.241	0.959506	0.757388	0.272387	0.948609	0.0556878	0.0306236	21.55	16.83	32.53	25.2	23	22.8	2.01028e+09	1.35035e+09	2.534e+09	6.12895e+08					1.18105e+09	1.3497e+09	1.72991e+09
FALSE	High	Master Protein	Bcin15p02080.1	pep chromosome:ASM83294v1:15:715574:720086:-1 gene:Bcin15g02080 transcript:Bcin15g02080.1 gene_biotype:protein_coding transcript_biotype:protein_coding gene_symbol:Bcatp2	0	FALSE	508.455	77	31	1144	31	509	54.5	5.67	11503	26585.8	1406.38	30	21	31	0.692	0.78	0.867	1.122	1.247	1.111	0.959506	0.660059	0.978037	0.989681	0.938359	0.987267	21.47	15.27	19.3	19.47	18.91	9.14	3.63422e+09	2.43479e+09	2.76396e+09	3.05727e+09					2.13502e+09	2.43479e+09	1.88702e+09
FALSE	High	Master Protein	Bcin04p05000.1	pep chromosome:ASM83294v1:4:1724037:1728750:-1 gene:Bcin04g05000 transcript:Bcin04g05000.1 gene_biotype:protein_coding transcript_biotype:protein_coding gene_symbol:BcppoA90	0	FALSE	780.022	70	76	1133	75	1153	128.7	6.89	9285	26109.3	1388.47	74	53	74	0.423	1.168	0.546	2.676	1.319	0.487	0.894098	0.896578	0.966093	0.722863	0.908009	0.658501	37.55	15.51	23.28	24.88	19.77	19.23	1.68546e+09	7.04395e+08	1.9409e+09	9.19017e+08					9.89878e+08	7.03297e+08	1.32494e+09
FALSE	High	Master Protein	Bcin01p00440.1	pep chromosome:ASM83294v1:1:190003:196493:-1 gene:Bcin01g00440 transcript:Bcin01g00440.1 gene_biotype:protein_coding transcript_biotype:protein_coding gene_symbol:Bcfas2	0	FALSE	736.13	51	85	1127	85	1860	204.1	6.1	8620	27282.7	1220.62	84	75	84	0.451	0.829	1.438	1.893	3.204	1.802	0.924818	0.803082	0.966093	0.948609	0.00288179	0.861176	46.07	21.41	32.12	37.79	30.73	15.09	1.11084e+09	5.17143e+08	9.38461e+08	1.67496e+09					6.52213e+08	5.15107e+08	6.40157e+08
FALSE	High	Master Protein	Bcin02p01070.1	pep chromosome:ASM83294v1:2:461101:464506:1 gene:Bcin02g01070 transcript:Bcin02g01070.1 gene_biotype:protein_coding transcript_biotype:protein_coding gene_symbol:Bcrot2	0	FALSE	642.664	53	52	1050	52	965	109	5.83	10900	27750	1248.39	52	44	52	1.951	1.119	1.226	0.572	0.595	1.07	0.949367	0.945848	0.978037	0.948609	0.367805	0.999091	30.09	16.15	24.91	23.81	17.63	11.11	2.06617e+09	4.04819e+09	2.34512e+09	2.45063e+09					1.21366e+09	4.04819e+09	1.60088e+09
FALSE	High	Master Protein	Bcin05p00940.1	pep chromosome:ASM83294v1:5:381783:384011:-1 gene:Bcin05g00940 transcript:Bcin05g00940.1 gene_biotype:protein_coding transcript_biotype:protein_coding	0	FALSE	474.861	73	40	1031	40	527	59.3	6.55	7757	25294.6	1060	39	31	39	1.848	1.048	1.636	0.558	0.859	1.588	0.949367	0.98635	0.966093	0.948609	0.934571	0.936309	31.88	23.34	37.13	18.57	17.94	17.96	2.47232e+09	4.41659e+09	2.47403e+09	3.83572e+09					1.45227e+09	4.41646e+09	1.68875e+09
FALSE	High	Master Protein	Bcin15p01150.1	pep chromosome:ASM83294v1:15:429919:435071:1 gene:Bcin15g01150 transcript:Bcin15g01150.1 gene_biotype:protein_coding transcript_biotype:protein_coding	0	FALSE	668.365	54	71	1020	71	1478	166.9	5.59	8343	24394.8	1150.45	70	59	70	1.292	0.946	1.388	0.746	1.086	1.415	0.961042	0.965965	0.970345	0.953247	0.99162	0.947771	29.19	15.24	20.45	22.08	18.57	13.63	9.31907e+08	1.21191e+09	9.05837e+08	1.2908e+09					5.47139e+08	1.21191e+09	6.18286e+08
FALSE	High	Master Protein	Bcin01p05890.1	pep chromosome:ASM83294v1:1:2053377:2058704:-1 gene:Bcin01g05890 transcript:Bcin01g05890.1 gene_biotype:protein_coding transcript_biotype:protein_coding gene_symbol:Bmr1	0	FALSE	649.209	48	58	991	57	1475	163.7	6.68	9026	22516.1	1227.02	58	43	58	1.108	1.292	0.83	1.204	0.76	0.627	0.986148	0.730017	0.978037	0.984853	0.816752	0.885243	34.14	19.77	21.44	23.99	19.02	17.23	1.55763e+09	1.61672e+09	1.97854e+09	1.24807e+09					9.14494e+08	1.61617e+09	1350643087
FALSE	High	Master Protein	Bcin16p01950.1	pep chromosome:ASM83294v1:16:788329:791421:-1 gene:Bcin16g01950 transcript:Bcin16g01950.1 gene_biotype:protein_coding transcript_biotype:protein_coding gene_symbol:Bccwh41	0	FALSE	536.537	67	42	973	42	829	93.9	5.21	8947	26625.9	1192.92	41	34	41	1.659	1.18	1.205	0.701	0.713	0.993	0.949367	0.882908	0.978986	0.948609	0.722563	0.994766	26.23	24.13	26.54	18.84	18.58	16.17	1.79874e+09	2.92576e+09	2.01841e+09	2.03046e+09					1.05626e+09	2.92572e+09	1.37769e+09
FALSE	High	Master Protein	Bcin12p00750.1	pep chromosome:ASM83294v1:12:280466:284639:-1 gene:Bcin12g00750 transcript:Bcin12g00750.1 gene_biotype:protein_coding transcript_biotype:protein_coding gene_symbol:Bcspf1	0	FALSE	572.857	50	65	928	64	1310	145.8	6.33	6934	22541.9	1036.38	64	55	63	1.676	1.159	1.566	0.696	0.919	1.31	0.949367	0.903008	0.966093	0.948609	0.980958	0.947771	28.1	21.05	23.46	19.11	13.75	10.97	7.2495e+08	1.20104e+09	8.29076e+08	1.10016e+09					4.25545e+08	1.2009e+09	5.65815e+08
FALSE	High	Master Protein	Bcin02p01370.1	pep chromosome:ASM83294v1:2:548251:551115:-1 gene:Bcin02g01370 transcript:Bcin02g01370.1 gene_biotype:protein_coding transcript_biotype:protein_coding	0	FALSE	554.828	72	40	916	40	742	80.9	6.8	8881	27099.5	1100.61	40	35	40	1.13	1.012	1.36	0.922	1.222	1.285	0.981883	0.997732	0.973871	0.987922	0.948268	0.947771	30.69	15.6	20.52	19	12.5	8.79	1.71718e+09	1.79522e+09	1.71446e+09	2.19556e+09					1.00866e+09	1.79518e+09	1.17036e+09
FALSE	High	Master Protein	Bcin15p01120.1	pep chromosome:ASM83294v1:15:414095:417424:-1 gene:Bcin15g01120 transcript:Bcin15g01120.1 gene_biotype:protein_coding transcript_biotype:protein_coding gene_symbol:Bcatp1	0	FALSE	330.846	65	31	915	31	554	59.8	9.1	6312	26919	902	31	29	31	0.716	0.807	0.921	1.133	1.235	1.096	0.959506	0.757388	0.986611	0.988639	0.944467	0.989365	40.32	19.58	27.2	28.96	27.26	10.47	2.5749e+09	1.87011e+09	2.09869e+09	2.27101e+09					1.51249e+09	1.87007e+09	1.4327e+09
FALSE	High	Master Protein	Bcin02p05270.1	pep chromosome:ASM83294v1:2:1879777:1884855:1 gene:Bcin02g05270 transcript:Bcin02g05270.1 gene_biotype:protein_coding transcript_biotype:protein_coding gene_symbol:Bckre5	0	FALSE	682.923	52	67	909	67	1491	166.1	5.44	8481	22700.6	1142.28	66	52	65	1.304	1.164	0.613	0.9	0.508	0.524	0.960405	0.896578	0.966093	0.986439	0.14572	0.735526	42.31	19.58	29.75	35.96	29.15	20.61	9.76503e+08	1.25677e+09	1.12899e+09	6.18313e+08					5.72766e+08	1.25677e+09	7.70685e+08
FALSE	High	Master Protein	Bcin02p03060.1	pep chromosome:ASM83294v1:2:1097131:1102185:-1 gene:Bcin02g03060 transcript:Bcin02g03060.1 gene_biotype:protein_coding transcript_biotype:protein_coding gene_symbol:BcppoA80	0	FALSE	558.795	55	56	875	55	1285	142.2	6.71	7675	24145.1	1056.51	55	45	55	1.132	1.009	1.497	0.918	1.377	1.483	0.981883	0.995768	0.966093	0.98759	0.853036	0.946369	29.3	11.46	17.45	19.92	14.58	12.54	1.08363e+09	1.14571e+09	1.08582e+09	1.63546e+09					6.36504e+08	1.14536e+09	7.41112e+08
FALSE	High	Master Protein	Bcin12p02040.1	pep chromosome:ASM83294v1:12:705548:707243:1 gene:Bcin12g02040 transcript:Bcin12g02040.1 gene_biotype:protein_coding transcript_biotype:protein_coding gene_symbol:Bcap8	0	FALSE	146.991	48	12	872	12	389	39.7	5.68	10529	13993.9	1285.15	12	6	12	0.226	0.546	0.766	2.263	3.063	1.364	0.226858	0.00884394	0.969903	0.903396	0.00495561	0.947771	35.17	14.84	19.3	29.51	23.54	17.44	1.09361e+10	2.32526e+09	5.86179e+09	8.32577e+09					6.42529e+09	2.32526e+09	4.00198e+09
FALSE	High	Master Protein	Bcin06p05730.1	pep chromosome:ASM83294v1:6:1961717:1964119:-1 gene:Bcin06g05730 transcript:Bcin06g05730.1 gene_biotype:protein_coding transcript_biotype:protein_coding gene_symbol:Bcpdi1	0	FALSE	466.561	83	43	870	43	531	57.5	4.74	7983	19276.9	1082.16	43	32	43	1.335	0.993	0.567	0.763	0.417	0.544	0.959506	0.98635	0.966093	0.959936	0.029661	0.777919	30.7	16.47	31.9	23.87	30.24	23.43	5.8361e+09	7.23235e+09	5.77567e+09	2.68293e+09					3.42869e+09	7.23235e+09	3.94292e+09
FALSE	High	Master Protein	Bcin14p03270.1	pep chromosome:ASM83294v1:14:1234673:1239467:-1 gene:Bcin14g03270 transcript:Bcin14g03270.1 gene_biotype:protein_coding transcript_biotype:protein_coding	0	FALSE	511.885	41	53	858	53	1430	154.9	5.86	6788	22229.7	991.19	53	45	52	0.441	0.846	1.213	1.853	2.593	1.48	0.910072	0.834115	0.978037	0.948609	0.0275035	0.946369	45.85	14.09	27.34	32.77	24.82	29.47	1.7259e+09	8.26605e+08	1.45747e+09	2.26705e+09					1.01402e+09	824742291	9.94938e+08
FALSE	High	Master Protein	TRYP_PIG	TRYP_PIG	0	TRUE	144.784	52	12	849	12	231	24.4	7.18		33509.3	1370.34		8	12	0.208	0.574	0.616	2.755	2.619	1.036	0.165483	0.0222624	0.966093	0.683336	0.0251771	0.999914	68.87	26.58	35.1	31.07	63.04	18.05	6.21975e+10	1.29204e+10	3.48588e+10	3.39859e+10					3.65428e+10	1.29198e+10	2.37989e+10
FALSE	High	Master Protein	Bcin01p09940.1	pep chromosome:ASM83294v1:1:3453344:3460047:1 gene:Bcin01g09940 transcript:Bcin01g09940.1 gene_biotype:protein_coding transcript_biotype:protein_coding gene_symbol:Bcchc1	0	FALSE	613.581	49	66	821	66	1681	189.3	5.44	8792	24995.6	1048.5	66	57	64	0.555	0.907	1.005	1.623	1.797	1.18	0.949367	0.929906	0.999394	0.948609	0.378155	0.962063	25.66	17.91	29.67	23.12	23.68	18.03	7.09803e+08	3.86694e+08	6.12782e+08	7.3024e+08					4.1675e+08	3.86292e+08	4.18033e+08
FALSE	High	Master Protein	Bcin01p00450.2	pep chromosome:ASM83294v1:1:198375:206130:1 gene:Bcin01g00450 transcript:Bcin01g00450.2 gene_biotype:protein_coding transcript_biotype:protein_coding	0	FALSE	639.673	54	79	817	79	2100	233.3	5.82	6993	19769.6	952.19	79	64	75	0.449	0.638	1.293	1.437	3.263	2.088	0.924818	0.112321	0.978037	0.952422	0.00232087	0.72833	66.28	24.66	27.92	48.13	58.67	32.26	5.42506e+08	2.37146e+08	3.41783e+08	7.05644e+08					3.18028e+08	2.33064e+08	2.32049e+08
FALSE	High	Master Protein	Bcin05p05970.1	pep chromosome:ASM83294v1:5:2052294:2055243:-1 gene:Bcin05g05970 transcript:Bcin05g05970.1 gene_biotype:protein_coding transcript_biotype:protein_coding	0	FALSE	470.017	46	42	805	42	854	97.2	5.29	6646	20966.1	892.99	41	36	41	1.314	0.978	1.609	0.745	1.193	1.564	0.959506	0.98553	0.966093	0.952702	0.96392	0.936309	41.47	20.73	33.31	24.89	15.8	15.14	9.19096e+08	1.10596e+09	8.90345e+08	1.34666e+09					5.39676e+08	1.10587e+09	6.07859e+08
FALSE	High	Master Protein	Bcin12p06400.1	pep chromosome:ASM83294v1:12:2226054:2228630:-1 gene:Bcin12g06400 transcript:Bcin12g06400.1 gene_biotype:protein_coding transcript_biotype:protein_coding gene_symbol:Bcbot3	0	FALSE	385.13	60	41	775	41	567	64.4	9	3754	15563.2	787.05	40	32	40	2.118	1.068	0.757	0.507	0.364	0.722	0.910072	0.98175	0.966093	0.939789	0.0075224	0.945918	26.08	20.25	27.31	25.28	19.32	11.45	3.2981e+09	6.50794e+09	3.31194e+09	2.31031e+09					1.93773e+09	6.50794e+09	2.26092e+09
FALSE	High	Master Protein	Bcin09p06180.1	pep chromosome:ASM83294v1:9:2153585:2159694:1 gene:Bcin09g06180 transcript:Bcin09g06180.1 gene_biotype:protein_coding transcript_biotype:protein_coding	0	FALSE	540.13	51	68	758	2	1483	167.5	5.58	6671	19313.6	852.38	63	54	63	1.342	3.292	0.285	2.453	0.212	0.087	0.949367	7.54396e-06	0.300382	0.948609	0.000116273	6.56009e-05	113.03	176.95	153.61	46.52	355.91	493.99	3.96574e+06	2.87061e+06	5.653e+06	2.72955e+06					2.26218e+06	2.55781e+06	3.85943e+06
FALSE	High	Master Protein	Bcin01p09950.1	pep chromosome:ASM83294v1:1:3463860:3469629:1 gene:Bcin01g09950 transcript:Bcin01g09950.1 gene_biotype:protein_coding transcript_biotype:protein_coding	0	FALSE	421.256	57	60	754	60	1196	131	6.57	5297	19369	790.88	59	52	60	0.57	0.747	0.566	1.359	0.996	0.709	0.949367	0.544395	0.966093	0.96571	0.9954	0.936309	29.26	18.24	42.39	25.7	29.3	49.89	1.11282e+09	6.78681e+08	8.25235e+08	7.22146e+08					6.53816e+08	678089652	5.63406e+08
FALSE	High	Master Protein	Bcin09p06180.2	pep chromosome:ASM83294v1:9:2153585:2159694:1 gene:Bcin09g06180 transcript:Bcin09g06180.2 gene_biotype:protein_coding transcript_biotype:protein_coding	0	FALSE	541.005	50	67	749	1	1463	165.2	5.55	6816	18737.6	855.33	62	53	62	0.388	1.058	0.534	2.728	1.377	0.505	0.949367	0.961314	0.966093	0.892265	0.957042	0.844973	0	0	0	0	0	0	5.6005e+06	2.17284e+06	5.92649e+06	2.99307e+06					3.29046e+06	2.17284e+06	4046148
FALSE	High	Master Protein	Bcin07p01540.1	pep chromosome:ASM83294v1:7:560943:564571:-1 gene:Bcin07g01540 transcript:Bcin07g01540.1 gene_biotype:protein_coding transcript_biotype:protein_coding	0	FALSE	351.944	53	44	741	44	844	93.4	6.81	5089	19444.4	708.62	43	39	43	0.502	0.749	0.74	1.527	1.578	0.987	0.949367	0.554217	0.966093	0.948609	0.634036	0.99314	36.16	36.81	51.13	30.27	46.72	66.65	2.14243e+09	1.07385e+09	1.42799e+09	2.27292e+09					1258539138	1.07376e+09	9.74922e+08
FALSE	High	Master Protein	Bcin01p11330.1	pep chromosome:ASM83294v1:1:3959604:3962179:-1 gene:Bcin01g11330 transcript:Bcin01g11330.1 gene_biotype:protein_coding transcript_biotype:protein_coding gene_symbol:Bcgtb1	0	FALSE	333.151	64	40	740	40	565	62.8	5.02	5921	21612.3	782.49	39	35	38	1.748	1.128	1.139	0.651	0.645	0.993	0.949367	0.930803	0.987858	0.948609	0.521992	0.995041	33.07	14.93	21.25	19.46	17.38	10.95	1.35346e+09	2.24498e+09	1.47903e+09	1.46981e+09					7.94944e+08	2.24491e+09	1.00977e+09
FALSE	High	Master Protein	Bcin05p04420.1	pep chromosome:ASM83294v1:5:1571130:1573028:-1 gene:Bcin05g04420 transcript:Bcin05g04420.1 gene_biotype:protein_coding transcript_biotype:protein_coding gene_symbol:Bcmas1	0	FALSE	358.561	70	28	713	28	480	52.8	6.38	6102	16153.9	848.66	28	21	28	0.657	1.006	1.035	1.568	1.587	1.033	0.958633	0.992353	0.999915	0.948609	0.626981	0.999914	31.06	17.31	15.63	24.25	15.07	10.99	2.31597e+09	1.48561e+09	2.23378e+09	2.235e+09					1.3606e+09	1.4855e+09	1.52505e+09
FALSE	High	Master Protein	Bcin08p02840.1	pep chromosome:ASM83294v1:8:1063350:1065239:1 gene:Bcin08g02840 transcript:Bcin08g02840.1 gene_biotype:protein_coding transcript_biotype:protein_coding gene_symbol:Bcwbp1	0	FALSE	313.799	70	27	697	27	474	52.8	7.39	5590	17302.7	724.11	27	22	27	1.933	1.116	1.497	0.583	0.784	1.311	0.949367	0.949726	0.966093	0.948609	0.858114	0.947771	23.3	16.51	18.48	14.96	14.96	9.53	2.32726e+09	3.96459e+09	2.53942e+09	3.17477e+09					1.36728e+09	3.96459e+09	1.73343e+09
FALSE	High	Master Protein	Bcin10p02140.1	pep chromosome:ASM83294v1:10:824025:829119:1 gene:Bcin10g02140 transcript:Bcin10g02140.1 gene_biotype:protein_coding transcript_biotype:protein_coding	0	FALSE	511.402	49	52	694	51	1347	147.4	6.57	6985	17014.7	909.39	50	42	50	0.622	1.063	0.56	1.84	0.914	0.52	0.958543	0.98175	0.966093	0.948609	0.975809	0.734338	24.61	14.23	16.6	31.41	19.54	23.15	8.06687e+08	4.9794e+08	8.59593e+08	4.91998e+08					4.73953e+08	4.97125e+08	5.86864e+08
FALSE	High	Master Protein	Bcin01p03500.1	pep chromosome:ASM83294v1:1:1247225:1253365:1 gene:Bcin01g03500 transcript:Bcin01g03500.1 gene_biotype:protein_coding transcript_biotype:protein_coding	0	FALSE	488.379	49	56	674	56	1512	165.3	5.92	5628	16906.2	787.05	56	41	54	1.474	1.228	1.406	0.829	0.93	1.093	0.958633	0.822159	0.969903	0.96948	0.981402	0.992128	32.64	25.28	33.73	25.37	22.03	15.28	3.87418e+08	5.6991e+08	4.73569e+08	5.22364e+08					2.25462e+08	5.68857e+08	3.22155e+08
FALSE	High	Master Protein	Bcin02p02240.1	pep chromosome:ASM83294v1:2:824435:827281:-1 gene:Bcin02g02240 transcript:Bcin02g02240.1 gene_biotype:protein_coding transcript_biotype:protein_coding gene_symbol:Bcstt3	0	FALSE	302.637	36	28	663	28	753	84.1	8.43	5269	18877.4	704.69	26	24	28	1.929	1.107	1.507	0.582	0.788	1.321	0.949367	0.957907	0.966093	0.948609	0.862061	0.947771	44.84	29.4	34.22	28.88	34.77	11.33	8.72863e+08	1.4406e+09	8.86669e+08	1.20432e+09					5.12405e+08	1.4406e+09	6.05067e+08
FALSE	High	Master Protein	Bcin03p06600.1	pep chromosome:ASM83294v1:3:2228667:2231555:-1 gene:Bcin03g06600 transcript:Bcin03g06600.1 gene_biotype:protein_coding transcript_biotype:protein_coding	0	FALSE	393.19	65	43	659	40	630	68.6	5.17	5891	17080.2	722.79	42	32	39	0.636	1.219	0.627	1.808	0.956	0.509	0.958633	0.833297	0.966093	0.948609	0.982538	0.717072	31.1	21.39	19.67	22.61	22.45	21.42	4.92539e+08	3.02547e+08	5.51937e+08	3.24109e+08					2.89381e+08	3.01979e+08	3.76753e+08
FALSE	High	Master Protein	Bcin04p04820.1	pep chromosome:ASM83294v1:4:1661996:1664329:1 gene:Bcin04g04820 transcript:Bcin04g04820.1 gene_biotype:protein_coding transcript_biotype:protein_coding gene_symbol:Bcvma2	0	FALSE	378.797	62	26	657	26	517	57.6	5.74	7756	20143	819.38	26	23	25	0.728	0.836	1.12	1.159	1.655	1.362	0.961042	0.82015	0.989606	0.987922	0.529816	0.947771	47.1	17.78	26.49	35.64	20.9	12.15	1.52588e+09	1.07342e+09	1.28022e+09	1.78155e+09					8.96497e+08	1.07342e+09	8.74038e+08
FALSE	High	Master Protein	Bcin11p05710.1	pep chromosome:ASM83294v1:11:2019375:2021255:1 gene:Bcin11g05710 transcript:Bcin11g05710.1 gene_biotype:protein_coding transcript_biotype:protein_coding gene_symbol:Bcost1	0	FALSE	415.667	77	33	652	33	495	55.5	8.68	6040	14835.7	849.65	33	25	32	1.558	1.05	1.412	0.679	0.898	1.332	0.951853	0.98553	0.96965	0.948609	0.963221	0.947771	24.99	19.38	19.86	20.33	12.08	12.45	1.51038e+09	2.172e+09	1.55664e+09	1.97837e+09					8.87289e+08	2.172e+09	1.06262e+09
FALSE	High	Master Protein	Bcin01p10340.1	pep chromosome:ASM83294v1:1:3601814:3603510:1 gene:Bcin01g10340 transcript:Bcin01g10340.1 gene_biotype:protein_coding transcript_biotype:protein_coding gene_symbol:Bccyt1	0	FALSE	293.275	52	14	650	14	323	35.4	7.91	6452	17114.3	858.97	14	11	14	0.994	1.02	1.268	0.976	1.219	1.283	0.99979	0.995768	0.978037	0.993445	0.948602	0.947771	28.37	11.46	16.15	11.76	15.8	11.39	1.68775e+09	1.66594e+09	1.62538e+09	2.11392e+09					9.91606e+08	1.66594e+09	1.10969e+09
FALSE	High	Master Protein	Bcin04p04500.1	pep chromosome:ASM83294v1:4:1574025:1575418:1 gene:Bcin04g04500 transcript:Bcin04g04500.1 gene_biotype:protein_coding transcript_biotype:protein_coding	0	FALSE	293.542	89	28	639	28	283	30	9.01	5294	11142.5	901.09	26	17	26	1.301	1.143	1.896	0.899	1.457	1.735	0.961042	0.92754	0.966093	0.986439	0.771725	0.881578	52.7	23.74	36.61	14.12	20.28	9.9	7.34592e+09	7.90914e+09	7.28589e+09	1.25604e+10					4.31569e+09	7.90914e+09	4.97424e+09
FALSE	High	Master Protein	Bcin13p02440.1	pep chromosome:ASM83294v1:13:843478:846380:1 gene:Bcin13g02440 transcript:Bcin13g02440.1 gene_biotype:protein_coding transcript_biotype:protein_coding gene_symbol:CND6	0	FALSE	409.3	71	43	635	43	656	71.4	8.25	5846	18665.3	743.78	41	37	38	0.499	0.763	0.551	1.527	1.071	0.673	0.949367	0.60477	0.966093	0.948609	0.997026	0.936309	36.17	24.42	53.82	42.46	34.05	63.75	8.87308e+08	5.4518e+08	6.47718e+08	6.75315e+08					5.2132e+08	5.44423e+08	4.42212e+08
FALSE	High	Master Protein	Bcin09p00510.1	pep chromosome:ASM83294v1:9:196668:198624:1 gene:Bcin09g00510 transcript:Bcin09g00510.1 gene_biotype:protein_coding transcript_biotype:protein_coding gene_symbol:Bcscj1	0	FALSE	297.726	65	30	582	30	416	47	6.38	3727	15208	584.4	30	27	30	1.82	1.088	1.258	0.632	0.671	1.198	0.949367	0.965965	0.978037	0.948609	0.609702	0.954978	38.67	16.73	29.14	27.68	26.57	13.6	4.02855e+08	7.17505e+08	4.42562e+08	4.9717e+08					2.36313e+08	7.17412e+08	3.01946e+08
FALSE	High	Master Protein	Bcin03p01030.1	pep chromosome:ASM83294v1:3:362518:364443:1 gene:Bcin03g01030 transcript:Bcin03g01030.1 gene_biotype:protein_coding transcript_biotype:protein_coding gene_symbol:Bcmir1	0	FALSE	244.352	78	22	579	22	322	33.6	9.44	4251	14168.4	689.25	21	19	22	1.037	0.972	1.27	0.919	1.174	1.263	0.996071	0.98175	0.978037	0.987922	0.975809	0.947771	29.54	24.34	31.26	21.4	20.41	16.27	3.1758e+09	3.27454e+09	3.13184e+09	3.98674e+09					1.86586e+09	3.27454e+09	2.13813e+09
FALSE	High	Master Protein	Bcin07p00840.1	pep chromosome:ASM83294v1:7:303310:304548:1 gene:Bcin07g00840 transcript:Bcin07g00840.1 gene_biotype:protein_coding transcript_biotype:protein_coding	0	FALSE	181.995	72	15	579	1	208	22.5	6.89	4297	15027.1	530.32	15	13	15	0.671	0.826	0.259	1.232	0.385	0.313	0.959506	0.801413	0.130855	0.977916	0.0132373	0.158715	0	0	0	0	0	0	1.97018e+08	1.32179e+08	1.62797e+08	5.09539e+07					1.15754e+08	1.32179e+08	1.11145e+08
FALSE	High	Master Protein	Bcin08p06780.1	pep chromosome:ASM83294v1:8:2497037:2499114:1 gene:Bcin08g06780 transcript:Bcin08g06780.1 gene_biotype:protein_coding transcript_biotype:protein_coding	0	FALSE	299.433	74	34	575	34	509	55.7	8.29	4107	13998.9	606	34	28	34	1.211	1.01	1.171	0.839	1.015	1.233	0.966744	0.996469	0.984327	0.96948	0.999047	0.949122	32.04	18.12	25.3	9.53	17.18	11.76	9.80748e+08	1.10835e+09	9.66864e+08	1.12354e+09					5.76219e+08	1.10832e+09	6.60064e+08
FALSE	High	Master Protein	Bcin07p00840.2	pep chromosome:ASM83294v1:7:303310:304548:1 gene:Bcin07g00840 transcript:Bcin07g00840.2 gene_biotype:protein_coding transcript_biotype:protein_coding	0	FALSE	191.281	52	15	571	1	292	31.7	6.04	4529	15309.2	528.58	15	13	15	1.07	0.816	1.044	0.762	0.976	1.279	0.959506	0.952813	0.978037	0.948609	0.981402	0.947771	0	0	0	0	0	0	3.60007e+06	3852182	2.93727e+06	3.75801e+06					2.11515e+06	3852182	2.00534e+06
FALSE	High	Master Protein	Bcin05p06770.1	pep chromosome:ASM83294v1:5:2329450:2330907:-1 gene:Bcin05g06770 transcript:Bcin05g06770.1 gene_biotype:protein_coding transcript_biotype:protein_coding gene_symbol:Bcg1	0	FALSE	314.798	74	25	563	23	353	41	5.21	4715	16005.6	633.84	25	23	25	0.748	1.113	0.751	1.562	1.014	0.668	0.961682	0.951878	0.966093	0.948609	0.999047	0.934758	46.56	23.82	33.73	20.69	19.29	13.74	5.06369e+08	3.86733e+08	5.62075e+08	3.85443e+08					2.97448e+08	3.86683e+08	3.83741e+08
FALSE	High	Master Protein	Bcin07p02610.1	pep chromosome:ASM83294v1:7:973534:976111:1 gene:Bcin07g02610 transcript:Bcin07g02610.1 gene_biotype:protein_coding transcript_biotype:protein_coding	0	FALSE	278.699	55	24	559	24	530	58.7	6.81	3768	14317.5	595.09	23	22	23	0.471	0.91	0.784	1.828	1.617	0.975	0.949367	0.930739	0.970935	0.948609	0.582024	0.987267	35.32	25.13	44.19	24.13	23.36	49.27	9.64339e+08	4.60819e+08	8.66468e+08	8.12295e+08					5.66268e+08	4.60819e+08	5.91468e+08
FALSE	High	Master Protein Candidate	Bcin07p02610.2	pep chromosome:ASM83294v1:7:973534:976111:1 gene:Bcin07g02610 transcript:Bcin07g02610.2 gene_biotype:protein_coding transcript_biotype:protein_coding	0	FALSE	278.699	59	24	559	24	494	54.7	6.28	3768	14317.5	595.09	23	22	23	0.471	0.91	0.784	1.828	1.617	0.975	0.949367	0.930739	0.970935	0.948609	0.582024	0.987267	35.32	25.13	44.19	24.13	23.36	49.27	9.64339e+08	4.60819e+08	8.66468e+08	8.12295e+08					5.66268e+08	4.60819e+08	5.91468e+08
FALSE	High	Master Protein	Bcin01p01700.1	pep chromosome:ASM83294v1:1:668221:671055:-1 gene:Bcin01g01700 transcript:Bcin01g01700.1 gene_biotype:protein_coding transcript_biotype:protein_coding gene_symbol:Bcsac1	0	FALSE	342.595	59	39	557	39	703	79.5	9.35	4794	16347.6	627.71	37	34	37	0.953	0.855	0.907	0.884	0.928	1.041	0.99979	0.840991	0.983294	0.984853	0.981402	0.999914	21.06	13.03	30.4	15.18	16.2	26.43	6.03493e+08	5.97346e+08	5.16023e+08	5.63427e+08					3.5449e+08	5.96927e+08	3.51858e+08
FALSE	High	Master Protein	Bcin08p05800.1	pep chromosome:ASM83294v1:8:2165458:2169681:1 gene:Bcin08g05800 transcript:Bcin08g05800.1 gene_biotype:protein_coding transcript_biotype:protein_coding	0	FALSE	356.925	57	45	542	45	1023	116	7.52	4510	14186.7	593.43	44	38	42	0.623	1.177	0.572	1.873	0.887	0.46	0.958543	0.885851	0.966093	0.948609	0.953879	0.632393	26.95	14.96	19.05	27.61	14.54	27.39	4.61691e+08	3.0026e+08	5.56508e+08	2.5669e+08					2.70877e+08	2.99467e+08	3.7994e+08
FALSE	High	Master Protein	Bcin07p02220.1	pep chromosome:ASM83294v1:7:831145:836878:1 gene:Bcin07g02220 transcript:Bcin07g02220.1 gene_biotype:protein_coding transcript_biotype:protein_coding gene_symbol:Bmr3	0	FALSE	430.908	36	47	539	46	1525	169.3	6.83	4728	12485.9	674.97	46	37	46	0.71	1.236	0.233	1.808	0.361	0.186	0.959506	0.81405	0.0780952	0.948609	0.00685291	0.00432927	26.93	11.48	26.15	20.79	29.49	25.26	5.08257e+08	3.40973e+08	6.53751e+08	1.24468e+08					2.98599e+08	3.40873e+08	4.4633e+08
FALSE	High	Master Protein	Bcin08p03470.1	pep chromosome:ASM83294v1:8:1330366:1333691:-1 gene:Bcin08g03470 transcript:Bcin08g03470.1 gene_biotype:protein_coding transcript_biotype:protein_coding gene_symbol:Bcemc1	0	FALSE	422.957	54	37	532	37	974	105.9	6.2	5510	13242.6	697.47	36	29	37	1.759	1.079	1.698	0.638	0.957	1.501	0.949367	0.977984	0.966093	0.948609	0.983122	0.939698	20.33	11.18	22.71	16.47	18.69	11.92	8.37823e+08	1.35766e+09	8.9457e+08	1.32635e+09					4.91885e+08	1.35759e+09	6.10696e+08
FALSE	High	Master Protein	Bcin12p04380.1	pep chromosome:ASM83294v1:12:1489337:1493299:-1 gene:Bcin12g04380 transcript:Bcin12g04380.1 gene_biotype:protein_coding transcript_biotype:protein_coding	0	FALSE	347.78	56	49	530	49	1067	118.4	6.54	3642	11821.4	571.9	49	38	45	0.628	0.812	0.74	1.317	1.158	0.925	0.958543	0.774434	0.966093	0.96948	0.981402	0.967157	22.85	18.82	19.18	19.22	23.8	21.63	5.13281e+08	3.64105e+08	3.94104e+08	3.67771e+08					3.01568e+08	3.64105e+08	2.69063e+08
FALSE	High	Master Protein	Bcin06p05630.1	pep chromosome:ASM83294v1:6:1939863:1941741:-1 gene:Bcin06g05630 transcript:Bcin06g05630.1 gene_biotype:protein_coding transcript_biotype:protein_coding	0	FALSE	302.333	58	23	528	23	473	53.5	6.58	4236	12779.6	595.66	23	18	23	1.181	1.039	1.289	0.916	1.189	1.303	0.97025	0.98635	0.978037	0.987093	0.968405	0.947771	36.8	28.64	33.24	18.83	12.64	15.31	8.27498e+08	8.78669e+08	8.12254e+08	1.01184e+09					4.85971e+08	8.78669e+08	5.54544e+08
FALSE	High	Master Protein	Bcin01p09500.1	pep chromosome:ASM83294v1:1:3294632:3301154:-1 gene:Bcin01g09500 transcript:Bcin01g09500.1 gene_biotype:protein_coding transcript_biotype:protein_coding gene_symbol:Bcstt4	0	FALSE	347.752	35	53	524	53	1945	217.6	6.73	3682	13913.1	544.33	52	47	52	0.793	1.445	0.745	1.729	0.915	0.524	0.970246	0.365538	0.966093	0.948609	0.977431	0.735526	22.87	17.19	18.71	22.66	22.23	16.91	2.19286e+08	1.7343e+08	3.06861e+08	1.64047e+08					1.28168e+08	1.72945e+08	2.09046e+08
FALSE	High	Master Protein	Bcin01p02310.1	pep chromosome:ASM83294v1:1:874106:877542:1 gene:Bcin01g02310 transcript:Bcin01g02310.1 gene_biotype:protein_coding transcript_biotype:protein_coding gene_symbol:Bcpmt1	0	FALSE	308.433	42	32	519	32	953	106.4	6.54	3299	12595.8	532.87	31	26	32	1.802	1.069	1.552	0.596	0.879	1.421	0.949367	0.98175	0.966093	0.948609	0.94832	0.947771	26.17	20.38	27	12.49	16.76	12.95	4.74531e+08	8.53238e+08	5.17184e+08	6.99571e+08					2.78522e+08	8.53187e+08	3.53093e+08
FALSE	High	Master Protein	Bcin12p05370.1	pep chromosome:ASM83294v1:12:1862651:1869049:1 gene:Bcin12g05370 transcript:Bcin12g05370.1 gene_biotype:protein_coding transcript_biotype:protein_coding gene_symbol:BcCHSV	0	FALSE	323.626	32	48	513	47	1876	206.8	6.76	4350	14397	548.75	48	39	46	0.837	1.083	0.917	1.257	1.263	1.034	0.984751	0.970049	0.983706	0.972705	0.932009	0.999914	47.57	21.47	31.78	53.37	20.66	53.64	2.42812e+08	2.37227e+08	2.42134e+08	2.9445e+08					1.42429e+08	2.36472e+08	1.65217e+08
FALSE	High	Master Protein	Bcin07p04170.1	pep chromosome:ASM83294v1:7:1497133:1499916:-1 gene:Bcin07g04170 transcript:Bcin07g04170.1 gene_biotype:protein_coding transcript_biotype:protein_coding	0	FALSE	291.791	55	39	512	39	700	76.9	7.36	3695	12873.5	545.06	39	34	37	0.972	1.161	0.854	1.167	0.877	0.709	0.99979	0.899257	0.978037	0.987093	0.948268	0.936309	48.63	18.99	39.72	33.5	23.86	32.2	4.72085e+08	4.63572e+08	5.50017e+08	3.91723e+08					2.77307e+08	4.63213e+08	3.75509e+08
FALSE	High	Master Protein	Bcin10p00650.1	pep chromosome:ASM83294v1:10:269685:276745:1 gene:Bcin10g00650 transcript:Bcin10g00650.1 gene_biotype:protein_coding transcript_biotype:protein_coding gene_symbol:Bcycf1	0	FALSE	314.642	34	44	509	42	1541	171.9	8.6	4586	13644.4	528.16	44	41	42	1.233	0.98	1.453	0.801	1.232	1.504	0.961682	0.98553	0.966093	0.966661	0.944467	0.93877	17.35	14.47	17.75	19.56	26.9	16.94	3.10383e+08	6.8185e+08	3.74169e+08	6.29139e+08					1.82359e+08	6.8185e+08	255418894
FALSE	High	Master Protein	Bcin03p06530.1	pep chromosome:ASM83294v1:3:2206909:2208157:-1 gene:Bcin03g06530 transcript:Bcin03g06530.1 gene_biotype:protein_coding transcript_biotype:protein_coding	0	FALSE	136.854	53	17	508	17	260	28.9	10.27	3603	13707.1	478.83	17	16	17	3.117	1.67	1.804	0.527	0.594	1.031	0.501493	0.0694056	0.966093	0.948609	0.365716	0.999914	65.67	18.06	36	46.9	30.49	26.17	1.14836e+09	3.40149e+09	1.93214e+09	2.17076e+09					6.7443e+08	3.40149e+09	1.31912e+09
FALSE	High	Master Protein	Bcin02p06720.1	pep chromosome:ASM83294v1:2:2348628:2353008:-1 gene:Bcin02g06720 transcript:Bcin02g06720.1 gene_biotype:protein_coding transcript_biotype:protein_coding gene_symbol:Bcpom152	0	FALSE	385.509	45	40	502	40	1247	140.1	6.93	4138	11269.7	608.35	40	30	39	2.246	1.137	1.684	0.524	0.742	1.483	0.890884	0.929547	0.966093	0.948609	0.784856	0.946369	40.15	18.96	21.8	27.98	23.1	13.2	2.1045e+08	4.61981e+08	2.38762e+08	3.49053e+08					1.23259e+08	4.61981e+08	1.62855e+08
FALSE	High	Master Protein	Bcin02p05960.1	pep chromosome:ASM83294v1:2:2113832:2115729:1 gene:Bcin02g05960 transcript:Bcin02g05960.1 gene_biotype:protein_coding transcript_biotype:protein_coding	0	FALSE	245.913	71	22	491	22	383	43.5	8.32	4252	14189	524.36	22	21	21	0.964	0.998	1.218	0.992	1.228	1.218	0.99979	0.98635	0.978037	0.997239	0.944999	0.952912	23.36	15.3	17.31	17.4	13.93	9.27	9.80623e+08	9.09303e+08	9.70064e+08	1.17741e+09					5.7574e+08	9.09303e+08	6.62285e+08
FALSE	High	Master Protein	Bcin07p02320.1	pep chromosome:ASM83294v1:7:862595:863798:-1 gene:Bcin07g02320 transcript:Bcin07g02320.1 gene_biotype:protein_coding transcript_biotype:protein_coding gene_symbol:Bcpho88	0	FALSE	237.169	71	13	481	13	192	21.1	9.48	3635	14239.8	469.62	12	12	12	1.447	1.016	1.392	0.682	0.9	1.364	0.958633	0.998777	0.970345	0.948609	0.96392	0.947771	36.75	24.19	32.67	21.75	26.2	14.99	7.41815e+08	1.07112e+09	7.35789e+08	1.00438e+09					4.35835e+08	1.07112e+09	5.0234e+08
FALSE	High	Master Protein	Bcin09p05760.2	pep chromosome:ASM83294v1:9:2019376:2022075:-1 gene:Bcin09g05760 transcript:Bcin09g05760.2 gene_biotype:protein_coding transcript_biotype:protein_coding gene_symbol:Bcef1a	0	FALSE	261.451	57	21	478	21	460	50	9.07	4040	8490.61	606.23	21	15	21	0.548	0.879	0.923	1.511	1.425	1.127	0.949367	0.89364	0.986611	0.948609	0.80561	0.986654	36.44	25.24	34.69	40.76	42.84	39.74	4.06112e+09	1.88837e+09	3.37021e+09	3.70208e+09					2.38603e+09	1.88798e+09	2.30092e+09
FALSE	High	Master Protein	Bcin13p04420.1	pep chromosome:ASM83294v1:13:1593678:1594460:1 gene:Bcin13g04420 transcript:Bcin13g04420.1 gene_biotype:protein_coding transcript_biotype:protein_coding	0	FALSE	122.775	78	14	476	2	103	11.3	11.36	3292	13341.9	418.03	14	13	13	4.981	1.393	2.319	0.28	0.466	1.665	0.104759	0.505163	0.843184	0.318806	0.0759812	0.909935	44.64	46.16	78.39	1.45	31.37	29.88	2.47517e+08	1.65809e+09	4.68137e+08	9.52053e+08					1.45259e+08	1.65809e+09	3.19412e+08
FALSE	High	Master Protein	Bcin01p02580.1	pep chromosome:ASM83294v1:1:962412:964697:-1 gene:Bcin01g02580 transcript:Bcin01g02580.1 gene_biotype:protein_coding transcript_biotype:protein_coding	0	FALSE	198.82	77	23	472	20	265	29.6	4.78	3734	12948.7	444.7	22	20	22	0.563	1.271	0.752	2.286	1.388	0.613	0.949367	0.768397	0.966093	0.898877	0.843831	0.872168	13.11	13.65	12.62	12.7	15.76	9.94	1.10629e+09	6.02348e+08	1.36769e+09	8.15979e+08					6.49979e+08	6.02348e+08	9.33752e+08
FALSE	High	Master Protein	Bcin05p03610.1	pep chromosome:ASM83294v1:5:1304195:1309191:1 gene:Bcin05g03610 transcript:Bcin05g03610.1 gene_biotype:protein_coding transcript_biotype:protein_coding	0	FALSE	303.413	35	42	471	42	1516	168.1	6.79	4478	14129.9	500.01	41	39	42	0.998	1.088	0.712	1.146	0.754	0.631	0.99979	0.965965	0.966093	0.988639	0.806428	0.890748	43.67	14.02	33.09	38.17	20.07	29.2	2.82398e+08	2.93276e+08	3.12687e+08	2.02886e+08					1.65773e+08	2.93056e+08	2.13093e+08
FALSE	High	Master Protein	Bcin10p00300.1	pep chromosome:ASM83294v1:10:105547:108382:-1 gene:Bcin10g00300 transcript:Bcin10g00300.1 gene_biotype:protein_coding transcript_biotype:protein_coding	0	FALSE	266.374	51	43	469	43	701	79.5	4.96	2587	10718.8	470.39	41	39	42	0.621	0.91	0.624	1.474	0.97	0.668	0.958543	0.930803	0.966093	0.948609	0.98755	0.934758	33.1	20.2	22.7	20.19	26	27.44	5.77672e+08	2.86159e+08	4.8136e+08	4.01086e+08					3.39278e+08	285018721	3.2818e+08
FALSE	High	Master Protein	Bcin15p01180.1	pep chromosome:ASM83294v1:15:452883:455613:1 gene:Bcin15g01180 transcript:Bcin15g01180.1 gene_biotype:protein_coding transcript_biotype:protein_coding	0	FALSE	335.609	66	29	468	29	647	70.9	6.8	5051	12788.2	572.81	29	23	29	0.905	0.903	1.113	1.054	1.306	1.209	0.996071	0.929547	0.991995	0.999983	0.914854	0.953008	35.16	20.54	23.18	18.78	19.4	10.68	4.58385e+08	3.94633e+08	4.15088e+08	5.0904e+08					2.69315e+08	3.94633e+08	2.8339e+08
FALSE	High	Master Protein	Bcin13p00890.1	pep chromosome:ASM83294v1:13:332036:333503:-1 gene:Bcin13g00890 transcript:Bcin13g00890.1 gene_biotype:protein_coding transcript_biotype:protein_coding	0	FALSE	120	78	13	467	1	103	11.4	11.36	3369	13440.3	414.68	13	12	12	5.967	1.682	3.259	0.282	0.546	1.937	0.055345	0.0626657	0.332869	0.32727	0.231857	0.801199	0	0	0	0	0	0	6.62607e+07	3.95361e+08	1.11477e+08	2.15974e+08					3.89301e+07	3.95361e+08	7.61076e+07
FALSE	High	Master Protein	Bcin13p05810.1	pep chromosome:ASM83294v1:13:2192575:2194577:-1 gene:Bcin13g05810 transcript:Bcin13g05810.1 gene_biotype:protein_coding transcript_biotype:protein_coding	0	FALSE	346.898	73	32	465	32	496	53.6	6.13	4733	11103.2	621.06	32	25	32	0.734	0.74	1.701	1.088	2.401	2.314	0.961682	0.509267	0.966093	0.995228	0.0556878	0.636949	25.06	23.81	25.16	21.18	13.4	17.93	1.08694e+09	7.50999e+08	7.59638e+08	1.77606e+09					6.38596e+08	7.50999e+08	5.18517e+08
FALSE	High	None	Bcin10p00650.2	pep chromosome:ASM83294v1:10:269685:276746:1 gene:Bcin10g00650 transcript:Bcin10g00650.2 gene_biotype:protein_coding transcript_biotype:protein_coding gene_symbol:Bcycf1	0	FALSE	293.601	33	40	463	38	1473	164.8	8.73	4158	12317.9	481.23	40	37	38	1.245	0.98	1.457	0.794	1.194	1.527	0.961682	0.98553	0.966093	0.966661	0.96392	0.936309	18.04	14.8	16.64	18.39	23.69	18.06	2.80772e+08	6.56148e+08	3.44824e+08	5.88894e+08					1.64962e+08	6.56148e+08	2.35384e+08
FALSE	High	Master Protein	Bcin11p04880.1	pep chromosome:ASM83294v1:11:1764791:1766840:1 gene:Bcin11g04880 transcript:Bcin11g04880.1 gene_biotype:protein_coding transcript_biotype:protein_coding gene_symbol:Bcvma13	0	FALSE	290.974	55	29	459	29	479	53.5	5.43	3793	12923.5	499.35	27	26	27	1.002	0.945	1.488	0.94	1.43	1.564	0.998678	0.965965	0.966093	0.988639	0.801425	0.936309	35.21	10.46	20.89	34.74	28.46	13.1	4.63293e+08	4.67634e+08	4.51423e+08	6.80179e+08					2.72199e+08	4.67634e+08	3.08196e+08
FALSE	High	Master Protein	Bcin08p05290.1	pep chromosome:ASM83294v1:8:1999310:2002232:-1 gene:Bcin08g05290 transcript:Bcin08g05290.1 gene_biotype:protein_coding transcript_biotype:protein_coding	0	FALSE	246.742	59	32	458	32	504	58.3	6.55	2718	12198.3	422.79	31	29	32	1.558	1.029	1.396	0.667	0.883	1.35	0.951853	0.98635	0.970345	0.948609	0.950833	0.947771	39.46	22.47	22.45	15.85	18.81	11.48	4.18287e+08	7.10231e+08	4.37451e+08	5.64019e+08					2.45352e+08	7.10231e+08	2.98313e+08
FALSE	High	Master Protein	Bcin16p02020.1	pep chromosome:ASM83294v1:16:809084:811317:1 gene:Bcin16g02020 transcript:Bcin16g02020.1 gene_biotype:protein_coding transcript_biotype:protein_coding gene_symbol:BcactA	0	FALSE	240.687	71	22	457	22	375	41.6	5.69	3755	10554.7	499.55	22	16	21	0.636	0.948	0.528	1.504	0.789	0.514	0.958633	0.966662	0.966093	0.948609	0.863995	0.72833	23.1	24.2	25.72	19.46	34.32	14.49	9.92845e+08	6.04598e+08	8.79352e+08	5.77993e+08					5.83053e+08	6.04141e+08	6.00012e+08
FALSE	High	Master Protein	Bcin13p03730.1	pep chromosome:ASM83294v1:13:1298896:1303046:1 gene:Bcin13g03730 transcript:Bcin13g03730.1 gene_biotype:protein_coding transcript_biotype:protein_coding	0	FALSE	300.299	45	36	457	36	936	105.3	7.71	4428	12960.8	494.52	36	32	36	0.88	1.314	0.796	1.49	0.908	0.595	0.988366	0.678109	0.977572	0.948609	0.972395	0.861176	22.46	9.98	21.67	21.7	19.74	19.1	3.16055e+08	2.92796e+08	4.11331e+08	2.73818e+08					185303920	2.92015e+08	2.8078e+08
FALSE	High	Master Protein	Bcin08p02380.1	pep chromosome:ASM83294v1:8:933400:934834:-1 gene:Bcin08g02380 transcript:Bcin08g02380.1 gene_biotype:protein_coding transcript_biotype:protein_coding	0	FALSE	215.16	60	22	456	22	366	39.3	7.28	3662	11720.1	514.77	22	19	22	1.117	1.032	0.35	0.928	0.313	0.354	0.984877	0.98635	0.41676	0.988287	0.00121542	0.29945	18.17	14.76	14.98	17.11	14.16	8.11	1.83159e+09	1.97215e+09	1.8035e+09	6.37738e+08					1.07612e+09	1.97215e+09	1.23129e+09
FALSE	High	Master Protein	Bcin02p08570.1	pep chromosome:ASM83294v1:2:3046934:3048979:-1 gene:Bcin02g08570 transcript:Bcin02g08570.1 gene_biotype:protein_coding transcript_biotype:protein_coding	0	FALSE	197.353	82	26	455	26	341	38	6.19	3201	10942.4	457.62	25	21	25	0.524	1.093	0.545	2.207	1.08	0.498	0.949367	0.965295	0.966093	0.909686	0.9954	0.682026	24.02	11.95	16.1	21.12	13.92	10.59	1.38385e+09	7.5757e+08	1.49404e+09	8.22489e+08					8.13055e+08	7.5757e+08	1.02001e+09
FALSE	High	Master Protein	Bcin14p01980.1	pep chromosome:ASM83294v1:14:828646:831427:-1 gene:Bcin14g01980 transcript:Bcin14g01980.1 gene_biotype:protein_coding transcript_biotype:protein_coding	0	FALSE	248.026	59	36	439	36	685	74.9	6.1	3243	10637.9	470.53	35	30	34	0.435	1.021	0.669	2.266	1.439	0.631	0.902901	0.995768	0.966093	0.901502	0.791908	0.890748	23.31	18.03	26.48	15.95	24.53	22.58	5.47404e+08	2.46559e+08	5.52982e+08	3.47902e+08					3.21238e+08	2.46288e+08	3.77533e+08
FALSE	High	Master Protein	Bcin12p04120.1	pep chromosome:ASM83294v1:12:1379125:1381251:1 gene:Bcin12g04120 transcript:Bcin12g04120.1 gene_biotype:protein_coding transcript_biotype:protein_coding gene_symbol:Bcrdi1	0	FALSE	261.752	85	19	437	19	199	22.5	5.27	4130	14088.9	506.47	18	16	18	0.357	1.057	0.568	3.084	1.596	0.54	0.735892	0.982777	0.966093	0.531885	0.615576	0.76754	54.45	24.58	27.73	28.65	32.45	14.76	6.68378e+08	2.62638e+08	7.16801e+08	4.07104e+08					3.92692e+08	2.62245e+08	4.89376e+08
FALSE	High	Master Protein	Bcin03p08260.1	pep chromosome:ASM83294v1:3:2832306:2835327:1 gene:Bcin03g08260 transcript:Bcin03g08260.1 gene_biotype:protein_coding transcript_biotype:protein_coding	0	FALSE	238.745	38	34	435	34	797	88.5	5.94	2908	11979.3	388.87	33	33	32	1.494	1	1.305	0.671	0.796	1.31	0.958543	0.98635	0.978037	0.948609	0.874289	0.947771	24.93	14.58	21.3	17.09	23.46	16.48	5.06718e+08	8.40853e+08	5.12063e+08	6.64232e+08					297528240	8.40677e+08	3.49447e+08
FALSE	High	Master Protein	Bcin05p03150.1	pep chromosome:ASM83294v1:5:1152627:1157070:1 gene:Bcin05g03150 transcript:Bcin05g03150.1 gene_biotype:protein_coding transcript_biotype:protein_coding	0	FALSE	301.601	33	31	432	31	1213	129.4	7.27	4080	12905.2	515.71	31	28	31	2.051	1.071	1.595	0.508	0.745	1.402	0.928303	0.98175	0.966093	0.939789	0.791584	0.947771	29.43	23.64	20.09	24.88	23.6	11.05	3.07991e+08	6.27857e+08	3.35925e+08	4.64453e+08					1.80954e+08	6.27715e+08	2.29343e+08
FALSE	High	Master Protein	Bcin12p00010.1	pep chromosome:ASM83294v1:12:5086:7100:1 gene:Bcin12g00010 transcript:Bcin12g00010.1 gene_biotype:protein_coding transcript_biotype:protein_coding	0	FALSE	213.72	49	26	426	26	489	55.8	8.37	2417	9818.65	371.78	26	24	25	0.733	0.928	0.216	1.315	0.33	0.252	0.961042	0.954629	0.0507062	0.96948	0.0023383	0.0414603	38.83	21.94	30.67	25.06	25.1	24.96	5.46861e+08	3.56641e+08	4.97242e+08	1.09932e+08					3.21297e+08	3.56641e+08	3.39478e+08
FALSE	High	Master Protein	K2C1_HUMAN	K2C1_HUMAN	0	TRUE	314.261	60	42	425	39	643	65.8	8.12		18283.9	743.06		36	42	0.466	0.675	0.384	1.292	0.756	0.599	0.945207	0.221096	0.537799	0.96948	0.81127	0.861176	38.37	38.43	24.83	29.42	18.92	18.99	1.7243e+09	1.03943e+09	1.3666e+09	9.05017e+08					1.01296e+09	1.03943e+09	932645838
FALSE	High	Master Protein	Bcin09p06160.1	pep chromosome:ASM83294v1:9:2148256:2149473:1 gene:Bcin09g06160 transcript:Bcin09g06160.1 gene_biotype:protein_coding transcript_biotype:protein_coding gene_symbol:Bcvma4	0	FALSE	221.04	70	25	425	25	228	25.9	8.81	3353	11956.3	483.87	22	20	23	0.675	0.82	1.127	1.224	1.686	1.32	0.959506	0.786517	0.989606	0.980713	0.500381	0.947771	80.94	20.21	27.8	73.56	51.38	21.73	1.29638e+09	7.69043e+08	1.02262e+09	1.33149e+09					7.61472e+08	7.69043e+08	6.98015e+08
FALSE	High	Master Protein	Bcin07p05580.1	pep chromosome:ASM83294v1:7:2059483:2061265:1 gene:Bcin07g05580 transcript:Bcin07g05580.1 gene_biotype:protein_coding transcript_biotype:protein_coding	0	FALSE	201.223	41	22	424	22	449	50.4	6.99	2593	10637.5	422.69	21	20	22	0.941	0.967	1.521	1.004	1.467	1.618	0.99979	0.98175	0.966093	0.998364	0.760199	0.934247	46.59	22.08	28.69	24.42	32.05	17.95	4.69545e+08	4.28741e+08	4.28117e+08	6.70235e+08					2.75872e+08	4.28741e+08	2.92285e+08
FALSE	High	Master Protein	Bcin15p01350.1	pep chromosome:ASM83294v1:15:507646:511041:-1 gene:Bcin15g01350 transcript:Bcin15g01350.1 gene_biotype:protein_coding transcript_biotype:protein_coding gene_symbol:Bcsey1	0	FALSE	239.835	43	34	424	34	886	99.3	5.47	2764	10606.8	452.98	34	31	34	0.695	0.936	0.816	1.308	1.101	0.846	0.959506	0.961314	0.978037	0.96948	0.987652	0.947771	32.71	12.39	30.82	32.02	22.56	26.69	2.31117e+08	1.6485e+08	2.1317e+08	1.83767e+08					1.35788e+08	1.64502e+08	1.45536e+08
FALSE	High	Master Protein	Bcin13p01350.1	pep chromosome:ASM83294v1:13:499862:501457:1 gene:Bcin13g01350 transcript:Bcin13g01350.1 gene_biotype:protein_coding transcript_biotype:protein_coding	0	FALSE	222.94	69	18	423	18	292	33.2	9	4084	11757.6	470.12	17	15	17	1.117	1.16	1.308	0.925	1.15	1.214	0.984877	0.899287	0.978037	0.988287	0.981402	0.953008	46.21	24.56	28.52	33.52	30.27	14.99	5.05909e+08	5.53441e+08	5.73617e+08	6.53746e+08					2.97217e+08	5.53247e+08	3.91513e+08
FALSE	High	Master Protein	Bcin04p03430.1	pep chromosome:ASM83294v1:4:1236182:1239414:1 gene:Bcin04g03430 transcript:Bcin04g03430.1 gene_biotype:protein_coding transcript_biotype:protein_coding	0	FALSE	282.386	66	26	423	26	449	49.9	9.42	3904	11501.3	509.72	25	20	24	0.55	1.2	0.617	2.468	1.196	0.525	0.949367	0.852046	0.966093	0.819356	0.963221	0.737162	56.13	24.2	26.63	47.19	31.5	16.41	7.02003e+08	3.61086e+08	8.02533e+08	4.32925e+08					4.12161e+08	3.60877e+08	5.47907e+08
FALSE	High	Master Protein	Bcin14p03970.1	pep chromosome:ASM83294v1:14:1561354:1563527:-1 gene:Bcin14g03970 transcript:Bcin14g03970.1 gene_biotype:protein_coding transcript_biotype:protein_coding	0	FALSE	195.849	38	14	420	14	457	47.7	4.98	5391	8712.7	522.05	14	10	14	0.579	1.078	0.89	1.921	1.526	0.79	0.949367	0.978677	0.978087	0.948609	0.708512	0.947771	21.46	19.04	24.75	9.7	8.55	7.82	2.66063e+09	1.71896e+09	3.14932e+09	2.54829e+09					1.5632e+09	1.71896e+09	2.15011e+09
FALSE	High	Master Protein	Bcin04p06570.1	pep chromosome:ASM83294v1:4:2269921:2273310:1 gene:Bcin04g06570 transcript:Bcin04g06570.1 gene_biotype:protein_coding transcript_biotype:protein_coding gene_symbol:Bcmet6	0	FALSE	282.683	52	34	420	34	767	86.2	6.48	3735	10922.7	485.98	33	30	32	0.514	1.152	0.582	2.201	1.105	0.481	0.949367	0.918142	0.966093	0.912527	0.987652	0.651966	29.29	23.77	22.6	16.99	26.45	18.8	4.84098e+08	2.63028e+08	5.83943e+08	2.90511e+08					2.83975e+08	2.62622e+08	3.98437e+08
FALSE	High	Master Protein	Bcin02p06610.1	pep chromosome:ASM83294v1:2:2313770:2315989:1 gene:Bcin02g06610 transcript:Bcin02g06610.1 gene_biotype:protein_coding transcript_biotype:protein_coding gene_symbol:Bcjem1	0	FALSE	337.349	57	24	416	24	530	58.7	7.03	4219	13142.7	484.7	24	18	24	3.265	1.209	1.166	0.387	0.361	0.903	0.453637	0.835576	0.986611	0.680791	0.00684327	0.956487	44.91	23.44	36.25	28.04	14.77	21.98	1.84371e+08	5.95122e+08	2.46042e+08	2.1646e+08					1.07403e+08	5.95122e+08	1.6733e+08
FALSE	High	Master Protein	Bcin12p05360.1	pep chromosome:ASM83294v1:12:1853217:1859614:-1 gene:Bcin12g05360 transcript:Bcin12g05360.1 gene_biotype:protein_coding transcript_biotype:protein_coding gene_symbol:BcCHSVI	0	FALSE	319.537	33	44	415	43	1779	197	5.38	3721	10334.3	462.05	44	37	42	0.666	1.024	0.915	1.406	1.323	0.885	0.959506	0.99084	0.983706	0.957195	0.905921	0.953008	39.38	23.12	24.74	60.13	24.75	33.6	1.98131e+08	1.67326e+08	2.10365e+08	2.08039e+08					1.16348e+08	1.66947e+08	1.43509e+08
FALSE	High	Master Protein	Bcin01p09310.1	pep chromosome:ASM83294v1:1:3238910:3241519:-1 gene:Bcin01g09310 transcript:Bcin01g09310.1 gene_biotype:protein_coding transcript_biotype:protein_coding	0	FALSE	204.336	75	22	415	19	275	30.8	4.97	3587	11469.4	444.87	22	20	22	0.594	1.312	0.804	2.308	1.364	0.586	0.950919	0.683188	0.978037	0.892265	0.862061	0.853845	33.41	21.13	14.63	23.52	22.58	12.71	6.30908e+08	3.48162e+08	7.88152e+08	4.70096e+08					3.70677e+08	3.48162e+08	5.38089e+08
FALSE	High	Master Protein	Bcin02p06070.1	pep chromosome:ASM83294v1:2:2142927:2143737:1 gene:Bcin02g06070 transcript:Bcin02g06070.1 gene_biotype:protein_coding transcript_biotype:protein_coding gene_symbol:Bcrps31	0	FALSE	82.093	63	10	413	5	155	17.7	9.73	3105	13319.6	397.98	9	9	10	1.002	1.598	0.894	1.098	0.862	0.653	0.997481	0.12722	0.986611	0.992534	0.939453	0.922891	67.7	23.94	28.61	7.3	34.34	8.6	9.40826e+07	9.54809e+07	1.01605e+08	8.19976e+07					5.52763e+07	9.54809e+07	6.93682e+07
FALSE	High	Master Protein	Bcin16p02990.1	pep chromosome:ASM83294v1:16:1151918:1153845:1 gene:Bcin16g02990 transcript:Bcin16g02990.1 gene_biotype:protein_coding transcript_biotype:protein_coding	0	FALSE	218.629	48	20	412	20	456	51.7	6.65	2608	12678.1	426.13	20	19	20	1.173	0.978	0.961	0.83	0.766	0.973	0.972007	0.98553	0.989606	0.96948	0.826719	0.987267	28.27	16.56	22.31	19.57	16.97	17.63	4.34838e+08	5.38035e+08	4.40073e+08	4.19242e+08					2.55481e+08	5.38035e+08	3.00448e+08
FALSE	High	Master Protein	Bcin03p09000.2	pep chromosome:ASM83294v1:3:3075047:3078681:-1 gene:Bcin03g09000 transcript:Bcin03g09000.2 gene_biotype:protein_coding transcript_biotype:protein_coding	0	FALSE	278.517	72	28	412	28	450	51.4	7.15	3950	11706.4	494.41	26	23	27	0.539	1.232	0.6	1.974	0.989	0.451	0.949367	0.82015	0.966093	0.948609	0.99162	0.594344	54.58	25.43	36.56	33.95	20.2	20.8	4.23803e+08	2.33194e+08	4.9259e+08	2.41137e+08					2.48889e+08	2.32257e+08	3.36302e+08
FALSE	High	Master Protein	Bcin16p01170.1	pep chromosome:ASM83294v1:16:472941:474803:1 gene:Bcin16g01170 transcript:Bcin16g01170.1 gene_biotype:protein_coding transcript_biotype:protein_coding	0	FALSE	216.28	59	20	411	20	333	37.6	8.53	3478	11590.2	468.32	19	18	20	1.354	1.038	1.076	0.759	0.806	1.058	0.959506	0.98635	0.998815	0.957058	0.892514	0.999914	35.31	25.31	31.49	20.68	18.47	12.34	7.24262e+08	9.64464e+08	7.33718e+08	7.62664e+08					4.25179e+08	9.64464e+08	5.00697e+08
FALSE	High	None	Bcin03p09000.3	pep chromosome:ASM83294v1:3:3075047:3077842:-1 gene:Bcin03g09000 transcript:Bcin03g09000.3 gene_biotype:protein_coding transcript_biotype:protein_coding	0	FALSE	274.573	53	26	409	26	587	67.1	6.95	3950	11642.1	491.67	25	22	26	0.592	1.246	0.602	1.959	0.975	0.454	0.950919	0.801413	0.966093	0.948609	0.987652	0.607173	58.33	32.69	36.05	33.31	17.9	20.17	4.21012e+08	2.33026e+08	4.89286e+08	2.40352e+08					2.47249e+08	2.32257e+08	3.34046e+08
FALSE	High	Master Protein	Bcin05p04910.1	pep chromosome:ASM83294v1:5:1751670:1754297:1 gene:Bcin05g04910 transcript:Bcin05g04910.1 gene_biotype:protein_coding transcript_biotype:protein_coding	0	FALSE	250.531	65	28	407	28	575	61.3	5.06	2920	9172.01	467.83	27	20	26	0.458	1.157	0.608	2.639	1.441	0.54	0.93056	0.906655	0.966093	0.73725	0.791584	0.76754	45.93	13.25	31.34	45.37	22.4	21.34	1.32741e+09	6.00177e+08	1.50834e+09	8.42628e+08					7.79874e+08	5.99793e+08	1.02978e+09
FALSE	High	Master Protein	Bcin01p02160.1	pep chromosome:ASM83294v1:1:817328:821589:-1 gene:Bcin01g02160 transcript:Bcin01g02160.1 gene_biotype:protein_coding transcript_biotype:protein_coding gene_symbol:Bcsla2	0	FALSE	327.666	46	37	403	37	1054	119.3	5.95	4288	10673.8	474.05	37	31	36	0.846	1.144	0.687	1.316	0.802	0.55	0.986148	0.92754	0.966093	0.96948	0.880869	0.793255	17.18	22.08	19.07	15.27	26.61	20.78	1.76065e+08	1.47342e+08	1.9889e+08	1.14839e+08					1.03443e+08	1.46923e+08	1.35787e+08
FALSE	High	Master Protein	Bcin15p05470.1	pep chromosome:ASM83294v1:15:1910095:1911588:-1 gene:Bcin15g05470 transcript:Bcin15g05470.1 gene_biotype:protein_coding transcript_biotype:protein_coding	0	FALSE	248.088	69	17	401	17	428	47.5	5.78	3440	9542.95	527.95	16	12	17	1.978	1.083	1.382	0.586	0.737	1.248	0.949367	0.970049	0.970345	0.948609	0.771725	0.947771	32.93	14.93	24.35	21.23	18.12	18.99	2.9908e+08	5.51512e+08	3.32383e+08	4.26119e+08					1.75327e+08	5.51512e+08	2.26349e+08
FALSE	High	Master Protein	Bcin07p07060.1	pep chromosome:ASM83294v1:7:2601718:2607078:-1 gene:Bcin07g07060 transcript:Bcin07g07060.1 gene_biotype:protein_coding transcript_biotype:protein_coding	0	FALSE	227.852	24	32	400	32	1448	151.4	5.34	3305	11274.7	386.38	32	29	30	1.453	0.969	0.949	0.698	0.677	0.975	0.958633	0.98175	0.988376	0.948609	0.629603	0.987267	31.06	8.53	22.1	19.88	15.82	15.2	5.29831e+08	7.59612e+08	5.32139e+08	4.97788e+08					3.10911e+08	7.59612e+08	3.63026e+08
FALSE	High	Master Protein	Bcin01p06470.1	pep chromosome:ASM83294v1:1:2274852:2278247:1 gene:Bcin01g06470 transcript:Bcin01g06470.1 gene_biotype:protein_coding transcript_biotype:protein_coding	0	FALSE	250.109	53	34	397	34	701	77.6	6.73	2906	10211	413.97	34	32	33	0.731	0.85	0.764	1.227	1.084	0.893	0.961042	0.834741	0.969903	0.979797	0.993184	0.954756	56.82	22.75	47.23	39.41	21.88	34.27	5.5525e+08	4.84374e+08	4.7945e+08	5.29733e+08					3.26207e+08	4.84189e+08	3.27058e+08
FALSE	High	Master Protein	Bcin13p04540.1	pep chromosome:ASM83294v1:13:1690556:1694157:1 gene:Bcin13g04540 transcript:Bcin13g04540.1 gene_biotype:protein_coding transcript_biotype:protein_coding gene_symbol:Bcils1	0	FALSE	213.635	36	35	396	35	1069	123.1	6.15	2381	9675.83	363.23	35	31	35	0.829	0.748	1.363	0.886	1.62	1.808	0.981883	0.548525	0.97289	0.984853	0.577627	0.8606	23.36	15.7	35.71	22.27	19.6	16.35	2.64343e+08	2.07729e+08	1.89723e+08	3.44539e+08					1.55309e+08	2.06666e+08	1.29156e+08
FALSE	High	Master Protein	Bcin15p03420.1	pep chromosome:ASM83294v1:15:1207108:1210416:-1 gene:Bcin15g03420 transcript:Bcin15g03420.1 gene_biotype:protein_coding transcript_biotype:protein_coding gene_symbol:Bcpmt2	0	FALSE	210.017	36	26	395	26	741	84.6	7.44	2641	10841.4	408.95	23	24	25	1.91	1.055	1.645	0.553	0.901	1.509	0.949367	0.98553	0.966093	0.948609	0.964182	0.938053	15.02	11.39	19.93	12.87	19.59	11.49	8.14141e+08	1.34213e+09	8.3233e+08	1.25113e+09					4.78065e+08	1.34213e+09	5.67843e+08
FALSE	High	Master Protein	Bcin04p02540.1	pep chromosome:ASM83294v1:4:921700:925669:-1 gene:Bcin04g02540 transcript:Bcin04g02540.1 gene_biotype:protein_coding transcript_biotype:protein_coding	0	FALSE	224.963	48	22	392	22	513	56.8	6.96	3233	11061.5	395.52	20	18	20	0.989	1.172	1.164	1.2	1.125	0.966	0.99979	0.890983	0.986611	0.984853	0.982538	0.987267	47.4	19.51	34.36	33.48	21.66	18.44	6.15355e+08	6.05847e+08	6.83207e+08	6.76593e+08					3.61472e+08	6.05847e+08	4.66441e+08
FALSE	High	Master Protein	Bcin13p02430.1	pep chromosome:ASM83294v1:13:839927:842009:-1 gene:Bcin13g02430 transcript:Bcin13g02430.1 gene_biotype:protein_coding transcript_biotype:protein_coding gene_symbol:CND16	0	FALSE	196.48	46	20	389	20	488	52.7	6	3029	10491.3	412.99	19	18	20	0.553	0.729	0.562	1.491	1.106	0.702	0.949367	0.445013	0.966093	0.948609	0.987652	0.936309	27.07	19.16	44.19	33.79	37.87	57.81	9.32039e+08	5.44292e+08	6.73162e+08	6.95087e+08					5.47601e+08	5.4391e+08	4.59583e+08
FALSE	High	Master Protein	Bcin02p06790.1	pep chromosome:ASM83294v1:2:2369024:2370151:-1 gene:Bcin02g06790 transcript:Bcin02g06790.1 gene_biotype:protein_coding transcript_biotype:protein_coding	0	FALSE	128.723	68	16	387	16	140	14.9	10.2	2686	9452.76	338.01	16	16	15	4.467	1.573	3.031	0.315	0.611	1.867	0.169768	0.1566	0.433226	0.42622	0.423701	0.835911	42.88	13.98	34.72	28.48	35.85	31.9	1.47643e+09	6.73612e+09	2.22093e+09	4.5502e+09					8.66891e+08	6.73612e+09	1.51575e+09
FALSE	High	Master Protein	Bcin08p02140.1	pep chromosome:ASM83294v1:8:812035:820493:1 gene:Bcin08g02140 transcript:Bcin08g02140.1 gene_biotype:protein_coding transcript_biotype:protein_coding	0	FALSE	261.805	19	35	383	35	2467	275.1	6.1	3180	9696.02	455.94	34	32	34	1.271	1.129	1.45	0.841	1.294	1.54	0.961682	0.930803	0.966093	0.96948	0.924575	0.936309	36.83	21.04	33.74	44.8	20.25	23.31	1.81164e+08	2.30415e+08	1.8942e+08	2.92585e+08					1.06439e+08	2.30212e+08	1.29255e+08
FALSE	High	Master Protein	Bcin03p06170.1	pep chromosome:ASM83294v1:3:2068610:2069947:-1 gene:Bcin03g06170 transcript:Bcin03g06170.1 gene_biotype:protein_coding transcript_biotype:protein_coding	0	FALSE	154.102	56	19	381	19	256	29.2	9.99	2830	10185.8	348.34	19	19	19	0.687	0.73	0.934	1.014	1.264	1.302	0.959506	0.446138	0.986611	0.999983	0.932009	0.947771	20.7	17.82	23.08	17.56	27.82	21.86	1.7579e+09	1.12659e+09	1.24629e+09	1.6383e+09					1.03282e+09	1.12659e+09	8.50872e+08
FALSE	High	Master Protein	Bcin06p04940.1	pep chromosome:ASM83294v1:6:1676661:1678295:-1 gene:Bcin06g04940 transcript:Bcin06g04940.1 gene_biotype:protein_coding transcript_biotype:protein_coding	0	FALSE	237.263	79	21	378	21	308	33.2	6.32	4267	7963.14	467.03	21	17	21	0.423	1.032	0.352	2.206	0.765	0.394	0.894127	0.98635	0.418451	0.909686	0.825772	0.454053	32.95	37.72	46.26	41.01	17.34	83.91	1.97695e+09	821087078	1.58749e+09	6.89916e+08					1.16152e+09	821087078	1.08378e+09
FALSE	High	Master Protein	Bcin09p06120.1	pep chromosome:ASM83294v1:9:2127728:2130659:1 gene:Bcin09g06120 transcript:Bcin09g06120.1 gene_biotype:protein_coding transcript_biotype:protein_coding gene_symbol:Bczrt1	0	FALSE	217.61	35	13	378	13	384	42	5.25	3226	8543.48	479.9	13	9	12	0.418	1.067	0.489	2.602	1.256	0.45	0.890884	0.98175	0.906364	0.757402	0.932085	0.59272	36.51	12.69	19.07	33.05	18.78	17.51	1.67169e+09	6.38951e+08	1.68338e+09	7.73574e+08					9.82165e+08	6.38951e+08	1.14928e+09
FALSE	High	None	Bcin07p01150.1	pep chromosome:ASM83294v1:7:421131:422117:-1 gene:Bcin07g01150 transcript:Bcin07g01150.1 gene_biotype:protein_coding transcript_biotype:protein_coding	0	FALSE	56.853	45	7	377	2	128	14.6	9.83	2854	12303.1	366.23	6	6	7	1.002	1.046	0.864	1.044	0.862	0.826	0.997144	0.98635	0.986611	0.999983	0.939453	0.947771	0	0	0	0	0	0	8.76993e+07	8.78477e+07	9.17484e+07	7.57459e+07					5.15259e+07	8.78477e+07	6.26387e+07
FALSE	High	None	Bcin03p06370.1	pep chromosome:ASM83294v1:3:2133534:2135017:1 gene:Bcin03g06370 transcript:Bcin03g06370.1 gene_biotype:protein_coding transcript_biotype:protein_coding	0	FALSE	56.853	76	7	377	2	305	34.2	7.53	2854	12303.1	366.23	6	6	7	1.002	1.046	0.864	1.044	0.862	0.826	0.997144	0.98635	0.986611	0.999983	0.939453	0.947771	0	0	0	0	0	0	8.76993e+07	8.78477e+07	9.17484e+07	7.57459e+07					5.15259e+07	8.78477e+07	6.26387e+07
FALSE	High	Master Protein	Bcin05p01600.1	pep chromosome:ASM83294v1:5:612605:614376:1 gene:Bcin05g01600 transcript:Bcin05g01600.1 gene_biotype:protein_coding transcript_biotype:protein_coding	0	FALSE	108.044	57	13	377	13	174	20.7	10.35	2072	11406.9	316.36	13	13	13	1.315	1.293	0.909	0.917	0.625	0.655	0.959506	0.728018	0.983294	0.987166	0.463809	0.928504	25.65	14.39	22.24	22.84	20.3	8.81	8.52668e+08	1.18732e+09	1.06464e+09	7.41279e+08					5.00968e+08	1.18732e+09	7.26852e+08
FALSE	High	Master Protein	Bcin15p02610.1	pep chromosome:ASM83294v1:15:931166:932971:-1 gene:Bcin15g02610 transcript:Bcin15g02610.1 gene_biotype:protein_coding transcript_biotype:protein_coding gene_symbol:Bccdc12	0	FALSE	270.971	70	25	376	25	386	44.3	8.53	3301	11500.2	408.05	24	23	23	0.644	1.227	0.564	2.092	1.011	0.461	0.958633	0.822159	0.966093	0.941357	0.999047	0.63385	38.49	13.5	20.78	25.79	15.54	19.21	6.6851e+08	4.29444e+08	8.01542e+08	3.92862e+08					3.9277e+08	4.29253e+08	5.47231e+08
FALSE	High	Master Protein	Bcin04p00540.1	pep chromosome:ASM83294v1:4:205692:207288:1 gene:Bcin04g00540 transcript:Bcin04g00540.1 gene_biotype:protein_coding transcript_biotype:protein_coding	0	FALSE	109.94	42	10	375	10	194	22.5	11.27	2179	11257.5	297.4	10	10	10	1.526	1.413	0.821	0.962	0.449	0.572	0.958543	0.443607	0.978037	0.991939	0.0569185	0.826373	70.59	31.25	43.63	48.58	43.76	45.22	4.78963e+08	7.54908e+08	6.40493e+08	3.23776e+08					2.81295e+08	7.54908e+08	4.37279e+08
FALSE	High	Master Protein	Bcin01p07090.1	pep chromosome:ASM83294v1:1:2474748:2477574:1 gene:Bcin01g07090 transcript:Bcin01g07090.1 gene_biotype:protein_coding transcript_biotype:protein_coding	0	FALSE	210.867	43	25	374	25	634	71.6	7.56	3176	8246.44	408.16	24	21	24	1.093	1.566	1.81	1.526	1.725	1.122	0.986148	0.166238	0.966093	0.948609	0.455163	0.987267	29.45	16.55	24.64	12.26	16.14	10.84	3.73498e+08	3.92424e+08	6.01885e+08	6.48101e+08					2.19296e+08	3.92351e+08	4.10681e+08
FALSE	High	Master Protein	Bcin08p00540.1	pep chromosome:ASM83294v1:8:246559:250265:-1 gene:Bcin08g00540 transcript:Bcin08g00540.1 gene_biotype:protein_coding transcript_biotype:protein_coding gene_symbol:Bcpff1	0	FALSE	224.363	35	30	373	30	1049	116.3	5.71	2756	10058.7	415.56	30	29	30	1.245	0.992	1.582	0.759	1.264	1.626	0.961682	0.98635	0.966093	0.957058	0.932009	0.930139	25	16.3	16	22.26	21.39	8.4	3.69553e+08	4.87247e+08	3.68108e+08	5.57728e+08					2.17045e+08	4.87247e+08	2.51034e+08
FALSE	High	Master Protein	Bcin09p01240.1	pep chromosome:ASM83294v1:9:469920:475992:1 gene:Bcin09g01240 transcript:Bcin09g01240.1 gene_biotype:protein_coding transcript_biotype:protein_coding	0	FALSE	262.068	25	37	371	37	1810	202.5	7.71	3075	10202.3	390.79	37	34	37	1.033	1.169	0.77	1.099	0.779	0.667	0.996071	0.896578	0.972112	0.992854	0.852495	0.934758	51.48	13.26	34.32	33.07	25.08	33.9	1.32009e+08	1.36516e+08	1.55221e+08	9.99628e+07					7.70473e+07	1.35825e+08	1.05949e+08
FALSE	High	Master Protein	Bcin08p01420.1	pep chromosome:ASM83294v1:8:564009:567036:-1 gene:Bcin08g01420 transcript:Bcin08g01420.1 gene_biotype:protein_coding transcript_biotype:protein_coding gene_symbol:Bcgb1	0	FALSE	266.092	80	21	365	21	358	39.5	7.18	4246	9470.87	454.53	19	14	20	0.646	1.114	0.681	1.664	1.076	0.644	0.958633	0.950858	0.966093	0.948609	0.996476	0.908846	23.34	19.34	28.49	18.95	16.73	12.66	4.76715e+08	3.04701e+08	5.16985e+08	3.26174e+08					2.80084e+08	3.04438e+08	3.52957e+08
FALSE	High	Master Protein Candidate	Bcin08p01420.2	pep chromosome:ASM83294v1:8:564009:567036:-1 gene:Bcin08g01420 transcript:Bcin08g01420.2 gene_biotype:protein_coding transcript_biotype:protein_coding gene_symbol:Bcgb1	0	FALSE	266.092	80	21	365	21	358	39.5	7.18	4246	9470.87	454.53	19	14	20	0.646	1.114	0.681	1.664	1.076	0.644	0.958633	0.950858	0.966093	0.948609	0.996476	0.908846	23.34	19.34	28.49	18.95	16.73	12.66	4.76715e+08	3.04701e+08	5.16985e+08	3.26174e+08					2.80084e+08	3.04438e+08	3.52957e+08
FALSE	High	Master Protein	Bcin01p03390.1	pep chromosome:ASM83294v1:1:1205533:1209662:1 gene:Bcin01g03390 transcript:Bcin01g03390.1 gene_biotype:protein_coding transcript_biotype:protein_coding gene_symbol:Bcams1	0	FALSE	253.748	38	34	365	34	1098	124.3	6.15	2765	9850.52	390.18	34	32	33	0.809	1.004	1.008	1.26	1.391	1.048	0.977072	0.989468	0.999394	0.971334	0.836865	0.999914	24.62	13.47	22.76	18.87	16.01	14.17	1.8102e+08	1.37398e+08	1.71607e+08	1.80323e+08					1.06355e+08	1.37398e+08	1.1716e+08
FALSE	High	Master Protein Candidate	Bcin01p03390.2	pep chromosome:ASM83294v1:1:1205786:1209662:1 gene:Bcin01g03390 transcript:Bcin01g03390.2 gene_biotype:protein_coding transcript_biotype:protein_coding gene_symbol:Bcams1	0	FALSE	253.748	39	34	365	34	1079	122.2	6.09	2765	9850.52	390.18	34	32	33	0.809	1.004	1.008	1.26	1.391	1.048	0.977072	0.989468	0.999394	0.971334	0.836865	0.999914	24.62	13.47	22.76	18.87	16.01	14.17	1.8102e+08	1.37398e+08	1.71607e+08	1.80323e+08					1.06355e+08	1.37398e+08	1.1716e+08
FALSE	High	Master Protein	Bcin07p05550.1	pep chromosome:ASM83294v1:7:2050246:2053776:1 gene:Bcin07g05550 transcript:Bcin07g05550.1 gene_biotype:protein_coding transcript_biotype:protein_coding	0	FALSE	275.627	50	34	364	34	804	87.5	6.33	3726	10020.5	414.88	32	30	33	0.097	1.19	1.562	12.033	16.848	1.359	0.00572718	0.862015	0.966093	0.000821511	8.19767e-16	0.947771	40.98	11.05	16.95	41.18	38.86	12.12	5.39104e+08	5.43952e+07	6.38547e+08	8.83565e+08					3.16717e+08	5.29479e+07	4.35863e+08
FALSE	High	Master Protein	Bcin13p00700.1	pep chromosome:ASM83294v1:13:272819:274637:1 gene:Bcin13g00700 transcript:Bcin13g00700.1 gene_biotype:protein_coding transcript_biotype:protein_coding	0	FALSE	228.08	57	21	361	21	449	49.2	8.29	3606	10156.5	432.11	21	19	21	1.498	1.111	1.147	0.726	0.675	0.984	0.958543	0.953156	0.987858	0.948609	0.622617	0.992557	24.42	14.68	23.13	17.69	25.15	22.12	9.0714e+08	1.29731e+09	9.66155e+08	1.00519e+09					5.32815e+08	1.29731e+09	6.5933e+08
FALSE	High	Master Protein	Bcin11p00170.1	pep chromosome:ASM83294v1:11:58806:60419:-1 gene:Bcin11g00170 transcript:Bcin11g00170.1 gene_biotype:protein_coding transcript_biotype:protein_coding gene_symbol:Bcvma5	0	FALSE	216.936	64	23	360	23	395	44	7.81	2581	9256.18	391.88	23	20	23	1.127	1.089	1.606	1.039	1.556	1.495	0.981883	0.965965	0.966093	0.999983	0.666641	0.941288	31.64	15.13	24.06	23.57	13.28	12.58	4.71009e+08	5.32912e+08	5.1182e+08	7.48735e+08					2.76732e+08	5.32912e+08	3.49406e+08
FALSE	High	Master Protein	Bcin02p02520.1	pep chromosome:ASM83294v1:2:920026:921901:-1 gene:Bcin02g02520 transcript:Bcin02g02520.1 gene_biotype:protein_coding transcript_biotype:protein_coding gene_symbol:Bcqcr2	0	FALSE	241.4	68	19	360	19	461	48.1	8.75	4482	7082.94	567.1	19	11	19	1.293	1.24	1.394	0.915	0.983	1.058	0.961042	0.80466	0.970345	0.987093	0.990344	0.999914	33.03	19.46	27.12	21.95	17.08	7.45	2.29021e+09	2.57612e+09	2.52175e+09	2.65215e+09					1.34533e+09	2.57612e+09	1.72093e+09
FALSE	High	Master Protein	Bcin05p00150.1	pep chromosome:ASM83294v1:5:72175:74977:-1 gene:Bcin05g00150 transcript:Bcin05g00150.1 gene_biotype:protein_coding transcript_biotype:protein_coding gene_symbol:Bcero1	0	FALSE	241.458	61	33	359	33	604	68.7	5.12	3423	9470.48	446.28	33	26	33	1.984	1.175	1.207	0.607	0.625	0.999	0.949367	0.888455	0.978517	0.948609	0.46132	0.9973	41.27	21.48	29.5	19.7	23.92	16.18	3.31609e+08	6.0618e+08	3.80665e+08	3.75996e+08					1.94332e+08	6.0618e+08	2.59681e+08
FALSE	High	Master Protein	Bcin04p01640.1	pep chromosome:ASM83294v1:4:600237:604533:1 gene:Bcin04g01640 transcript:Bcin04g01640.1 gene_biotype:protein_coding transcript_biotype:protein_coding	0	FALSE	375.762	71	29	356	29	755	77.2	4.72	5074	4771.69	652.25	29	11	29	0.249	1.065	0.442	4.183	1.669	0.408	0.297848	0.98175	0.79043	0.234362	0.518821	0.492999	30.45	12.93	21.83	27.78	19.09	15.73	4.16385e+08	1.19507e+08	4.5265e+08	1.88685e+08					2.4453e+08	1.18342e+08	3.08906e+08
FALSE	High	Master Protein	Bcin08p05390.1	pep chromosome:ASM83294v1:8:2027149:2028151:-1 gene:Bcin08g05390 transcript:Bcin08g05390.1 gene_biotype:protein_coding transcript_biotype:protein_coding	0	FALSE	173.47	53	16	354	16	189	21.2	9.38	2527	9939.83	332.09	14	13	14	1.027	1.04	1.306	1.057	1.24	1.277	0.996274	0.98635	0.978037	0.999983	0.943707	0.947771	30.18	9	22.11	16.63	16.62	5.92	1.04124e+09	1.05726e+09	1.06095e+09	1.33634e+09					6.11759e+08	1.05726e+09	7.24333e+08
FALSE	High	Master Protein	Bcin04p05920.1	pep chromosome:ASM83294v1:4:2038028:2039610:-1 gene:Bcin04g05920 transcript:Bcin04g05920.1 gene_biotype:protein_coding transcript_biotype:protein_coding gene_symbol:Bccdc10	0	FALSE	225.917	73	22	353	22	343	39	7.59	2761	9652.08	412.24	22	20	22	0.567	1.22	0.572	2.122	0.995	0.488	0.949367	0.830171	0.966093	0.932042	0.9954	0.658501	19.71	10.18	20.31	15.37	9.91	15.34	5.37999e+08	3.11785e+08	6.46554e+08	2.83424e+08					3.1609e+08	3.11686e+08	4.41417e+08
FALSE	High	Master Protein	Bcin03p07630.1	pep chromosome:ASM83294v1:3:2574448:2576203:1 gene:Bcin03g07630 transcript:Bcin03g07630.1 gene_biotype:protein_coding transcript_biotype:protein_coding	0	FALSE	102.988	51	12	351	12	249	28.6	10.13	1872	8269.87	339.62	12	11	12	2.268	1.729	1.435	0.707	0.692	0.854	0.883172	0.0417715	0.966093	0.948609	0.672205	0.947771	17.77	15.46	31.39	7.21	36.77	38.46	1.48608e+09	3.5434e+09	2.47798e+09	2.3421e+09					8.72902e+08	3.5434e+09	1.69147e+09
FALSE	High	Master Protein	Bcin03p05750.1	pep chromosome:ASM83294v1:3:1928806:1933082:1 gene:Bcin03g05750 transcript:Bcin03g05750.1 gene_biotype:protein_coding transcript_biotype:protein_coding	0	FALSE	246.628	36	31	349	31	1165	129.1	6.35	2896	9591.83	401.84	31	28	31	0.74	1.341	0.721	1.931	0.99	0.528	0.961682	0.623071	0.966093	0.948609	0.992343	0.742161	24.15	15.53	28.46	14.44	19.5	19.06	1.52878e+08	1.09388e+08	2.07475e+08	1.09456e+08					8.89174e+07	1.087e+08	1.41584e+08
FALSE	High	Master Protein	Bcin11p01930.1	pep chromosome:ASM83294v1:11:623917:627483:1 gene:Bcin11g01930 transcript:Bcin11g01930.1 gene_biotype:protein_coding transcript_biotype:protein_coding	0	FALSE	252.467	41	26	348	26	872	97.3	5.24	3408	6993.58	459.59	26	19	26	1.677	1.027	1.64	0.627	1.027	1.638	0.949367	0.987643	0.966093	0.948609	0.999714	0.928504	21.17	24.79	10.51	15.76	19.82	13.14	3.02573e+08	5.14722e+08	3.15255e+08	4.93524e+08					1.77559e+08	5.14722e+08	2.14873e+08
FALSE	High	Master Protein	Bcin12p06180.1	pep chromosome:ASM83294v1:12:2138114:2139607:1 gene:Bcin12g06180 transcript:Bcin12g06180.1 gene_biotype:protein_coding transcript_biotype:protein_coding	0	FALSE	207.538	60	20	343	20	371	41.4	6.15	2309	8513.31	338.03	20	18	20	0.158	1.59	1.591	10.518	10.2	1.021	0.055856	0.134806	0.966093	0.00176309	8.00101e-13	0.999914	58.81	12.13	17.33	48.33	45.67	17.68	4.09384e+08	5.58239e+07	6.48974e+08	6.38571e+08					2.40321e+08	5.44817e+07	4.4307e+08
FALSE	High	Master Protein	Bcin05p02050.1	pep chromosome:ASM83294v1:5:755705:757486:-1 gene:Bcin05g02050 transcript:Bcin05g02050.1 gene_biotype:protein_coding transcript_biotype:protein_coding gene_symbol:Bcalo1	0	FALSE	252.866	76	23	341	23	376	40	9.32	3546	7078.79	492.26	23	15	23	0.813	1.283	0.841	1.592	1.004	0.666	0.978034	0.745058	0.978037	0.948609	0.997906	0.934628	39.2	24.84	26.92	18.82	10.57	10.56	5.8923e+08	529745369	7.25167e+08	5.1229e+08					3.46187e+08	529745369	4.95088e+08
FALSE	High	Master Protein	Bcin08p03740.1	pep chromosome:ASM83294v1:8:1446636:1448310:-1 gene:Bcin08g03740 transcript:Bcin08g03740.1 gene_biotype:protein_coding transcript_biotype:protein_coding	0	FALSE	198.446	84	24	340	24	276	31.3	8.94	2353	8771.37	372.25	23	21	23	1.87	1.032	1.92	0.528	0.983	1.796	0.949367	0.98635	0.966093	0.948609	0.990344	0.861176	24.39	14.42	20.44	20.31	10.98	18.3	3.36614e+08	6.59203e+08	3.32344e+08	5.88182e+08					1.97275e+08	6.59203e+08	2.2619e+08
FALSE	High	Master Protein Candidate	Bcin08p02770.2	pep chromosome:ASM83294v1:8:1050084:1052176:-1 gene:Bcin08g02770 transcript:Bcin08g02770.2 gene_biotype:protein_coding transcript_biotype:protein_coding	0	FALSE	229.137	66	21	338	21	383	43.3	5.12	4018	9283.59	425.2	21	18	21	0.618	1.223	0.629	1.992	0.979	0.475	0.958543	0.823553	0.966093	0.948609	0.989145	0.642526	39.77	11.88	28.17	25.69	18.79	13.05	5.42546e+08	3.17822e+08	6.64031e+08	3.14735e+08					3.18762e+08	3.17822e+08	4.53349e+08
FALSE	High	Master Protein	Bcin05p01260.1	pep chromosome:ASM83294v1:5:513417:516615:1 gene:Bcin05g01260 transcript:Bcin05g01260.1 gene_biotype:protein_coding transcript_biotype:protein_coding	0	FALSE	215.924	50	35	338	35	773	86.4	6	1817	8594.24	355.68	34	31	31	0.619	0.881	0.702	1.532	1.289	0.825	0.958543	0.896578	0.966093	0.948609	0.926596	0.947771	30.96	33.99	34.15	32.32	24.81	36.33	1.93847e+08	1.08772e+08	1.69319e+08	1.51991e+08					1.13891e+08	1.08511e+08	1.15598e+08
FALSE	High	Master Protein	Bcin08p02770.1	pep chromosome:ASM83294v1:8:1050084:1052176:-1 gene:Bcin08g02770 transcript:Bcin08g02770.1 gene_biotype:protein_coding transcript_biotype:protein_coding	0	FALSE	229.137	66	21	338	21	385	43.5	5.17	4018	9283.59	425.2	21	18	21	0.618	1.223	0.629	1.992	0.979	0.475	0.958543	0.823553	0.966093	0.948609	0.989145	0.642526	39.77	11.88	28.17	25.69	18.79	13.05	5.42546e+08	3.17822e+08	6.64031e+08	3.14735e+08					3.18762e+08	3.17822e+08	4.53349e+08
FALSE	High	Master Protein	Bcin07p06400.1	pep chromosome:ASM83294v1:7:2357836:2360088:1 gene:Bcin07g06400 transcript:Bcin07g06400.1 gene_biotype:protein_coding transcript_biotype:protein_coding gene_symbol:Bcgdi1	0	FALSE	233.055	67	26	337	26	471	51.9	5.66	3028	9928.42	384.78	26	24	25	0.404	0.938	0.563	2.258	1.378	0.618	0.861729	0.961851	0.966093	0.904035	0.852495	0.881578	42.12	28.41	29.62	23.95	19.3	14.14	2.68343e+08	1.15814e+08	2.44061e+08	1.55693e+08					1.57659e+08	1.15427e+08	1.66626e+08
FALSE	High	Master Protein	Bcin09p04850.1	pep chromosome:ASM83294v1:9:1692501:1696274:-1 gene:Bcin09g04850 transcript:Bcin09g04850.1 gene_biotype:protein_coding transcript_biotype:protein_coding	0	FALSE	239.577	48	34	336	34	961	104.7	5.25	2767	8239.44	402.25	32	25	34	1.205	0.96	1.28	0.824	1.034	1.334	0.968056	0.98175	0.978037	0.96948	0.999714	0.947771	21.02	17.84	18.09	16.76	18.92	11.74	1.41667e+08	1.71197e+08	1.37307e+08	1.82757e+08					8.29976e+07	171191823	9.36439e+07
FALSE	High	Master Protein	Bcin14p04990.1	pep chromosome:ASM83294v1:14:1926681:1929692:1 gene:Bcin14g04990 transcript:Bcin14g04990.1 gene_biotype:protein_coding transcript_biotype:protein_coding	0	FALSE	209.729	55	24	335	24	554	62.3	7.87	1989	8307.58	364.11	23	21	23	1.909	1.087	1.457	0.567	0.766	1.439	0.949367	0.965977	0.966093	0.948609	0.826153	0.947771	31.49	14.14	17.64	16.1	15.57	14.27	1.4193e+08	2.44842e+08	1.52525e+08	2.13125e+08					8.28894e+07	2.44842e+08	1.03869e+08
FALSE	High	Master Protein	K1C10_HUMAN	K1C10_HUMAN	0	TRUE	257.171	55	31	333	26	593	59.5	5.21		13304.2	589.7		28	29	0.455	1.254	0.553	3.306	1.299	0.43	0.924914	0.79023	0.966093	0.448024	0.923239	0.546162	55.48	38.58	24.76	26.02	35.51	20.68	6.99525e+08	4.08885e+08	8.70673e+08	3.73046e+08					4.10944e+08	4.08879e+08	5.94274e+08
FALSE	High	Master Protein	Bcin04p06400.1	pep chromosome:ASM83294v1:4:2200741:2203921:1 gene:Bcin04g06400 transcript:Bcin04g06400.1 gene_biotype:protein_coding transcript_biotype:protein_coding gene_symbol:Bcgut2	0	FALSE	202.318	49	29	333	29	705	77.4	8	2495	8296.45	370.99	29	26	28	0.831	0.911	0.904	1.152	1.057	0.957	0.981883	0.930803	0.983294	0.988287	0.999047	0.987267	26.5	13.89	22.2	13.46	22.06	19.93	2.03111e+08	1.71222e+08	1.88407e+08	1.77565e+08					1.19088e+08	1.71111e+08	128250747
FALSE	High	Master Protein	Bcin08p03540.1	pep chromosome:ASM83294v1:8:1357284:1367701:1 gene:Bcin08g03540 transcript:Bcin08g03540.1 gene_biotype:protein_coding transcript_biotype:protein_coding gene_symbol:Bcprp8	0	FALSE	244.985	17	45	332	45	3201	367.5	7.68	2348	8919.9	330.09	42	41	41	1.424	0.886	1.411	0.646	1.022	1.553	0.958633	0.896578	0.966093	0.948609	0.999714	0.936309	18.58	20.26	28.82	21.43	29.58	20.8	9.11628e+07	1.22944e+08	7.76384e+07	1.28624e+08					5.33308e+07	1.2293e+08	5.22309e+07
FALSE	High	Master Protein	Bcin04p01290.1	pep chromosome:ASM83294v1:4:496622:499295:-1 gene:Bcin04g01290 transcript:Bcin04g01290.1 gene_biotype:protein_coding transcript_biotype:protein_coding	0	FALSE	191.943	60	25	331	25	405	45.8	6.27	2160	8126.6	352.91	25	21	24	1.325	0.908	1.3	0.674	0.996	1.475	0.959506	0.930739	0.978037	0.948609	0.9954	0.946369	30.64	18.84	25.2	15.95	19.35	10.41	3.96212e+08	4.94556e+08	3.57458e+08	4.92999e+08					2.32562e+08	4.94556e+08	2.43973e+08
FALSE	High	Master Protein	Bcin02p01980.1	pep chromosome:ASM83294v1:2:742347:745265:1 gene:Bcin02g01980 transcript:Bcin02g01980.1 gene_biotype:protein_coding transcript_biotype:protein_coding gene_symbol:Bcpmt4	0	FALSE	202.455	37	22	329	22	769	87.4	8.48	2390	7001.26	401.26	21	19	22	1.52	1.029	1.376	0.737	0.922	1.301	0.958543	0.98635	0.970935	0.948609	0.981402	0.947771	21.41	16.37	17.61	14.58	13.91	18.49	6.27612e+08	9.28796e+08	6.47167e+08	8.92371e+08					3.68336e+08	9.28796e+08	4.41835e+08
FALSE	High	Master Protein	Bcin05p08370.1	pep chromosome:ASM83294v1:5:2916212:2918126:-1 gene:Bcin05g08370 transcript:Bcin05g08370.1 gene_biotype:protein_coding transcript_biotype:protein_coding	0	FALSE	225.441	46	21	328	21	507	54.3	5.34	3060	8169.46	412.71	21	17	21	1.345	0.939	0.51	0.714	0.351	0.522	0.959506	0.963536	0.953385	0.948609	0.00498881	0.735526	19.73	15.17	23.65	13.1	15.99	15.94	5.40188e+08	7.87872e+08	5.15034e+08	2.95852e+08					3.17274e+08	7.87872e+08	3.51513e+08
FALSE	High	Master Protein	Bcin03p03360.1	pep chromosome:ASM83294v1:3:1125133:1127349:1 gene:Bcin03g03360 transcript:Bcin03g03360.1 gene_biotype:protein_coding transcript_biotype:protein_coding	0	FALSE	174.133	80	25	328	25	323	35.4	5.24	2590	9770.97	329.61	23	23	23	0.481	1.23	0.645	2.389	1.283	0.571	0.949367	0.82015	0.966093	0.86161	0.932009	0.826373	25.34	16.97	28.45	36.64	24.64	43.38	7.78662e+08	4.51419e+08	8.97996e+08	5.50835e+08					4.57487e+08	4.51419e+08	6.13082e+08
FALSE	High	Master Protein	Bcin05p03830.1	pep chromosome:ASM83294v1:5:1392362:1394070:1 gene:Bcin05g03830 transcript:Bcin05g03830.1 gene_biotype:protein_coding transcript_biotype:protein_coding gene_symbol:Bcmep	0	FALSE	217.637	43	20	328	20	456	52	8.9	2674	8729.43	376.82	19	18	19	1.889	1.06	1.577	0.556	0.825	1.459	0.949367	0.98175	0.966093	0.948609	0.92164	0.947771	33.64	25.19	28.29	19.38	11.59	10.82	2.83797e+08	5.2638e+08	2.85937e+08	4.20948e+08					1.66212e+08	5.25978e+08	1.95121e+08
FALSE	High	Master Protein	Bcin01p10100.1	pep chromosome:ASM83294v1:1:3528372:3531017:-1 gene:Bcin01g10100 transcript:Bcin01g10100.1 gene_biotype:protein_coding transcript_biotype:protein_coding gene_symbol:Bcpic7	0	FALSE	250.355	57	27	327	27	527	57.9	6.74	2565	7550.79	386.82	26	20	26	0.476	0.852	0.539	1.82	1.053	0.597	0.949367	0.836072	0.966093	0.948609	0.999714	0.861176	31.09	21.16	23.55	25.7	15.17	19.22	3.35177e+08	1.57131e+08	2.93086e+08	1.91054e+08					196926674	1.57131e+08	2.00097e+08
FALSE	High	Master Protein	Bcin10p05430.1	pep chromosome:ASM83294v1:10:2050231:2051622:1 gene:Bcin10g05430 transcript:Bcin10g05430.1 gene_biotype:protein_coding transcript_biotype:protein_coding gene_symbol:Bcrps3	0	FALSE	151.881	81	23	326	23	263	28.5	9.1	2139	7662.9	287.21	22	21	21	0.61	0.865	0.761	1.297	1.122	0.928	0.957459	0.862015	0.969072	0.96948	0.983067	0.970859	48.64	31.92	33.56	29.79	16.26	19.22	1.33688e+09	1.06018e+09	1.14507e+09	1.08844e+09					7.85348e+08	1.06018e+09	7.81763e+08
FALSE	High	Master Protein	Bcin12p00320.1	pep chromosome:ASM83294v1:12:112603:114963:-1 gene:Bcin12g00320 transcript:Bcin12g00320.1 gene_biotype:protein_coding transcript_biotype:protein_coding	0	FALSE	180.293	51	19	325	19	407	47.5	6.15	2357	8635.44	368.41	19	16	18	1.544	1.015	1.244	0.721	0.828	1.212	0.955978	0.999743	0.978037	0.948609	0.923239	0.953008	34.02	19.42	19.57	22.05	26.58	13.4	4.15544e+08	6.00729e+08	4.0857e+08	4.9809e+08					2.43471e+08	6.00513e+08	2.78656e+08
FALSE	High	Master Protein	Bcin01p09650.1	pep chromosome:ASM83294v1:1:3349598:3352000:-1 gene:Bcin01g09650 transcript:Bcin01g09650.1 gene_biotype:protein_coding transcript_biotype:protein_coding gene_symbol:Bczwf1	0	FALSE	200.937	59	28	324	28	511	58.6	6.49	2191	8901.58	338.13	26	24	25	0.482	1.055	0.629	2.246	1.417	0.582	0.949367	0.984597	0.966093	0.904035	0.813615	0.849717	36.76	21.94	35.69	15.15	31.72	30.62	2.82323e+08	1.54538e+08	3.02538e+08	1.82782e+08					1.65632e+08	1.54342e+08	2.06549e+08
FALSE	High	Master Protein	Bcin12p00930.1	pep chromosome:ASM83294v1:12:329129:330622:1 gene:Bcin12g00930 transcript:Bcin12g00930.1 gene_biotype:protein_coding transcript_biotype:protein_coding	0	FALSE	267.842	60	18	322	18	401	43.3	9.16	4114	8957.47	442.21	18	14	18	1.538	1.612	2.029	1.015	1.237	1.254	0.957459	0.11378	0.966093	0.999983	0.944059	0.947771	19.04	11.06	16.18	12.51	10.43	14.33	1.70025e+08	2.65286e+08	2.68873e+08	3.44351e+08					9.98001e+07	2.65286e+08	1.83395e+08
FALSE	High	Master Protein	Bcin15p03200.1	pep chromosome:ASM83294v1:15:1120630:1123071:-1 gene:Bcin15g03200 transcript:Bcin15g03200.1 gene_biotype:protein_coding transcript_biotype:protein_coding	0	FALSE	230.557	49	23	319	23	568	61.4	5.53	3586	8332.59	414.93	23	19	23	1.45	1.05	0.956	0.739	0.656	0.915	0.958633	0.98553	0.989606	0.948609	0.551994	0.963912	15.65	15.04	17.48	15.59	14.83	14.7	2.6969e+08	3.91171e+08	2.80987e+08	2.44238e+08					1.58267e+08	3.91171e+08	1.91494e+08
FALSE	High	Master Protein	Bcin09p00540.1	pep chromosome:ASM83294v1:9:202891:204149:1 gene:Bcin09g00540 transcript:Bcin09g00540.1 gene_biotype:protein_coding transcript_biotype:protein_coding	0	FALSE	129.777	58	17	318	16	292	31.8	7.93	2183	9425.87	289.07	16	16	17	0.886	0.972	1.189	1.123	1.209	1.161	0.991221	0.98175	0.983294	0.989681	0.953879	0.967048	48.97	20.12	41.17	24	17.73	26.29	3.82561e+08	3.38957e+08	3.56321e+08	3.95014e+08					2.24766e+08	3.38957e+08	2.43268e+08
FALSE	High	Master Protein	Bcin14p01730.1	pep chromosome:ASM83294v1:14:744936:748430:-1 gene:Bcin14g01730 transcript:Bcin14g01730.1 gene_biotype:protein_coding transcript_biotype:protein_coding gene_symbol:Bcg2	0	FALSE	172.83	56	17	318	16	354	41.2	6.4	2311	8832.36	334.95	17	17	17	0.541	1.015	0.64	1.905	1.164	0.616	0.949367	0.999743	0.966093	0.948609	0.981402	0.877221	27.05	14.35	25.88	20.01	16.68	18.31	2.60683e+08	1.36695e+08	2.72556e+08	1.572e+08					1.53159e+08	1.3651e+08	1.85812e+08
FALSE	High	Master Protein	Bcin15p02110.1	pep chromosome:ASM83294v1:15:726994:728530:-1 gene:Bcin15g02110 transcript:Bcin15g02110.1 gene_biotype:protein_coding transcript_biotype:protein_coding	0	FALSE	182.584	61	11	318	11	165	18.2	9.26	3327	9532.73	383.32	11	10	10	1.748	1.073	1.424	0.703	0.793	1.152	0.949367	0.98175	0.966093	0.948609	0.870256	0.972716	80.37	32.33	45.87	44.78	30.8	14.01	6.56463e+08	6.81472e+08	6.10131e+08	6.99094e+08					3.85372e+08	6.81472e+08	4.1655e+08
FALSE	High	Master Protein	K22E_HUMAN	K22E_HUMAN	0	TRUE	273.432	73	45	314	41	645	65.8	8		12737.9	548.35		38	44	0.293	1.315	0.559	4.399	1.949	0.425	0.474285	0.676927	0.966093	0.192743	0.243763	0.533264	37.13	40.92	27.8	37.51	25.53	19.92	5.65241e+08	5.66655e+08	6.92443e+08	2.99415e+08					3.32096e+08	5.65972e+08	4.72699e+08
FALSE	High	Master Protein	Bcin13p01410.1	pep chromosome:ASM83294v1:13:525997:530518:1 gene:Bcin13g01410 transcript:Bcin13g01410.1 gene_biotype:protein_coding transcript_biotype:protein_coding gene_symbol:Bcncr1	0	FALSE	222.402	30	31	314	31	1278	140.6	5.27	2920	8011.99	344.9	30	24	31	0.884	0.911	1.305	1.044	1.427	1.341	0.990635	0.930803	0.978037	0.999983	0.803058	0.947771	27.34	21.25	23.83	17.54	14.48	9.99	1.65055e+08	1.38585e+08	1.45274e+08	1.89354e+08					9.69748e+07	1.38585e+08	9.90971e+07
FALSE	High	Master Protein	Bcin01p05720.2	pep chromosome:ASM83294v1:1:1990862:1994746:1 gene:Bcin01g05720 transcript:Bcin01g05720.2 gene_biotype:protein_coding transcript_biotype:protein_coding	0	FALSE	264.121	41	14	313	14	762	82.5	5.01	3651	7567.46	450.97	14	7	14	2.139	1.729	7.31	0.852	3.213	3.55	0.902901	0.0417715	0.00486203	0.973863	0.00278953	0.126916	53.61	37.24	35.81	16.64	29.34	14.37	2.48284e+08	4.29986e+08	3.84586e+08	1.312e+09					1.45275e+08	4.29664e+08	2.62298e+08
FALSE	High	Master Protein	Bcin09p01520.1	pep chromosome:ASM83294v1:9:562638:566925:-1 gene:Bcin09g01520 transcript:Bcin09g01520.1 gene_biotype:protein_coding transcript_biotype:protein_coding gene_symbol:Bcefr3	0	FALSE	208.204	36	32	311	32	1115	121.3	7.8	2261	7307.52	346.61	32	27	31	0.689	1.314	0.65	1.956	0.977	0.51	0.959506	0.678109	0.966093	0.948609	0.987958	0.721221	32.29	17.62	28.42	29.67	23.81	13.64	1.71012e+08	1.09703e+08	2.1973e+08	1.11257e+08					1.00209e+08	1.08835e+08	1.50014e+08
FALSE	High	Master Protein	Bcin01p09360.1	pep chromosome:ASM83294v1:1:3254960:3257185:1 gene:Bcin01g09360 transcript:Bcin01g09360.1 gene_biotype:protein_coding transcript_biotype:protein_coding gene_symbol:Bcccp1	0	FALSE	198.322	52	17	310	17	372	40.7	8.34	3045	9265.1	363.6	16	14	17	0.926	0.746	0.987	0.808	1.054	1.297	0.997298	0.543038	0.995991	0.96948	0.999168	0.947771	26.8	26.08	23.76	19.67	12.13	18.98	5.47298e+08	4.81406e+08	4.00345e+08	5.05074e+08					3.21337e+08	4.81406e+08	2.73248e+08
FALSE	High	Master Protein	Bcin16p01970.1	pep chromosome:ASM83294v1:16:793254:797130:-1 gene:Bcin16g01970 transcript:Bcin16g01970.1 gene_biotype:protein_coding transcript_biotype:protein_coding gene_symbol:Bcgpi13	0	FALSE	181.534	25	20	310	20	1085	119.1	6.7	2587	8058.94	345.29	20	17	20	1.642	1.111	1.442	0.649	0.877	1.334	0.949367	0.953156	0.966093	0.948609	0.948268	0.947771	14.92	12.2	14.49	6.13	9.8	11.7	1.501e+08	2.36326e+08	1.6249e+08	2.11851e+08					8.81881e+07	2.36013e+08	1.10936e+08
FALSE	High	Master Protein	Bcin14p03950.1	pep chromosome:ASM83294v1:14:1546854:1548838:-1 gene:Bcin14g03950 transcript:Bcin14g03950.1 gene_biotype:protein_coding transcript_biotype:protein_coding gene_symbol:Bcpgc1	0	FALSE	163.341	55	19	307	19	334	38	7.94	1834	8478.95	284.12	18	18	18	1.481	1.013	1.355	0.731	0.974	1.332	0.958633	0.998777	0.975315	0.948609	0.987652	0.947771	32.59	17.25	16.94	33.07	22.5	15.72	2.11148e+08	3.26866e+08	2.45547e+08	3.32181e+08					1.24023e+08	3.26861e+08	1.67376e+08
FALSE	High	Master Protein	Bcin02p00160.1	pep chromosome:ASM83294v1:2:156914:158177:1 gene:Bcin02g00160 transcript:Bcin02g00160.1 gene_biotype:protein_coding transcript_biotype:protein_coding	0	FALSE	182.452	90	11	306	11	125	14.5	5.17	3085	6185.81	416.45	10	6	10	0.762	1.421	0.513	1.643	0.61	0.4	0.961817	0.424647	0.957801	0.948609	0.421251	0.476288	31.12	16.66	30.73	32.39	21.26	13.27	8.84522e+08	7.12435e+08	1.07212e+09	4.15947e+08					5.19683e+08	7.12435e+08	7.31963e+08
FALSE	High	Master Protein	Bcin11p02490.1	pep chromosome:ASM83294v1:11:855487:857637:-1 gene:Bcin11g02490 transcript:Bcin11g02490.1 gene_biotype:protein_coding transcript_biotype:protein_coding	0	FALSE	184.385	55	24	306	24	554	60	5.77	2527	7871.41	309.07	24	22	24	0.285	0.775	0.676	2.68	2.138	0.867	0.44774	0.645994	0.966093	0.722863	0.134722	0.947771	32.08	20.74	36.72	23.7	25.76	34.81	5.58435e+08	1.69377e+08	4.26655e+08	4.09638e+08					3.27938e+08	1.69019e+08	2.91287e+08
FALSE	High	Master Protein	Bcin03p02790.1	pep chromosome:ASM83294v1:3:926366:928590:-1 gene:Bcin03g02790 transcript:Bcin03g02790.1 gene_biotype:protein_coding transcript_biotype:protein_coding gene_symbol:Bcsec61	0	FALSE	86.535	26	11	304	11	476	52.1	7.36	1471	5499.26	243.41	11	9	11	1.162	0.998	1.589	0.692	1.102	1.64	0.975474	0.98635	0.966093	0.948609	0.987652	0.927705	61.53	14.34	35.29	45.23	35.63	23.37	1.47835e+09	2.85712e+09	1.54807e+09	2.50155e+09					8.68574e+08	2.85712e+09	1.0569e+09
FALSE	High	Master Protein	Bcin02p05490.1	pep chromosome:ASM83294v1:2:1981149:1984273:1 gene:Bcin02g05490 transcript:Bcin02g05490.1 gene_biotype:protein_coding transcript_biotype:protein_coding	0	FALSE	201.857	50	24	303	24	578	66	5.95	2311	8852.8	331.82	23	23	24	1.214	1.098	1.331	0.869	1.124	1.23	0.965847	0.961314	0.978037	0.977916	0.982538	0.949122	31.71	19.82	27.96	26.67	30.09	22.06	1.20042e+08	1.52538e+08	1.26999e+08	1.5833e+08					7.01464e+07	1.52229e+08	8.65403e+07
FALSE	High	Master Protein	Bcin02p06400.1	pep chromosome:ASM83294v1:2:2242052:2244040:-1 gene:Bcin02g06400 transcript:Bcin02g06400.1 gene_biotype:protein_coding transcript_biotype:protein_coding	0	FALSE	202.911	57	22	300	22	510	54.4	7.12	2446	6431.23	379.87	22	18	22	0.722	0.781	0.648	1.124	0.976	0.885	0.961042	0.665893	0.966093	0.989681	0.987652	0.953008	31.49	25.13	19.24	19.81	24.42	12.32	1.85686e+08	1.27732e+08	1.43518e+08	1.24534e+08					1.09096e+08	1.27147e+08	9.79832e+07
FALSE	High	Master Protein	Bcin02p00016.1	pep chromosome:ASM83294v1:2:57228:60555:1 gene:Bcin02g00016 transcript:Bcin02g00016.1 gene_biotype:protein_coding transcript_biotype:protein_coding	0	FALSE	210.726	35	23	299	23	931	102.1	6.04	2636	8022.22	345.82	23	19	23	0.741	0.812	0.329	1.145	0.494	0.422	0.961682	0.772403	0.410973	0.988639	0.120204	0.533264	37.87	26.67	40.26	17.97	35.87	33.74	1.50616e+08	1.06996e+08	1.21558e+08	5.43739e+07					8.84915e+07	1.06854e+08	8.28141e+07
FALSE	High	Master Protein	Bcin01p09120.1	pep chromosome:ASM83294v1:1:3183510:3185358:1 gene:Bcin01g09120 transcript:Bcin01g09120.1 gene_biotype:protein_coding transcript_biotype:protein_coding gene_symbol:Bcpre10	0	FALSE	251.663	67	21	298	21	298	32	5.15	2889	8054.72	384.05	20	13	20	0.164	1.871	3.375	11.103	20.918	1.938	0.0649332	0.0101597	0.299245	0.00133129	8.19767e-16	0.801199	43.06	17.41	28.76	44.15	32.12	14.55	3.01349e+08	4.84425e+07	5.67612e+08	1.05093e+09					1.76515e+08	4.74902e+07	3.87313e+08
FALSE	High	Master Protein	Bcin05p08140.1	pep chromosome:ASM83294v1:5:2849774:2855635:-1 gene:Bcin05g08140 transcript:Bcin05g08140.1 gene_biotype:protein_coding transcript_biotype:protein_coding	0	FALSE	187.874	21	27	298	27	1633	178.2	7.43	2470	8657.93	330.08	27	25	27	0.922	1.213	0.968	1.452	1.065	0.801	0.997298	0.834693	0.993425	0.948609	0.999047	0.947771	16.58	10.58	19.71	15.74	15	19.32	1.1961e+08	1.08231e+08	1.46897e+08	1.17074e+08					7.00739e+07	1.08231e+08	1.0029e+08
FALSE	High	Master Protein	Bcin12p01970.1	pep chromosome:ASM83294v1:12:687032:689999:1 gene:Bcin12g01970 transcript:Bcin12g01970.1 gene_biotype:protein_coding transcript_biotype:protein_coding	0	FALSE	205.199	44	24	291	24	708	79.5	6.38	1904	6752.81	321.87	24	21	24	1.354	0.946	1.071	0.63	0.646	1.097	0.959506	0.965965	0.999394	0.948609	0.527288	0.989274	55.63	22.05	27.64	40.15	32.03	22.89	1.40144e+08	2.26259e+08	1.38179e+08	1.50309e+08					8.21855e+07	2.26259e+08	9.39469e+07
FALSE	High	Master Protein	Bcin02p06240.1	pep chromosome:ASM83294v1:2:2207361:2208535:1 gene:Bcin02g06240 transcript:Bcin02g06240.1 gene_biotype:protein_coding transcript_biotype:protein_coding	0	FALSE	217.07	75	18	291	18	191	20.6	9.45	3681	7892.63	383.3	17	14	17	1.018	0.994	1.133	1.001	1.192	1.171	0.997298	0.98635	0.988376	0.998364	0.96392	0.963912	41.62	11.83	20.48	26.35	27.37	16.97	9.65225e+08	8.57252e+08	9.34524e+08	1.03676e+09					5.67099e+08	8.57252e+08	6.38021e+08
FALSE	High	Master Protein	Bcin01p00170.1	pep chromosome:ASM83294v1:1:85803:88595:-1 gene:Bcin01g00170 transcript:Bcin01g00170.1 gene_biotype:protein_coding transcript_biotype:protein_coding	0	FALSE	129.661	25	18	290	18	623	67.1	8.41	2050	8125.9	259.11	18	18	18	0.659	1.061	0.507	1.512	0.836	0.484	0.958633	0.98175	0.953346	0.948609	0.931856	0.651966	35.58	6.67	25.21	32.43	28.5	22.11	6.52164e+08	3.96692e+08	6.9037e+08	3.02597e+08					3.83166e+08	3.96692e+08	4.71331e+08
FALSE	High	Master Protein	Bcin07p06340.1	pep chromosome:ASM83294v1:7:2335944:2337228:-1 gene:Bcin07g06340 transcript:Bcin07g06340.1 gene_biotype:protein_coding transcript_biotype:protein_coding gene_symbol:Bcpup2	0	FALSE	214.369	86	16	289	16	245	26.8	4.92	3089	9081.81	333.18	16	14	16	0.162	1.902	4.777	13.964	29.941	2.361	0.0615064	0.00733302	0.0644341	0.000375256	8.19767e-16	0.612806	33.77	12.72	25.77	46.05	28.49	9.45	3.19085e+08	4.7196e+07	5.91765e+08	1.40962e+09					1.87416e+08	4.63208e+07	4.04011e+08
FALSE	High	Master Protein	Bcin07p06960.2	pep chromosome:ASM83294v1:7:2566576:2574414:-1 gene:Bcin07g06960 transcript:Bcin07g06960.2 gene_biotype:protein_coding transcript_biotype:protein_coding	0	FALSE	179.783	19	33	289	33	2278	253.4	6.47	1866	7726.3	299.43	33	30	29	0.478	0.74	0.91	1.644	2.038	1.217	0.949367	0.506499	0.983294	0.948609	0.183717	0.952912	55.74	21.33	49.21	31.74	44.4	45.74	1.17273e+08	5.9801e+07	9.27776e+07	1.18314e+08					6.84376e+07	5.89394e+07	6.29481e+07
FALSE	High	Master Protein	Bcin07p05140.1	pep chromosome:ASM83294v1:7:1918446:1920803:-1 gene:Bcin07g05140 transcript:Bcin07g05140.1 gene_biotype:protein_coding transcript_biotype:protein_coding gene_symbol:Bchsp60	0	FALSE	184.219	51	24	289	24	582	61.1	5.73	2042	7601.66	302.19	24	22	24	0.806	0.874	1.552	1.151	2.018	1.713	0.975474	0.885851	0.966093	0.988287	0.198096	0.885243	33.11	9.98	15.28	24.03	17.12	14.52	2.05988e+08	1.42339e+08	1.8481e+08	2.60678e+08					1.20844e+08	1.42339e+08	1.26174e+08
FALSE	High	Master Protein	Bcin02p05890.1	pep chromosome:ASM83294v1:2:2096416:2099212:-1 gene:Bcin02g05890 transcript:Bcin02g05890.1 gene_biotype:protein_coding transcript_biotype:protein_coding	0	FALSE	152.315	40	23	289	23	646	72.5	8.07	2244	7789.88	300.59	22	21	23	0.694	1.171	0.635	1.679	0.937	0.58	0.959506	0.890983	0.966093	0.948609	0.981402	0.844973	15.01	14.62	17.96	17.77	14.38	17.68	2.77527e+08	1.82968e+08	3.16636e+08	1.73036e+08					1.63055e+08	1.82655e+08	2.16175e+08
FALSE	High	Master Protein	Bcin02p05260.1	pep chromosome:ASM83294v1:2:1875248:1879648:-1 gene:Bcin02g05260 transcript:Bcin02g05260.1 gene_biotype:protein_coding transcript_biotype:protein_coding	0	FALSE	228.09	35	32	288	32	1224	136.4	6.79	2825	7895.73	351.75	32	25	30	0.75	0.867	0.817	1.258	1.192	1.039	0.961682	0.866761	0.978037	0.971396	0.96392	0.999914	19.34	15.9	21.05	18.21	18.73	18.59	2.15097e+08	1.51211e+08	1.86148e+08	1.81188e+08					1.26376e+08	1.51211e+08	1.27088e+08
FALSE	High	Master Protein	Bcin01p02200.1	pep chromosome:ASM83294v1:1:833272:834490:-1 gene:Bcin01g02200 transcript:Bcin01g02200.1 gene_biotype:protein_coding transcript_biotype:protein_coding	0	FALSE	95.612	54	15	287	15	191	22.3	10.24	1383	7069.42	218.69	15	15	14	1.019	0.93	0.912	0.959	1.011	0.974	0.997298	0.957679	0.983294	0.991411	0.999047	0.987267	33.51	14.9	27.2	13.34	13.25	15.83	1.41653e+09	1.30924e+09	1.28521e+09	1.24339e+09					8.32251e+08	1.30924e+09	8.77444e+08
FALSE	High	Master Protein	Bcin03p06080.1	pep chromosome:ASM83294v1:3:2041715:2047696:-1 gene:Bcin03g06080 transcript:Bcin03g06080.1 gene_biotype:protein_coding transcript_biotype:protein_coding gene_symbol:Bcmyo2	0	FALSE	193.818	24	33	287	33	1579	178.9	6.98	2402	8281.04	277.17	33	32	33	0.835	0.851	0.896	1.087	1.143	1.013	0.986148	0.836072	0.989606	0.998364	0.981402	0.999914	33.31	21.29	46.93	24.29	49.97	55.74	8.37121e+07	7.65462e+07	7.42525e+07	7.4955e+07					4.9124e+07	7.65462e+07	5.0456e+07
FALSE	High	Master Protein	Bcin04p00450.1	pep chromosome:ASM83294v1:4:170718:174442:1 gene:Bcin04g00450 transcript:Bcin04g00450.1 gene_biotype:protein_coding transcript_biotype:protein_coding gene_symbol:Bcrsp5	0	FALSE	165.126	39	30	287	30	820	92.4	6.93	1542	6998.7	247.61	29	30	27	0.75	1.193	0.763	1.531	1.039	0.632	0.961682	0.862015	0.974102	0.948609	0.999714	0.890748	26.72	17.99	21.74	27.11	26.8	20.38	1.2234e+08	8.72756e+07	1.46413e+08	9.54882e+07					7.16917e+07	8.72756e+07	9.99592e+07
FALSE	High	Master Protein	Bcin03p06730.1	pep chromosome:ASM83294v1:3:2278094:2280415:1 gene:Bcin03g06730 transcript:Bcin03g06730.1 gene_biotype:protein_coding transcript_biotype:protein_coding	0	FALSE	208.616	48	21	284	21	565	61.6	7.15	2755	8967.95	366.28	21	19	21	1.542	1.02	1.375	0.601	0.873	1.384	0.956406	0.995768	0.970935	0.948609	0.944467	0.947771	18.91	19.11	16.94	18.43	12.39	14.01	2.08543e+08	3.12537e+08	2.12937e+08	2.79237e+08					1.22447e+08	3.12537e+08	1.45377e+08
FALSE	High	Master Protein	Bcin15p02720.1	pep chromosome:ASM83294v1:15:953329:954556:-1 gene:Bcin15g02720 transcript:Bcin15g02720.1 gene_biotype:protein_coding transcript_biotype:protein_coding gene_symbol:Bcpre6	0	FALSE	169.99	67	17	281	17	267	29.1	7.85	1900	6784.29	322.33	17	14	17	0.21	1.99	5.56	9.56	25.294	2.312	0.169797	0.00298666	0.0278654	0.00309563	8.19767e-16	0.636949	44.81	27.35	29.4	53.28	38.39	12.51	2.81645e+08	5.30652e+07	5.31768e+08	1.28953e+09					1.65427e+08	5.24059e+07	3.62945e+08
FALSE	High	Master Protein	Bcin12p06370.1	pep chromosome:ASM83294v1:12:2217306:2219888:-1 gene:Bcin12g06370 transcript:Bcin12g06370.1 gene_biotype:protein_coding transcript_biotype:protein_coding gene_symbol:Bcbot4	0	FALSE	154.699	51	24	280	24	526	59.2	8.75	2197	7962.41	292.72	23	23	23	0.825	0.759	0.513	0.92	0.635	0.694	0.9801	0.588661	0.957801	0.987922	0.497516	0.936309	46.83	18.54	47.84	23.56	15.5	26.39	1.08858e+09	1.30694e+09	9.4984e+08	1.20599e+09					6.3943e+08	1.30694e+09	6.48188e+08
FALSE	High	Master Protein	Bcin11p05160.1	pep chromosome:ASM83294v1:11:1842284:1844111:-1 gene:Bcin11g05160 transcript:Bcin11g05160.1 gene_biotype:protein_coding transcript_biotype:protein_coding gene_symbol:Bcsah1	0	FALSE	158.902	59	20	279	20	449	48.8	5.92	2169	8225.54	279.87	20	19	20	0.494	1.038	0.63	2.049	1.278	0.611	0.949367	0.98635	0.966093	0.948609	0.932009	0.871927	27.67	17.3	16.34	32.45	18.97	21.44	3.51602e+08	1.45862e+08	3.27485e+08	2.15559e+08					2.06576e+08	1.4529e+08	2.23544e+08
FALSE	High	Master Protein	Bcin07p04800.1	pep chromosome:ASM83294v1:7:1738870:1741439:-1 gene:Bcin07g04800 transcript:Bcin07g04800.1 gene_biotype:protein_coding transcript_biotype:protein_coding	0	FALSE	216.583	61	25	279	25	519	59.4	6.68	2362	8028.18	295.42	25	23	23	1.241	0.801	1.017	0.612	0.814	1.233	0.961682	0.742886	0.999606	0.948609	0.908009	0.949122	34.69	20.07	28.21	32.88	31.18	14.5	1.46454e+08	2.09858e+08	1.21738e+08	1.61609e+08					8.57545e+07	2.09557e+08	8.23399e+07
FALSE	High	Master Protein	Bcin15p01570.1	pep chromosome:ASM83294v1:15:567885:571119:1 gene:Bcin15g01570 transcript:Bcin15g01570.1 gene_biotype:protein_coding transcript_biotype:protein_coding	0	FALSE	166.103	35	24	279	24	921	103	5.3	2262	7790.39	294.46	23	21	24	1.232	0.986	1.462	0.795	1.231	1.533	0.961682	0.98635	0.966093	0.966661	0.944467	0.936309	30.75	19.03	19.49	21.29	14.04	15.99	6.70569e+08	1.19418e+09	7.33434e+08	7.77374e+08					3.93433e+08	1.19387e+09	5.00246e+08
FALSE	High	Master Protein	Bcin12p05730.1	pep chromosome:ASM83294v1:12:1972637:1974527:-1 gene:Bcin12g05730 transcript:Bcin12g05730.1 gene_biotype:protein_coding transcript_biotype:protein_coding gene_symbol:Bclat1	0	FALSE	185.466	59	20	278	20	463	48.3	5.71	2378	4654.39	346.39	20	13	19	0.711	0.699	0.301	0.893	0.312	0.435	0.959506	0.314286	0.250628	0.985306	0.00116312	0.5565	30.93	24.68	76.14	21.28	50.5	58.02	4.27032e+08	3.34782e+08	2.76454e+08	1.15303e+08					2.50642e+08	3.34782e+08	1.88625e+08
FALSE	High	Master Protein	Bcin12p06550.1	pep chromosome:ASM83294v1:12:2278378:2279274:1 gene:Bcin12g06550 transcript:Bcin12g06550.1 gene_biotype:protein_coding transcript_biotype:protein_coding	0	FALSE	174.639	61	12	278	12	219	24.6	9.7	2287	5476.62	336.45	12	8	11	0.83	0.995	0.958	1.174	1.15	0.974	0.981883	0.98635	0.989606	0.986439	0.981402	0.987267	51.64	39.41	32.06	44.85	28.03	50.04	1.75464e+08	1.59061e+08	1.7071e+08	1.67573e+08					1.03091e+08	1.59061e+08	1.16493e+08
FALSE	High	Master Protein	Bcin01p00060.1	pep chromosome:ASM83294v1:1:15855:23759:1 gene:Bcin01g00060 transcript:Bcin01g00060.1 gene_biotype:protein_coding transcript_biotype:protein_coding gene_symbol:Bcboa6	0	FALSE	255.479	27	51	277	51	2460	268.7	5.59	1679	6967.95	282.57	48	47	48	0.346	0.862	0.206	2.523	0.634	0.256	0.691682	0.860609	0.0393377	0.794945	0.494671	0.0452092	39.06	15.99	37.9	46.49	41.19	38.47	2.30825e+08	1.26177e+08	1.79747e+08	1.16135e+08					1.35617e+08	1.24638e+08	1.22275e+08
FALSE	High	Master Protein	Bcin09p03160.1	pep chromosome:ASM83294v1:9:1124618:1126653:1 gene:Bcin09g03160 transcript:Bcin09g03160.1 gene_biotype:protein_coding transcript_biotype:protein_coding gene_symbol:Bcscl1	0	FALSE	189.023	77	20	276	20	254	27.7	6.02	2080	5956.68	321.62	20	17	20	0.178	1.917	3.968	10.734	22.209	2.054	0.0877375	0.00635516	0.161399	0.00157178	8.19767e-16	0.735526	65.89	15.43	20.56	44.85	35.45	12.55	4.5416e+08	6.779e+07	8.75325e+08	1.70613e+09					2.66444e+08	6.65792e+07	5.97368e+08
FALSE	High	Master Protein	Bcin10p03970.1	pep chromosome:ASM83294v1:10:1527499:1530372:1 gene:Bcin10g03970 transcript:Bcin10g03970.1 gene_biotype:protein_coding transcript_biotype:protein_coding gene_symbol:Bcsec63	0	FALSE	186.849	30	23	275	23	696	77.1	5.63	2347	7490.43	319.28	23	22	23	0.76	0.912	1.096	1.201	1.412	1.163	0.961682	0.930803	0.993848	0.984853	0.816752	0.967048	48.14	17.23	23.42	25.2	29.73	14.15	3.62714e+08	3.2154e+08	3.27472e+08	3.82934e+08					2.13105e+08	3.2154e+08	2.23572e+08
FALSE	High	Master Protein	Bcin14p04550.1	pep chromosome:ASM83294v1:14:1776530:1781186:1 gene:Bcin14g04550 transcript:Bcin14g04550.1 gene_biotype:protein_coding transcript_biotype:protein_coding	0	FALSE	189.132	36	32	275	32	1120	124.6	6.32	2120	7116.97	277.21	31	29	31	1.127	1.233	1.155	1.055	0.969	0.953	0.981883	0.817886	0.986611	0.999983	0.98755	0.986657	39.77	18.85	34.12	45.7	19.56	32.17	1.13556e+08	1.2306e+08	1.3072e+08	1.26001e+08					6.6588e+07	1.2306e+08	8.92454e+07
FALSE	High	Master Protein	Bcin08p03710.1	pep chromosome:ASM83294v1:8:1434250:1436729:-1 gene:Bcin08g03710 transcript:Bcin08g03710.1 gene_biotype:protein_coding transcript_biotype:protein_coding gene_symbol:Bcnde2	0	FALSE	201.069	52	25	274	25	571	63.5	8.98	2010	7187.54	313.89	25	22	24	0.923	0.829	1.147	0.99	1.402	1.332	0.997298	0.803334	0.987858	0.997239	0.826153	0.947771	60.92	28.64	21.2	34.44	19.98	21.27	1.39123e+08	1.01021e+08	1.16447e+08	1.41184e+08					8.1184e+07	1.00678e+08	7.90643e+07
FALSE	High	Master Protein	Bcin15p03620.1	pep chromosome:ASM83294v1:15:1274461:1278652:1 gene:Bcin15g03620 transcript:Bcin15g03620.1 gene_biotype:protein_coding transcript_biotype:protein_coding gene_symbol:Bcgph1	0	FALSE	202.208	45	29	274	29	884	99.7	6.48	2315	7486.53	313.63	29	25	28	0.392	0.857	0.606	1.98	1.378	0.708	0.839975	0.850429	0.966093	0.948609	0.852495	0.936309	26.33	26.28	17.82	18.56	34	27.62	2.0191e+08	7.73388e+07	1.5824e+08	1.18222e+08					1.18628e+08	7.73196e+07	1.08034e+08
FALSE	High	Master Protein	Bcin14p03400.1	pep chromosome:ASM83294v1:14:1309953:1311044:-1 gene:Bcin14g03400 transcript:Bcin14g03400.1 gene_biotype:protein_coding transcript_biotype:protein_coding gene_symbol:Bcerv25	0	FALSE	128.725	44	12	273	12	219	25.1	7.49	1368	7538.76	265.9	12	12	12	1.517	0.966	1.252	0.621	0.863	1.276	0.958543	0.98175	0.978037	0.948609	0.94083	0.947771	30.22	23.34	25.8	31.49	27.82	6.58	4.27182e+08	5.60125e+08	3.87522e+08	4.84657e+08					2.50733e+08	5.60125e+08	2.64232e+08
FALSE	High	Master Protein	Bcin02p04170.1	pep chromosome:ASM83294v1:2:1466081:1467174:1 gene:Bcin02g04170 transcript:Bcin02g04170.1 gene_biotype:protein_coding transcript_biotype:protein_coding gene_symbol:Bcatp4	0	FALSE	122.725	50	13	273	13	244	26.4	9.17	2206	8178.62	314.24	13	13	13	0.885	0.815	0.892	1.018	1.035	0.999	0.990716	0.78115	0.978888	0.999983	0.999714	0.9973	29.48	26.6	33.01	24.46	16.3	7.61	1.29744e+09	9.41774e+08	9.97369e+08	1.00277e+09					7.62284e+08	9.41774e+08	6.80926e+08
FALSE	High	Master Protein	Bcin06p02120.1	pep chromosome:ASM83294v1:6:748406:751798:1 gene:Bcin06g02120 transcript:Bcin06g02120.1 gene_biotype:protein_coding transcript_biotype:protein_coding gene_symbol:Bcsec21	0	FALSE	143.909	29	25	273	25	917	100.9	5.48	1448	6915.57	257.82	25	24	25	0.628	0.729	1.066	1.186	1.555	1.301	0.958543	0.443607	0.999606	0.986439	0.669368	0.947771	27.99	13.08	32.2	25.44	18.64	38.26	2.08462e+08	1.37408e+08	1.57485e+08	2.20202e+08					1.22436e+08	1.37077e+08	1.07257e+08
FALSE	High	Master Protein	Bcin04p03120.1	pep chromosome:ASM83294v1:4:1112122:1116370:-1 gene:Bcin04g03120 transcript:Bcin04g03120.1 gene_biotype:protein_coding transcript_biotype:protein_coding gene_symbol:BcCHSIIIa	0	FALSE	158.617	33	25	273	25	911	101.4	7.14	1582	6730.61	272.62	25	23	24	0.97	0.936	0.932	1.073	0.956	0.97	0.99979	0.961314	0.986611	0.998364	0.982538	0.987267	58.1	23.98	34.24	46.79	26.39	28.26	2.06885e+08	201519191	2.02221e+08	1.9859e+08					1.21211e+08	201519191	1.37975e+08
FALSE	High	Master Protein	Bcin07p02260.1	pep chromosome:ASM83294v1:7:848317:850136:-1 gene:Bcin07g02260 transcript:Bcin07g02260.1 gene_biotype:protein_coding transcript_biotype:protein_coding	0	FALSE	183.035	52	17	272	17	421	44.8	8.65	2816	8502.95	313.58	17	15	17	0.519	1.121	0.598	2.362	1.204	0.514	0.949367	0.943213	0.966093	0.864862	0.958115	0.72833	44.56	16.67	12.62	28.08	24.5	17.96	2.96517e+08	1.48328e+08	3.48158e+08	1.79029e+08					1.73968e+08	1.48328e+08	2.3764e+08
FALSE	High	Master Protein	Bcin05p01700.1	pep chromosome:ASM83294v1:5:645946:649098:1 gene:Bcin05g01700 transcript:Bcin05g01700.1 gene_biotype:protein_coding transcript_biotype:protein_coding gene_symbol:Bchrd3	0	FALSE	191.589	39	24	270	24	843	92.9	6.14	2000	5522.32	304.41	22	19	24	1.531	1.044	1.485	0.662	0.877	1.367	0.958543	0.98635	0.966093	0.948609	0.948268	0.947771	28.99	12.41	21.31	22.96	20.85	10.25	2.2291e+08	3.58341e+08	2.32467e+08	3.14897e+08					1.30966e+08	3.58341e+08	1.58711e+08
FALSE	High	Master Protein	Bcin02p01610.3	pep chromosome:ASM83294v1:2:633015:635194:-1 gene:Bcin02g01610 transcript:Bcin02g01610.3 gene_biotype:protein_coding transcript_biotype:protein_coding gene_symbol:Bcnde3	0	FALSE	196.981	65	20	270	20	428	45.4	6.96	2511	7285.47	339.21	19	16	18	0.596	1.166	0.826	1.859	1.443	0.731	0.950919	0.896578	0.978037	0.948609	0.790945	0.946369	21.6	8.55	24.16	22.05	16.42	16.97	2.84936e+08	1.65755e+08	3.23234e+08	2.28602e+08					1.67408e+08	1.65322e+08	2.20679e+08
FALSE	High	Master Protein	Bcin01p00930.1	pep chromosome:ASM83294v1:1:361502:363069:1 gene:Bcin01g00930 transcript:Bcin01g00930.1 gene_biotype:protein_coding transcript_biotype:protein_coding gene_symbol:Bcfpr2	0	FALSE	137.307	77	18	269	18	200	21.1	4.91	2017	7479.44	273.22	17	16	18	1.239	1.033	0.352	0.928	0.267	0.278	0.961682	0.98635	0.418451	0.988287	0.000125382	0.0777385	59.23	33.1	43.39	33.74	43.81	33.84	7.83056e+08	7.21391e+08	7.10644e+08	1.9534e+08					4.59858e+08	7.21391e+08	4.85173e+08
FALSE	High	Master Protein	Bcin01p03640.1	pep chromosome:ASM83294v1:1:1304676:1307468:1 gene:Bcin01g03640 transcript:Bcin01g03640.1 gene_biotype:protein_coding transcript_biotype:protein_coding gene_symbol:Bcugp1	0	FALSE	192.248	58	25	269	25	525	58.6	7.05	1578	6736.44	292.62	25	21	23	0.693	1.294	0.813	1.752	1.051	0.624	0.959506	0.725688	0.978037	0.948609	0.999714	0.885243	32.19	16.39	32.31	24.58	18.52	20.7	3.27937e+08	2.45822e+08	4.30847e+08	2.79501e+08					1.92673e+08	2.44591e+08	2.94149e+08
FALSE	High	Master Protein	Bcin01p08040.1	pep chromosome:ASM83294v1:1:2811990:2814395:1 gene:Bcin01g08040 transcript:Bcin01g08040.1 gene_biotype:protein_coding transcript_biotype:protein_coding gene_symbol:BctubA	0	FALSE	169.903	57	17	267	17	447	49.7	4.97	2287	7093.6	300.41	17	13	16	0.599	0.863	0.552	1.576	1.002	0.658	0.951361	0.862015	0.966093	0.948609	0.997026	0.929333	26.53	13.2	26.99	21.14	18.38	32.04	1.62008e+08	9.71679e+07	1.42611e+08	9.52186e+07					9.51844e+07	9.65625e+07	9.73537e+07
FALSE	High	Master Protein	Bcin08p03520.1	pep chromosome:ASM83294v1:8:1353410:1355723:-1 gene:Bcin08g03520 transcript:Bcin08g03520.1 gene_biotype:protein_coding transcript_biotype:protein_coding gene_symbol:Bcpho8	0	FALSE	216.076	62	24	266	24	574	62.8	5.76	2696	6621.85	350.69	24	16	24	1.101	0.98	1.526	0.939	1.304	1.334	0.986148	0.98553	0.966093	0.988639	0.917377	0.947771	48.01	34.93	52.96	27.16	25.01	33.09	9.09585e+07	9.85586e+07	9.06616e+07	1.24061e+08					5.27595e+07	9.75717e+07	6.15233e+07
FALSE	High	None	Bcin07p02260.2	pep chromosome:ASM83294v1:7:848317:850136:-1 gene:Bcin07g02260 transcript:Bcin07g02260.2 gene_biotype:protein_coding transcript_biotype:protein_coding	0	FALSE	176.265	49	16	266	16	420	44.7	8.65	2755	8318.99	306.07	16	14	16	0.519	1.121	0.598	2.362	1.204	0.514	0.949367	0.943213	0.966093	0.864862	0.958115	0.72833	44.56	16.67	12.62	28.08	24.5	17.96	2.96517e+08	1.48328e+08	3.48158e+08	1.79029e+08					1.73968e+08	1.48328e+08	2.3764e+08
FALSE	High	Master Protein	Bcin04p04800.1	pep chromosome:ASM83294v1:4:1658829:1660077:1 gene:Bcin04g04800 transcript:Bcin04g04800.1 gene_biotype:protein_coding transcript_biotype:protein_coding gene_symbol:Bcbrn1	0	FALSE	139.939	66	17	266	16	289	30.8	7.3	2199	6126.85	273.9	17	14	17	0.673	0.894	0.784	1.251	1.219	0.924	0.959506	0.920526	0.970935	0.974754	0.948602	0.967048	18.52	16.4	17.15	16.63	15.57	11.45	5.5759e+08	6.99029e+08	5.12526e+08	5.66183e+08					3.27601e+08	6.99011e+08	3.49913e+08
FALSE	High	Master Protein	Bcin02p00910.1	pep chromosome:ASM83294v1:2:398315:403690:1 gene:Bcin02g00910 transcript:Bcin02g00910.1 gene_biotype:protein_coding transcript_biotype:protein_coding gene_symbol:Bcede1	0	FALSE	238.182	52	38	266	38	1329	139.5	4.92	2112	5241.06	342.48	36	21	32	0.947	1.415	0.707	1.532	0.737	0.474	0.99979	0.438095	0.966093	0.948609	0.771725	0.642526	69.57	22.18	37.78	58.91	59.58	29.79	1.04217e+08	6.35561e+07	1.41356e+08	6.56812e+07					6.09947e+07	6.16138e+07	9.64293e+07
FALSE	High	Master Protein	Bcin14p00820.1	pep chromosome:ASM83294v1:14:360183:364657:-1 gene:Bcin14g00820 transcript:Bcin14g00820.1 gene_biotype:protein_coding transcript_biotype:protein_coding gene_symbol:Bccrm1	0	FALSE	157.902	28	25	265	25	1077	122.8	5.29	1574	6943.94	246.99	25	23	22	0.595	0.79	0.965	1.267	1.553	1.437	0.950919	0.701789	0.991489	0.96948	0.670097	0.947771	41.17	29.89	37.84	39.23	34.35	15.21	1.27235e+08	8.63088e+07	1.01157e+08	1.40244e+08					7.46801e+07	8.56059e+07	6.90623e+07
FALSE	High	Master Protein	Bcin01p04980.1	pep chromosome:ASM83294v1:1:1791869:1793316:1 gene:Bcin01g04980 transcript:Bcin01g04980.1 gene_biotype:protein_coding transcript_biotype:protein_coding gene_symbol:Bcsdh2	0	FALSE	145.719	50	16	262	16	300	33.8	8.57	1883	6401.61	257.69	15	15	16	0.893	0.913	1.185	0.91	1.132	1.344	0.994507	0.930803	0.983294	0.986439	0.981402	0.947771	15.76	18.42	29.98	20.26	17.93	15.1	3.76251e+08	3.77706e+08	3.41838e+08	4.58464e+08					2.20972e+08	3.77706e+08	2.33112e+08
FALSE	High	Master Protein	Bcin11p04930.1	pep chromosome:ASM83294v1:11:1778032:1780553:1 gene:Bcin11g04930 transcript:Bcin11g04930.1 gene_biotype:protein_coding transcript_biotype:protein_coding gene_symbol:Bcmsc1	0	FALSE	149.83	41	22	262	22	576	62.6	8.31	2214	7292.04	284.63	22	21	22	0.968	1.022	0.654	1.034	0.658	0.648	0.99979	0.992476	0.966093	0.999983	0.559578	0.917306	22.51	11.34	13.71	12.91	10.89	9.96	4.27862e+08	6.70473e+08	5.16986e+08	4.01753e+08					2.51382e+08	6.70473e+08	3.52958e+08
FALSE	High	Master Protein	Bcin02p00670.1	pep chromosome:ASM83294v1:2:323542:326084:-1 gene:Bcin02g00670 transcript:Bcin02g00670.1 gene_biotype:protein_coding transcript_biotype:protein_coding	0	FALSE	156.586	42	27	262	27	751	86.1	5.67	2368	7562.92	271.03	25	24	25	1.857	1.072	1.523	0.548	0.815	1.421	0.949367	0.98175	0.966093	0.948609	0.908009	0.947771	14.77	9.15	12.18	13.5	17.32	12.53	1.52847e+08	2.82599e+08	1.58294e+08	2.25387e+08					8.9802e+07	2.82382e+08	1.08071e+08
FALSE	High	Master Protein	Bcin02p08330.1	pep chromosome:ASM83294v1:2:2981018:2984795:1 gene:Bcin02g08330 transcript:Bcin02g08330.1 gene_biotype:protein_coding transcript_biotype:protein_coding	0	FALSE	180.724	34	23	261	23	953	103.7	6.38	2352	6802.71	307.59	23	19	23	0.963	0.92	1.053	0.943	1.132	1.164	0.99979	0.945848	0.999606	0.988639	0.981402	0.967048	44.3	20.59	34.33	24.41	16.57	23.29	2.14716e+08	2.08932e+08	2.24653e+08	2.54936e+08					1.26103e+08	2.08932e+08	1.5315e+08
FALSE	High	Master Protein	Bcin05p05800.1	pep chromosome:ASM83294v1:5:2009444:2010903:1 gene:Bcin05g05800 transcript:Bcin05g05800.1 gene_biotype:protein_coding transcript_biotype:protein_coding gene_symbol:Bcvma6	0	FALSE	160.237	53	15	260	15	365	41.1	4.88	2897	5231.04	340.04	15	12	15	1.122	0.953	1.529	0.886	1.376	1.633	0.981883	0.974737	0.966093	0.984853	0.855922	0.929333	22.97	8.67	19.69	11.51	12.18	9.55	8.0277e+08	880937494	7.63671e+08	1.19312e+09					4.71652e+08	880937494	5.21376e+08
FALSE	High	Master Protein	Bcin08p07060.1	pep chromosome:ASM83294v1:8:2588788:2591032:-1 gene:Bcin08g07060 transcript:Bcin08g07060.1 gene_biotype:protein_coding transcript_biotype:protein_coding gene_symbol:Bcgpi16	0	FALSE	186.414	47	20	257	20	591	66.4	5.66	2733	7199.09	306.34	19	16	20	1.614	1.042	1.572	0.601	0.974	1.468	0.949367	0.98635	0.966093	0.948609	0.987652	0.946369	42.21	16.51	17.59	30.47	26.82	21.5	1.26696e+08	2.09771e+08	1.36635e+08	2.01105e+08					7.44378e+07	2.09363e+08	9.32837e+07
FALSE	High	Master Protein	Bcin01p09150.1	pep chromosome:ASM83294v1:1:3193455:3194848:-1 gene:Bcin01g09150 transcript:Bcin01g09150.1 gene_biotype:protein_coding transcript_biotype:protein_coding gene_symbol:Bcpre3	0	FALSE	169.088	81	15	257	15	229	24.8	5.57	1896	6704.38	285.25	15	12	15	0.161	1.535	3.848	11.242	24.113	2.312	0.0612972	0.207136	0.186792	0.00123629	8.19767e-16	0.636949	59.69	27.6	15.26	23.45	31.72	18.68	2.89295e+08	4.67029e+07	5.29767e+08	1.15694e+09					1.69969e+08	4.52337e+07	3.61615e+08
FALSE	High	Master Protein	Bcin02p06820.1	pep chromosome:ASM83294v1:2:2372541:2374405:1 gene:Bcin02g06820 transcript:Bcin02g06820.1 gene_biotype:protein_coding transcript_biotype:protein_coding gene_symbol:Bckgd2	0	FALSE	172.402	42	18	257	18	431	47.4	6.71	2534	6817.05	283.38	18	16	18	2.869	1.099	1.632	0.391	0.674	1.557	0.62124	0.961314	0.966093	0.69859	0.620745	0.936309	42.89	21.31	42.33	40.09	21.86	28.27	1.22821e+08	3.42864e+08	1.26193e+08	2.24076e+08					7.21439e+07	3.42864e+08	8.59228e+07
FALSE	High	Master Protein	Bcin06p06450.1	pep chromosome:ASM83294v1:6:2260116:2263932:1 gene:Bcin06g06450 transcript:Bcin06g06450.1 gene_biotype:protein_coding transcript_biotype:protein_coding	0	FALSE	211.92	59	28	257	28	686	74.1	9.57	2191	6195.56	298.16	28	22	27	0.414	1.281	0.722	3.314	1.792	0.533	0.884096	0.753535	0.966093	0.448024	0.382107	0.749022	39.33	16.33	23.2	29.56	34.13	13.85	3.12952e+08	2.63935e+08	3.69326e+08	3.79887e+08					1.83762e+08	2.63337e+08	2.52141e+08
FALSE	High	Master Protein	Bcin08p05200.1	pep chromosome:ASM83294v1:8:1968632:1971099:1 gene:Bcin08g05200 transcript:Bcin08g05200.1 gene_biotype:protein_coding transcript_biotype:protein_coding	0	FALSE	145.514	43	24	256	24	522	59.9	9.06	1630	7053.36	233.67	24	23	23	0.688	0.779	0.585	1.215	0.845	0.73	0.959506	0.659723	0.966093	0.980988	0.932009	0.946369	27.33	15.53	30.21	25.89	24.04	20.31	1.30859e+08	8.8458e+07	1.05107e+08	7.43478e+07					76728906	8.80442e+07	7.17221e+07
FALSE	High	Master Protein	Bcin08p03610.1	pep chromosome:ASM83294v1:8:1390895:1392162:1 gene:Bcin08g03610 transcript:Bcin08g03610.1 gene_biotype:protein_coding transcript_biotype:protein_coding gene_symbol:Bccox4	0	FALSE	142.458	55	8	255	8	193	21.5	6.1	2605	5204.85	305.31	8	5	8	0.928	0.886	0.897	0.847	0.907	0.979	0.997298	0.896578	0.983294	0.970879	0.971703	0.989365	33.32	13.64	16.95	25.25	15.25	11.73	6.54892e+08	6.6934e+08	5.66696e+08	5.52929e+08					3.84659e+08	6.6934e+08	3.86896e+08
FALSE	High	Master Protein	Bcin01p10150.1	pep chromosome:ASM83294v1:1:3542257:3543894:1 gene:Bcin01g10150 transcript:Bcin01g10150.1 gene_biotype:protein_coding transcript_biotype:protein_coding gene_symbol:Bcpsd	0	FALSE	192.631	53	22	255	22	407	46.4	6.64	2288	5615.52	284.52	20	16	20	0.478	1.185	1.431	2.632	2.913	1.221	0.949367	0.870015	0.966093	0.73725	0.00841761	0.951424	28.9	28.95	29.34	20.12	35.96	23.74	3.69788e+08	1.65635e+08	4.43656e+08	5.52672e+08					2.17009e+08	1.64996e+08	3.02894e+08
FALSE	High	Master Protein	Bcin15p05550.1	pep chromosome:ASM83294v1:15:1926533:1928131:1 gene:Bcin15g05550 transcript:Bcin15g05550.1 gene_biotype:protein_coding transcript_biotype:protein_coding gene_symbol:Bcifa38	0	FALSE	141.323	53	17	254	17	331	35.9	9.96	1738	6950.21	250.04	16	14	15	1.316	1.011	1.541	0.787	1.208	1.52	0.959506	0.997092	0.966093	0.96571	0.953879	0.936309	24.44	9.61	15.39	23.82	24.05	16.16	3.33728e+08	4.29085e+08	3.41803e+08	5.28569e+08					1.95769e+08	4.29085e+08	2.33212e+08
FALSE	High	Master Protein	Bcin08p06040.1	pep chromosome:ASM83294v1:8:2258659:2262228:1 gene:Bcin08g06040 transcript:Bcin08g06040.1 gene_biotype:protein_coding transcript_biotype:protein_coding gene_symbol:Bcagc1	0	FALSE	137.37	44	28	254	28	706	78.3	8.72	1347	5531.69	228.65	27	24	26	1.101	0.908	1.17	0.806	1.022	1.256	0.986148	0.930739	0.985266	0.967949	0.999714	0.947771	20.9	9.31	22.27	17.49	16.63	16.06	2.12289e+08	2.39158e+08	1.94949e+08	2.43693e+08					1.24527e+08	2.39158e+08	1.32945e+08
FALSE	High	Master Protein	Bcin03p07820.1	pep chromosome:ASM83294v1:3:2668906:2669978:1 gene:Bcin03g07820 transcript:Bcin03g07820.1 gene_biotype:protein_coding transcript_biotype:protein_coding	0	FALSE	189.617	62	13	253	13	253	28.5	5.15	2832	6193.58	341.73	13	10	13	1.159	1.061	1.135	0.955	0.996	1.056	0.97664	0.98175	0.987858	0.990064	0.9954	0.999914	18.07	18.48	13.65	13.05	13.76	16.35	4.94415e+08	4.66717e+08	5.81833e+08	5.01937e+08					2.90287e+08	4.66717e+08	3.97231e+08
FALSE	High	Master Protein	Bcin14p02830.1	pep chromosome:ASM83294v1:14:1104934:1106544:1 gene:Bcin14g02830 transcript:Bcin14g02830.1 gene_biotype:protein_coding transcript_biotype:protein_coding gene_symbol:Bcrpl3	0	FALSE	141.966	43	20	253	20	392	44.2	10.14	1801	7203.48	246.5	20	20	20	0.817	0.93	0.618	1.154	0.798	0.648	0.979521	0.957907	0.966093	0.988287	0.87823	0.917306	28.48	15.43	10.84	13.71	19.49	14.14	4.03949e+08	3.20476e+08	3.7604e+08	2.34785e+08					2.37332e+08	3.20476e+08	2.56731e+08
FALSE	High	Master Protein	Bcin11p00930.1	pep chromosome:ASM83294v1:11:324741:326938:-1 gene:Bcin11g00930 transcript:Bcin11g00930.1 gene_biotype:protein_coding transcript_biotype:protein_coding gene_symbol:Bccir2	0	FALSE	169.814	50	24	253	24	629	69.8	7.06	1750	6290.3	279.34	23	19	24	1.19	0.981	1.401	0.869	1.261	1.464	0.970246	0.986289	0.970297	0.977916	0.932009	0.947771	34.11	19.61	24.7	22.4	13.21	19.6	9.80822e+07	1.07149e+08	9.46682e+07	1.38949e+08					5.75982e+07	1.07149e+08	6.46321e+07
FALSE	High	Master Protein	Bcin03p05960.1	pep chromosome:ASM83294v1:3:2006949:2008732:-1 gene:Bcin03g05960 transcript:Bcin03g05960.1 gene_biotype:protein_coding transcript_biotype:protein_coding gene_symbol:Bcgst25	0	FALSE	134.584	47	19	253	19	415	46.9	5.5	1635	6034.54	249.74	18	18	18	0.657	0.965	0.683	1.453	1.324	0.805	0.958633	0.98175	0.966093	0.948609	0.905528	0.947771	37.1	24.93	64.11	43.52	50.29	77.34	3.02199e+08	2.63534e+08	2.9817e+08	3.8655e+08					1.77551e+08	2.63338e+08	2.0337e+08
FALSE	High	Master Protein	Bcin07p00520.1	pep chromosome:ASM83294v1:7:197012:198133:-1 gene:Bcin07g00520 transcript:Bcin07g00520.1 gene_biotype:protein_coding transcript_biotype:protein_coding	0	FALSE	93.034	59	11	250	11	135	15.6	10.54	1707	7043.83	204.43	11	11	11	1.261	1.591	0.961	1.157	0.733	0.629	0.961682	0.134088	0.989606	0.988287	0.760199	0.88618	22.71	18.75	23.89	14.12	14.56	8.74	1.05347e+09	1.33842e+09	1.57459e+09	9.77042e+08					6.1878e+08	1.33842e+09	1.07501e+09
FALSE	High	Master Protein	Bcin01p09510.1	pep chromosome:ASM83294v1:1:3301231:3302324:1 gene:Bcin01g09510 transcript:Bcin01g09510.1 gene_biotype:protein_coding transcript_biotype:protein_coding gene_symbol:Bcpre7	0	FALSE	175.652	65	18	250	18	264	29	6.15	1916	6330.02	285.58	18	16	17	0.143	1.856	2.611	12.114	16.546	1.423	0.0389516	0.0120091	0.666118	0.000805374	8.19767e-16	0.947771	73.68	14.14	29.95	41.07	22.42	17.74	3.45714e+08	5.03752e+07	6.18087e+08	8.62902e+08					2.02838e+08	4.90944e+07	4.21746e+08
FALSE	High	None	Bcin01p00930.2	pep chromosome:ASM83294v1:1:361502:363069:1 gene:Bcin01g00930 transcript:Bcin01g00930.2 gene_biotype:protein_coding transcript_biotype:protein_coding gene_symbol:Bcfpr2	0	FALSE	124.079	61	16	249	16	206	22	5.48	1812	6734.28	249.03	15	14	16	1.331	1.164	0.357	0.876	0.253	0.278	0.959506	0.896578	0.439215	0.980988	5.91808e-05	0.0777385	59.63	37.01	41.91	26.7	38.74	30.05	7.79253e+08	7.19045e+08	7.07743e+08	1.94585e+08					4.57624e+08	7.19045e+08	4.83192e+08
FALSE	High	Master Protein	Bcin10p02290.1	pep chromosome:ASM83294v1:10:881727:883875:-1 gene:Bcin10g02290 transcript:Bcin10g02290.1 gene_biotype:protein_coding transcript_biotype:protein_coding gene_symbol:Bcape4	0	FALSE	247.511	64	21	248	21	515	55.9	6.49	2383	6470.95	285.08	21	16	21	0.378	1.183	2.625	3.074	6.884	2.371	0.785423	0.87297	0.662541	0.482862	8.47818e-09	0.602774	47.93	18.99	39.16	37.73	36.15	18.23	1.3089e+08	5.37603e+07	1.48801e+08	3.45074e+08					7.63166e+07	5.20242e+07	1.01346e+08
FALSE	High	Master Protein	Bcin03p01820.1	pep chromosome:ASM83294v1:3:608581:609830:1 gene:Bcin03g01820 transcript:Bcin03g01820.1 gene_biotype:protein_coding transcript_biotype:protein_coding	0	FALSE	175.721	59	15	247	15	217	24.2	9.86	2258	8137.73	286.77	15	13	14	1.921	1.68	1.224	1.043	0.727	0.726	0.949367	0.0636596	0.978037	0.999983	0.748265	0.946369	50.17	18.98	44.09	33.13	27.75	12.31	7.68585e+08	1.09935e+09	1.27781e+09	9.39746e+08					4.51295e+08	1.09935e+09	8.72391e+08
FALSE	High	Master Protein Candidate	Bcin08p00600.1	pep chromosome:ASM83294v1:8:272493:275425:1 gene:Bcin08g00600 transcript:Bcin08g00600.1 gene_biotype:protein_coding transcript_biotype:protein_coding gene_symbol:Bcmvp1	0	FALSE	157.183	32	18	247	18	728	80.6	5.53	1702	7440.47	257.63	18	16	17	1.849	0.957	1.515	0.569	0.893	1.514	0.949367	0.979416	0.966093	0.948609	0.960269	0.936309	29.42	15.78	18.23	19.65	8.43	25.18	9.51541e+07	1.61076e+08	9.71785e+07	1.42689e+08					5.53554e+07	1.61007e+08	6.61183e+07
FALSE	High	Master Protein	Bcin08p00600.2	pep chromosome:ASM83294v1:8:272493:275425:1 gene:Bcin08g00600 transcript:Bcin08g00600.2 gene_biotype:protein_coding transcript_biotype:protein_coding gene_symbol:Bcmvp1	0	FALSE	157.183	32	18	247	18	730	80.9	5.58	1702	7440.47	257.63	18	16	17	1.849	0.957	1.515	0.569	0.893	1.514	0.949367	0.979416	0.966093	0.948609	0.960269	0.936309	29.42	15.78	18.23	19.65	8.43	25.18	9.51541e+07	1.61076e+08	9.71785e+07	1.42689e+08					5.53554e+07	1.61007e+08	6.61183e+07
FALSE	High	Master Protein	Bcin12p02240.1	pep chromosome:ASM83294v1:12:796649:800452:1 gene:Bcin12g02240 transcript:Bcin12g02240.1 gene_biotype:protein_coding transcript_biotype:protein_coding	0	FALSE	193.193	33	24	246	24	859	95.6	8.19	2515	6507.37	307.05	24	19	24	0.688	1.135	0.719	1.715	1.012	0.641	0.959506	0.930739	0.966093	0.948609	0.999047	0.906824	31.28	18.75	17.94	15.25	12.87	15.45	1.87961e+08	1.22531e+08	2.10992e+08	1.30745e+08					1.10433e+08	1.22467e+08	1.43906e+08
FALSE	High	Master Protein	Bcin15p03230.1	pep chromosome:ASM83294v1:15:1128521:1131036:1 gene:Bcin15g03230 transcript:Bcin15g03230.1 gene_biotype:protein_coding transcript_biotype:protein_coding	0	FALSE	187.774	54	26	246	26	533	60	6.84	2106	6722.28	254.71	26	24	23	0.712	1.028	0.768	1.56	1.153	0.748	0.959506	0.98635	0.970297	0.948609	0.981402	0.947771	35.56	16.99	30.7	30.48	22.51	12.29	1.34138e+08	1.00807e+08	1.49305e+08	1.08398e+08					7.86365e+07	1.00393e+08	1.01934e+08
FALSE	High	Master Protein	Bcin14p03010.1	pep chromosome:ASM83294v1:14:1148063:1149675:-1 gene:Bcin14g03010 transcript:Bcin14g03010.1 gene_biotype:protein_coding transcript_biotype:protein_coding gene_symbol:Bcgbl1	0	FALSE	147.552	65	17	244	17	316	34.9	7.03	1621	6108.17	288.44	16	14	16	0.346	0.703	1.069	1.989	2.787	1.539	0.691845	0.3262	0.999394	0.948609	0.013191	0.936309	6.82	12.45	25.58	10.05	24.71	19.73	4.07034e+08	1.46569e+08	2.79185e+08	4.26621e+08					2.39145e+08	1.46569e+08	1.90606e+08
FALSE	High	Master Protein	Bcin05p00180.1	pep chromosome:ASM83294v1:5:83526:87758:1 gene:Bcin05g00180 transcript:Bcin05g00180.1 gene_biotype:protein_coding transcript_biotype:protein_coding	0	FALSE	167.902	50	27	244	27	614	66.8	5.45	1812	5404.54	277.58	27	20	26	0.549	1.184	0.55	2.166	1.032	0.464	0.949367	0.870942	0.966093	0.918585	0.999714	0.636949	22.11	15.32	15.51	14.93	11.49	10.05	1.84933e+08	1.02966e+08	2.21756e+08	1.02942e+08					1.08312e+08	1.02647e+08	1.51398e+08
FALSE	High	Master Protein	Bcin09p03570.1	pep chromosome:ASM83294v1:9:1287143:1288272:1 gene:Bcin09g03570 transcript:Bcin09g03570.1 gene_biotype:protein_coding transcript_biotype:protein_coding gene_symbol:Bcatp7	0	FALSE	131.913	68	16	244	16	174	19.4	9	1855	5504.93	256.37	16	14	16	0.663	0.861	0.775	1.299	1.128	0.881	0.959506	0.857989	0.970345	0.96948	0.981402	0.952745	11.51	7.39	11.09	6.47	7.79	8.55	1.35277e+09	8.78635e+08	1.16019e+09	1.02763e+09					7.9479e+08	8.78635e+08	7.92086e+08
FALSE	High	Master Protein	Bcin08p03780.1	pep chromosome:ASM83294v1:8:1459090:1463833:1 gene:Bcin08g03780 transcript:Bcin08g03780.1 gene_biotype:protein_coding transcript_biotype:protein_coding	0	FALSE	128.354	24	25	243	25	1230	139.2	9.16	1260	5685.35	229.26	24	24	23	0.697	1.132	0.726	1.656	1.057	0.648	0.961682	0.929547	0.970935	0.948609	0.999168	0.930579	26.6	13.09	17.23	16.39	14.94	14.48	7.30836e+07	4.91874e+07	8.32171e+07	5.34355e+07					4.29388e+07	4.80429e+07	5.66969e+07
FALSE	High	Master Protein	Bcin10p04320.1	pep chromosome:ASM83294v1:10:1660091:1662453:1 gene:Bcin10g04320 transcript:Bcin10g04320.1 gene_biotype:protein_coding transcript_biotype:protein_coding gene_symbol:Bccp4	0	FALSE	151.607	33	17	243	17	546	60.8	5.48	1498	5413.24	262.13	17	14	17	1.434	1.177	1.166	0.806	0.905	0.973	0.958633	0.886107	0.986611	0.967949	0.969498	0.987267	38.26	23.24	38.02	18.07	49.83	48.91	2.8994e+08	4.04793e+08	3.41361e+08	3.76678e+08					1.70275e+08	4.04793e+08	2.32853e+08
FALSE	High	Master Protein	Bcin14p02480.1	pep chromosome:ASM83294v1:14:975449:977294:-1 gene:Bcin14g02480 transcript:Bcin14g02480.1 gene_biotype:protein_coding transcript_biotype:protein_coding gene_symbol:Bcerv41	0	FALSE	155.02	56	15	243	15	381	42.2	7.37	1876	6659.75	265.11	15	13	15	1.442	0.966	1.197	0.682	0.871	1.313	0.958633	0.98175	0.983294	0.948609	0.944467	0.947771	38.32	15.88	28.57	29.39	23.21	9.3	4.76073e+08	6.02178e+08	4.52102e+08	5.8569e+08					2.79311e+08	6.02178e+08	3.08391e+08
FALSE	High	Master Protein	Bcin04p01280.1	pep chromosome:ASM83294v1:4:495083:496099:1 gene:Bcin04g01280 transcript:Bcin04g01280.1 gene_biotype:protein_coding transcript_biotype:protein_coding gene_symbol:Bcqcr7	0	FALSE	164.544	83	12	243	12	124	14.1	8.1	2193	6059.92	317.04	10	9	10	1.241	1.227	1.19	0.989	1.092	0.971	0.961682	0.822159	0.983294	0.997239	0.990344	0.987267	33.43	10.32	17.77	26.22	16.04	17.46	6.13585e+08	6.86312e+08	6.98501e+08	7.37736e+08					3.60499e+08	6.86312e+08	476882317
FALSE	High	Master Protein	Bcin01p09320.1	pep chromosome:ASM83294v1:1:3244091:3248010:1 gene:Bcin01g09320 transcript:Bcin01g09320.1 gene_biotype:protein_coding transcript_biotype:protein_coding	0	FALSE	134.931	31	25	242	25	999	107.9	5.34	1546	5869.4	257.91	24	23	24	1.091	0.926	1.196	0.863	1.048	1.332	0.986148	0.953117	0.983294	0.974763	0.999714	0.947771	19.92	10.58	27.49	19.06	30.75	24.3	1.77595e+08	2.01172e+08	1.72195e+08	2.16037e+08					1.04195e+08	2.01146e+08	1.17276e+08
FALSE	High	Master Protein	Bcin02p04880.1	pep chromosome:ASM83294v1:2:1739908:1744258:1 gene:Bcin02g04880 transcript:Bcin02g04880.1 gene_biotype:protein_coding transcript_biotype:protein_coding gene_symbol:Bcmss4	0	FALSE	148.049	32	24	242	24	981	109.6	9.06	1640	6324.4	256.07	23	20	22	0.701	1.199	0.637	1.51	0.944	0.567	0.959506	0.854083	0.966093	0.948609	0.981402	0.826373	42.78	11.5	24.87	51.62	30.83	31.93	1.14067e+08	8.41284e+07	1.30031e+08	7.56647e+07					6.68445e+07	8.38277e+07	8.87751e+07
FALSE	High	Master Protein	Bcin10p04580.1	pep chromosome:ASM83294v1:10:1756302:1759343:1 gene:Bcin10g04580 transcript:Bcin10g04580.1 gene_biotype:protein_coding transcript_biotype:protein_coding	0	FALSE	192.086	39	22	242	22	773	86.1	6.24	2883	4578.15	324.93	21	17	20	0.86	0.914	0.826	1.094	1.09	0.964	0.986148	0.933962	0.978037	0.993939	0.99162	0.987267	34.85	24.75	25.66	19.68	20.65	21.09	3.3066e+08	3.26124e+08	2.87788e+08	3.08274e+08					1.94273e+08	3.26124e+08	1.96479e+08
FALSE	High	Master Protein	Bcin06p03220.1	pep chromosome:ASM83294v1:6:1122972:1125050:-1 gene:Bcin06g03220 transcript:Bcin06g03220.1 gene_biotype:protein_coding transcript_biotype:protein_coding gene_symbol:Bcmnn9	0	FALSE	180.996	55	18	241	18	374	42	7.99	2309	5770.44	328.72	18	15	18	1.338	1.006	1.056	0.751	0.772	1.036	0.959506	0.992443	0.999606	0.953715	0.837052	0.999914	16.76	11.77	18.82	17.9	19.15	10.19	2.03914e+08	3.09814e+08	2.04047e+08	2.09884e+08					1.19249e+08	3.09814e+08	1.38811e+08
FALSE	High	Master Protein	Bcin05p01360.1	pep chromosome:ASM83294v1:5:539007:542705:1 gene:Bcin05g01360 transcript:Bcin05g01360.1 gene_biotype:protein_coding transcript_biotype:protein_coding gene_symbol:Bckgd1	0	FALSE	162.751	36	28	240	28	1048	118.4	6.8	1420	5396.09	268.88	28	22	26	0.75	0.723	1.006	1.064	1.497	1.395	0.961682	0.418104	0.999394	0.998509	0.735266	0.947771	36.28	17.03	24.83	31.21	30.5	18.73	1.46957e+08	1.12646e+08	1.12436e+08	1.62806e+08					8.63419e+07	1.12479e+08	7.65201e+07
FALSE	High	Master Protein	Bcin11p04620.1	pep chromosome:ASM83294v1:11:1699443:1701216:1 gene:Bcin11g04620 transcript:Bcin11g04620.1 gene_biotype:protein_coding transcript_biotype:protein_coding	0	FALSE	100.09	58	10	240	10	183	21	6.8	2047	6025.02	263.96	10	8	10	0.66	0.94	0.828	1.423	1.4	0.999	0.958633	0.963536	0.978037	0.953715	0.826719	0.9973	54.43	27.29	38.83	22.31	36.77	13.31	6.42387e+08	4.62849e+08	6.22748e+08	4.74074e+08					3.77421e+08	4.62849e+08	4.25164e+08
FALSE	High	Master Protein	Bcin11p03090.1	pep chromosome:ASM83294v1:11:1069232:1070764:-1 gene:Bcin11g03090 transcript:Bcin11g03090.1 gene_biotype:protein_coding transcript_biotype:protein_coding gene_symbol:Bcfba1	0	FALSE	199.032	69	20	240	20	360	39.2	5.68	2213	5845.86	321.31	19	14	18	0.493	1.242	0.531	2.503	1.172	0.441	0.949367	0.803082	0.966093	0.80124	0.978097	0.572645	25.7	20.99	11.88	20.73	15.38	14.71	2.11247e+08	8.72785e+07	2.1754e+08	9.65432e+07					1.24114e+08	8.66782e+07	1.48494e+08
FALSE	High	Master Protein	Bcin12p04680.1	pep chromosome:ASM83294v1:12:1585814:1591078:-1 gene:Bcin12g04680 transcript:Bcin12g04680.1 gene_biotype:protein_coding transcript_biotype:protein_coding gene_symbol:Bcpkc1	0	FALSE	154.153	25	24	239	24	1170	130	7.4	1819	7138.68	242.5	24	21	23	0.73	1.287	0.773	1.559	1.071	0.63	0.981883	0.632511	0.978037	0.948609	0.999714	0.9311	29.58	34.68	18.74	41.94	10.82	45.99	4.80991e+07	3.61813e+07	5.78282e+07	3.65951e+07					2.78958e+07	3.56341e+07	3.94806e+07
FALSE	High	Master Protein	Bcin07p04900.1	pep chromosome:ASM83294v1:7:1770465:1771439:1 gene:Bcin07g04900 transcript:Bcin07g04900.1 gene_biotype:protein_coding transcript_biotype:protein_coding	0	FALSE	81.127	44	10	239	10	210	23.9	8.03	1415	6706.68	190.56	10	10	10	1.422	1.014	1.275	0.745	0.88	1.212	0.958633	0.999743	0.978037	0.952702	0.948602	0.953008	46.46	24.91	35.71	19.08	24.42	6.37	4.772e+08	5.21668e+08	4.15701e+08	5.0103e+08					2.80122e+08	5.21668e+08	2.83808e+08
FALSE	High	Master Protein	Bcin12p06430.1	pep chromosome:ASM83294v1:12:2244082:2245431:1 gene:Bcin12g06430 transcript:Bcin12g06430.1 gene_biotype:protein_coding transcript_biotype:protein_coding	0	FALSE	223.606	76	16	239	16	317	34.1	5.86	3587	4204.9	405.98	16	10	16	0.488	1.031	0.466	2.021	0.957	0.475	0.949367	0.98635	0.843184	0.948609	0.983122	0.642526	29.03	26.11	27.9	30.2	9.21	36.56	7.38909e+08	3.35592e+08	6.72299e+08	3.40127e+08					4.34131e+08	3.35592e+08	4.58993e+08
FALSE	High	Master Protein	Bcin15p03930.1	pep chromosome:ASM83294v1:15:1377050:1378929:1 gene:Bcin15g03930 transcript:Bcin15g03930.1 gene_biotype:protein_coding transcript_biotype:protein_coding gene_symbol:Bcpom33	0	FALSE	101.177	46	12	238	12	280	31.1	9.83	1875	6221.67	248.88	11	11	11	1.313	1.038	1.248	0.757	0.887	1.182	0.959506	0.98635	0.978037	0.956146	0.953879	0.961262	29.12	7.8	6.69	14.44	21.46	7.21	1.29409e+09	1828529776	1.30412e+09	1.51384e+09					7.60316e+08	1828529776	890350585
FALSE	High	Master Protein	Bcin06p05950.1	pep chromosome:ASM83294v1:6:2076188:2078158:-1 gene:Bcin06g05950 transcript:Bcin06g05950.1 gene_biotype:protein_coding transcript_biotype:protein_coding gene_symbol:Bcerv46	0	FALSE	165.434	57	16	238	16	439	48.6	6.74	1729	5065.66	276.42	16	11	15	1.759	1.024	1.521	0.602	0.795	1.274	0.949367	0.991479	0.966093	0.948609	0.872417	0.947771	21.8	18.6	34.96	22.37	30.04	28.09	7.13913e+08	1.17076e+09	7.29368e+08	9.27721e+08					4.18948e+08	1.17076e+09	4.97755e+08
FALSE	High	Master Protein	Bcin02p00013.1	pep chromosome:ASM83294v1:2:49305:51717:1 gene:Bcin02g00013 transcript:Bcin02g00013.1 gene_biotype:protein_coding transcript_biotype:protein_coding	0	FALSE	160.192	56	23	236	23	447	49.2	6.09	1760	6566.41	253.91	19	19	22	0.458	0.718	0.335	1.59	0.738	0.497	0.930403	0.394495	0.350226	0.948609	0.772423	0.679413	23.88	8.68	29.45	19.5	18.54	28.51	1.85126e+08	8.68962e+07	1.37704e+08	6.37868e+07					1.08767e+08	8.66875e+07	9.40136e+07
FALSE	High	Master Protein	Bcin10p05770.1	pep chromosome:ASM83294v1:10:2204047:2207236:-1 gene:Bcin10g05770 transcript:Bcin10g05770.1 gene_biotype:protein_coding transcript_biotype:protein_coding	0	FALSE	137.717	31	21	236	21	831	91.4	6.39	1721	5077.01	276.16	21	18	21	1.199	0.886	1.323	0.705	1.094	1.529	0.970246	0.896578	0.978037	0.948609	0.990344	0.936309	11.7	12.39	10.67	15.53	9.13	9.45	1.65134e+08	2.06938e+08	1.42114e+08	2.20148e+08					9.69904e+07	2.06938e+08	9.70244e+07
FALSE	High	Master Protein	Bcin04p05260.1	pep chromosome:ASM83294v1:4:1816003:1819550:1 gene:Bcin04g05260 transcript:Bcin04g05260.1 gene_biotype:protein_coding transcript_biotype:protein_coding gene_symbol:Bccdc60	0	FALSE	149.865	24	23	236	23	1124	126.8	6.6	1931	5536.76	258.97	22	19	23	0.835	0.81	1.039	0.886	1.245	1.455	0.984877	0.768397	0.999394	0.980988	0.939453	0.947771	20.14	21.25	31.1	14.95	19.68	26.3	1.01807e+08	8.47529e+07	7.54699e+07	1.04578e+08					5.97011e+07	8.4494e+07	5.13129e+07
FALSE	High	Master Protein	Bcin02p08120.1	pep chromosome:ASM83294v1:2:2901791:2905835:1 gene:Bcin02g08120 transcript:Bcin02g08120.1 gene_biotype:protein_coding transcript_biotype:protein_coding gene_symbol:Bccwh43	0	FALSE	164.947	17	17	235	17	956	107	7.08	2055	6096.48	274.51	17	16	17	1.826	1.054	1.481	0.62	0.851	1.33	0.949367	0.98553	0.966093	0.948609	0.932009	0.947771	28.74	10.53	21.65	20.71	15.53	4.06	1.01471e+08	2.46214e+08	1.05829e+08	1.95871e+08					5.94611e+07	2.46214e+08	7.19113e+07
FALSE	High	Master Protein Candidate	Bcin01p06450.3	pep chromosome:ASM83294v1:1:2269111:2271175:-1 gene:Bcin01g06450 transcript:Bcin01g06450.3 gene_biotype:protein_coding transcript_biotype:protein_coding gene_symbol:Bcenol1	0	FALSE	176.509	54	18	235	18	438	47.1	5.41	2832	7862.52	291.63	18	17	17	0.382	1.095	0.477	3.087	1.217	0.412	0.818985	0.963536	0.873149	0.531867	0.9488	0.492999	34.37	11.83	17.76	23.44	16.39	18.49	3.10432e+08	1.13718e+08	3.41147e+08	1.38594e+08					1.82388e+08	1.13446e+08	2.32909e+08
FALSE	High	Master Protein	Bcin01p00070.1	pep chromosome:ASM83294v1:1:39390:41452:-1 gene:Bcin01g00070 transcript:Bcin01g00070.1 gene_biotype:protein_coding transcript_biotype:protein_coding gene_symbol:Bcboa7	0	FALSE	138.933	40	21	235	20	535	60.6	8.16	1796	6468.82	234.93	21	19	21	1.168	0.821	0.205	0.663	0.154	0.238	0.972835	0.790033	0.0379546	0.948609	6.53577e-09	0.0281943	31.21	12.7	31.25	17.38	21.31	40.29	3.04018e+08	3.857e+08	2.47127e+08	6.30201e+07					1.7862e+08	3.857e+08	1.6837e+08
FALSE	High	Master Protein	Bcin03p00180.1	pep chromosome:ASM83294v1:3:68319:70102:1 gene:Bcin03g00180 transcript:Bcin03g00180.1 gene_biotype:protein_coding transcript_biotype:protein_coding	0	FALSE	130.995	54	15	235	15	335	37.1	5.77	1790	5715.51	279.98	15	13	15	1.055	0.85	1.238	0.827	1.129	1.422	0.993732	0.834741	0.978037	0.96948	0.981402	0.947771	15.16	7.54	19.26	12.96	24.62	19.3	3.00824e+08	3.08692e+08	2.60176e+08	3.75649e+08					1.76743e+08	3.08692e+08	1.77628e+08
FALSE	High	Master Protein	Bcin01p06450.2	pep chromosome:ASM83294v1:1:2269111:2271175:-1 gene:Bcin01g06450 transcript:Bcin01g06450.2 gene_biotype:protein_coding transcript_biotype:protein_coding gene_symbol:Bcenol1	0	FALSE	176.509	50	18	235	18	473	51.1	5.45	2832	7862.52	291.63	18	17	17	0.382	1.095	0.477	3.087	1.217	0.412	0.818985	0.963536	0.873149	0.531867	0.9488	0.492999	34.37	11.83	17.76	23.44	16.39	18.49	3.10432e+08	1.13718e+08	3.41147e+08	1.38594e+08					1.82388e+08	1.13446e+08	2.32909e+08
FALSE	High	Master Protein	Bcin15p03680.1	pep chromosome:ASM83294v1:15:1298030:1301859:1 gene:Bcin15g03680 transcript:Bcin15g03680.1 gene_biotype:protein_coding transcript_biotype:protein_coding gene_symbol:Bcmcd4	0	FALSE	142.376	26	21	235	21	1010	111.3	6.86	1711	5230.13	256.97	21	18	21	1.505	1.091	1.342	0.667	0.901	1.242	0.958543	0.965965	0.978037	0.948609	0.964182	0.947771	30.5	13.32	20.21	20.45	23.94	12.82	1.61755e+08	2.55326e+08	1.70702e+08	2.11051e+08					9.50356e+07	2.55326e+08	1.16542e+08
FALSE	High	Master Protein	K1C9_HUMAN	K1C9_HUMAN	0	TRUE	290.149	78	33	235	32	623	62.1	5.3		9251.4	480.42		20	33	0.208	0.343	0.293	1.776	1.365	0.766	0.165483	3.2431e-08	0.218996	0.948609	0.862061	0.947771	41.05	28.4	29.6	22.85	35.41	23.59	9.09087e+08	1.91337e+08	3.34945e+08	2.54889e+08					5.33865e+08	1.90522e+08	2.27952e+08
FALSE	High	Master Protein	Bcin01p05480.1	pep chromosome:ASM83294v1:1:1925743:1927221:-1 gene:Bcin01g05480 transcript:Bcin01g05480.1 gene_biotype:protein_coding transcript_biotype:protein_coding gene_symbol:Bcsec66	0	FALSE	82.207	43	13	234	13	249	28.3	8.79	1115	5742.86	224.14	13	13	13	1.35	0.971	1.466	0.771	1.071	1.288	0.959506	0.98175	0.966093	0.964088	0.997026	0.947771	21	13.09	19.22	11.81	17.88	8.77	3.62785e+08	4.21667e+08	3.41199e+08	4.44583e+08					2.1309e+08	4.21667e+08	2.32845e+08
FALSE	High	Master Protein	Bcin07p06110.1	pep chromosome:ASM83294v1:7:2246115:2248391:-1 gene:Bcin07g06110 transcript:Bcin07g06110.1 gene_biotype:protein_coding transcript_biotype:protein_coding gene_symbol:Bcalo2	0	FALSE	161.395	80	21	233	21	376	40.4	9.11	1963	4837.59	294.02	21	16	21	0.64	1.237	0.776	2.16	1.28	0.574	0.958633	0.81405	0.970345	0.918585	0.932009	0.831736	18.29	15.73	21.13	28.22	19.78	12.51	3.10227e+08	1.89274e+08	3.96932e+08	2.39765e+08					1.81871e+08	1.8842e+08	2.70994e+08
FALSE	High	Master Protein	Bcin14p04790.1	pep chromosome:ASM83294v1:14:1848926:1850114:1 gene:Bcin14g04790 transcript:Bcin14g04790.1 gene_biotype:protein_coding transcript_biotype:protein_coding	0	FALSE	75.114	39	11	233	11	203	23.9	11.41	1645	5978.62	208.18	10	9	10	3.797	1.829	2.128	0.51	0.594	1.072	0.288691	0.0156894	0.953346	0.941001	0.365556	0.997568	17.3	7.05	27.44	14.13	23.01	10.58	1.304e+09	4.66633e+09	2.34334e+09	2.60251e+09					7.65924e+08	4.66613e+09	1.59962e+09
FALSE	High	Master Protein	Bcin16p03140.1	pep chromosome:ASM83294v1:16:1198579:1200762:-1 gene:Bcin16g03140 transcript:Bcin16g03140.1 gene_biotype:protein_coding transcript_biotype:protein_coding gene_symbol:Bccbf5	0	FALSE	133.124	41	17	233	17	481	53.6	8.85	1347	5696.32	259.14	17	15	17	2.828	1.563	2.371	0.582	0.932	1.567	0.643532	0.168566	0.814778	0.948609	0.981402	0.936309	35.82	22.91	22.45	28.88	16.99	19.31	9.66904e+07	236855891	1.44649e+08	2.23188e+08					5.64665e+07	236855891	9.85072e+07
FALSE	High	Master Protein	Bcin05p05590.1	pep chromosome:ASM83294v1:5:1958044:1959543:1 gene:Bcin05g05590 transcript:Bcin05g05590.1 gene_biotype:protein_coding transcript_biotype:protein_coding	0	FALSE	159.19	63	16	232	16	355	38.6	7.02	1752	5755.78	273.46	16	14	16	0.897	0.964	1.383	1.025	1.495	1.522	0.995455	0.98175	0.970345	0.999983	0.73655	0.936309	34.5	17.48	21.4	13.12	14.12	11.57	3.29515e+08	3.10588e+08	3.08222e+08	4.53468e+08					1.93379e+08	3.1057e+08	2.10169e+08
FALSE	High	Master Protein	Bcin08p02990.3	pep chromosome:ASM83294v1:8:1137478:1140745:1 gene:Bcin08g02990 transcript:Bcin08g02990.3 gene_biotype:protein_coding transcript_biotype:protein_coding gene_symbol:Bcser2	0	FALSE	126.601	43	15	231	15	521	55.2	5.78	2619	5077.23	284.03	15	10	15	1.605	1.347	1.301	0.869	0.794	0.987	0.949367	0.609129	0.978037	0.977916	0.871909	0.99314	24.95	16.62	12.28	15.1	24.68	7.46	2.87012e+08	4.49896e+08	3.7946e+08	3.73932e+08					1.68628e+08	4.49583e+08	2.59066e+08
FALSE	High	Master Protein	Bcin10p02610.1	pep chromosome:ASM83294v1:10:997894:999696:-1 gene:Bcin10g02610 transcript:Bcin10g02610.1 gene_biotype:protein_coding transcript_biotype:protein_coding gene_symbol:Bcpbn1	0	FALSE	133.459	38	14	230	14	496	55.5	5.97	2095	6339.34	268.55	14	13	14	1.617	1.079	1.404	0.691	0.866	1.256	0.949367	0.975431	0.969903	0.948609	0.943707	0.947771	22.8	15.71	18.8	13.53	17.19	11.38	1.71998e+08	2.73788e+08	1.89453e+08	2.39271e+08					1.01054e+08	2.73788e+08	1.29344e+08
FALSE	High	Master Protein	Bcin10p04900.1	pep chromosome:ASM83294v1:10:1863983:1865150:1 gene:Bcin10g04900 transcript:Bcin10g04900.1 gene_biotype:protein_coding transcript_biotype:protein_coding gene_symbol:Bcyju3	0	FALSE	130.422	63	17	230	17	304	33.8	7.69	1294	4889.24	220.22	17	15	16	0.968	1.062	0.976	1.085	0.961	0.913	0.99979	0.98175	0.993775	0.99587	0.986191	0.963912	21.09	12.34	15.23	14.36	8.89	15.73	3.66965e+08	3.46326e+08	3.88669e+08	3.32697e+08					2.15603e+08	3.46326e+08	2.65353e+08
FALSE	High	Master Protein	Bcin16p04640.2	pep chromosome:ASM83294v1:16:1697401:1699546:-1 gene:Bcin16g04640 transcript:Bcin16g04640.2 gene_biotype:protein_coding transcript_biotype:protein_coding gene_symbol:Bcfdh1	0	FALSE	189.424	57	21	230	21	437	47.9	8.06	2126	4997.13	320.68	21	15	21	0.426	1.028	0.686	2.538	1.349	0.561	0.894949	0.98635	0.966093	0.794945	0.87361	0.814162	35.46	22.39	33.35	14.56	29.87	26.84	3.10177e+08	1.23627e+08	3.19495e+08	1.95133e+08					1.81988e+08	1.23105e+08	2.17887e+08
FALSE	High	Master Protein	Bcin01p01800.1	pep chromosome:ASM83294v1:1:699997:701429:-1 gene:Bcin01g01800 transcript:Bcin01g01800.1 gene_biotype:protein_coding transcript_biotype:protein_coding	0	FALSE	116.524	54	15	230	15	262	29.3	10.21	1282	6336.24	212.3	15	15	15	0.622	0.838	0.609	1.278	0.921	0.773	0.958543	0.822159	0.966093	0.96948	0.981402	0.947771	42.74	12.83	37.43	31.51	15.35	37.5	5.03514e+08	3.44839e+08	4.20851e+08	3.13826e+08					2.95829e+08	3.44839e+08	2.87324e+08
FALSE	High	Master Protein	Bcin08p04060.1	pep chromosome:ASM83294v1:8:1572949:1576343:-1 gene:Bcin08g04060 transcript:Bcin08g04060.1 gene_biotype:protein_coding transcript_biotype:protein_coding	0	FALSE	156.37	32	16	230	16	690	77.1	9.25	1930	7561.33	242.53	16	16	16	0.999	1.422	1.541	1.411	1.523	1.086	0.981883	0.405303	0.966093	0.964711	0.713918	0.993169	25.04	15.43	26.99	19.74	16.35	12.55	5.23157e+07	5.49016e+07	7.94435e+07	8.63889e+07					3.04858e+07	5.49016e+07	5.42379e+07
FALSE	High	Master Protein	Bcin15p02090.1	pep chromosome:ASM83294v1:15:720320:723956:-1 gene:Bcin15g02090 transcript:Bcin15g02090.1 gene_biotype:protein_coding transcript_biotype:protein_coding gene_symbol:Bcglc3	0	FALSE	154.149	39	23	230	23	700	80.1	5.95	1770	6331.09	225.31	23	21	22	0.404	0.734	0.866	1.702	2.351	1.267	0.861729	0.468654	0.978037	0.948609	0.0647846	0.947771	30.43	17.82	46.73	37.47	23.76	51.55	2.36731e+08	4.72154e+08	2.52548e+08	4.06805e+08					1.39086e+08	4.71147e+08	1.72175e+08
FALSE	High	Master Protein Candidate	Bcin16p04640.1	pep chromosome:ASM83294v1:16:1697401:1699546:-1 gene:Bcin16g04640 transcript:Bcin16g04640.1 gene_biotype:protein_coding transcript_biotype:protein_coding gene_symbol:Bcfdh1	0	FALSE	189.424	66	21	230	21	374	40.8	6.29	2126	4997.13	320.68	21	15	21	0.426	1.028	0.686	2.538	1.349	0.561	0.894949	0.98635	0.966093	0.794945	0.87361	0.814162	35.46	22.39	33.35	14.56	29.87	26.84	3.10177e+08	1.23627e+08	3.19495e+08	1.95133e+08					1.81988e+08	1.23105e+08	2.17887e+08
FALSE	High	Master Protein	Bcin15p04970.1	pep chromosome:ASM83294v1:15:1669374:1672361:-1 gene:Bcin15g04970 transcript:Bcin15g04970.1 gene_biotype:protein_coding transcript_biotype:protein_coding gene_symbol:Bcpgi1	0	FALSE	149.993	48	18	229	18	549	60.9	6.46	1544	6076.48	251.34	18	16	18	0.496	1.159	0.582	2.536	1.29	0.492	0.949367	0.903037	0.966093	0.760462	0.926584	0.666588	38.9	16.47	29.19	18.11	17.16	13.34	1.10334e+08	5.08872e+07	1.5092e+08	6.43581e+07					6.47873e+07	5.03865e+07	1.03037e+08
FALSE	High	Master Protein	Bcin01p05590.1	pep chromosome:ASM83294v1:1:1953051:1955270:1 gene:Bcin01g05590 transcript:Bcin01g05590.1 gene_biotype:protein_coding transcript_biotype:protein_coding	0	FALSE	138.684	45	17	228	15	398	44.8	5.3	2020	6958.62	231.83	16	17	17	0.544	0.778	0.676	1.33	1.203	0.863	0.949367	0.651226	0.966093	0.967803	0.959797	0.947771	25.87	14.2	26.34	20.13	17.97	13.71	2.56323e+08	1.40107e+08	2.00302e+08	1.78882e+08					1.50597e+08	1.40107e+08	1.36493e+08
FALSE	High	Master Protein	Bcin11p00990.1	pep chromosome:ASM83294v1:11:344866:346354:-1 gene:Bcin11g00990 transcript:Bcin11g00990.1 gene_biotype:protein_coding transcript_biotype:protein_coding	0	FALSE	145.5	61	12	228	12	275	30.1	9.73	1829	4519.55	279.11	12	8	11	1.021	1.013	1.447	0.971	1.273	1.354	0.997144	0.998777	0.966093	0.992854	0.932009	0.947771	25.65	16.75	32.29	27.7	30.57	20.25	1.97012e+08	2.22406e+08	1.90185e+08	2.49905e+08					1.15564e+08	2.22069e+08	1.29624e+08
FALSE	High	Master Protein Candidate	Bcin04p06450.2	pep chromosome:ASM83294v1:4:2222391:2223749:1 gene:Bcin04g06450 transcript:Bcin04g06450.2 gene_biotype:protein_coding transcript_biotype:protein_coding	0	FALSE	175.616	65	17	227	17	338	38.1	8.32	2564	5031.39	277.3	17	11	17	0.359	0.86	0.622	2.557	1.577	0.607	0.735892	0.857989	0.966093	0.783257	0.634138	0.871277	52.47	25.9	22.54	33.59	26.25	25.46	6.6875e+08	2.29292e+08	5.29275e+08	3.64938e+08					3.9285e+08	2.28704e+08	3.61348e+08
FALSE	High	Master Protein	Bcin04p01480.1	pep chromosome:ASM83294v1:4:558574:561160:1 gene:Bcin04g01480 transcript:Bcin04g01480.1 gene_biotype:protein_coding transcript_biotype:protein_coding	0	FALSE	151.773	31	17	227	17	640	71.3	5.55	2508	7960.03	286.3	16	15	16	1.226	0.936	1.228	0.767	1.049	1.316	0.962092	0.961314	0.978037	0.963712	0.999714	0.947771	35.35	28.39	27.94	24.34	16.52	17.99	1.52386e+08	1.70394e+08	1.32604e+08	1.96904e+08					8.95314e+07	1.70267e+08	9.04941e+07
FALSE	High	Master Protein	Bcin08p02080.1	pep chromosome:ASM83294v1:8:790370:791677:-1 gene:Bcin08g02080 transcript:Bcin08g02080.1 gene_biotype:protein_coding transcript_biotype:protein_coding	0	FALSE	113.22	88	11	227	11	109	11.9	5.53	1459	5863.53	224.77	11	10	11	0.496	1.355	0.382	2.803	0.793	0.287	0.949367	0.588685	0.526762	0.664172	0.870256	0.0940488	48.07	15.7	45.8	26.05	16.8	22.68	5.35775e+08	2.56106e+08	7.39701e+08	2.12145e+08					3.14784e+08	2.55706e+08	5.05011e+08
FALSE	High	Master Protein	Bcin01p05060.2	pep chromosome:ASM83294v1:1:1811121:1814968:-1 gene:Bcin01g05060 transcript:Bcin01g05060.2 gene_biotype:protein_coding transcript_biotype:protein_coding	0	FALSE	145.607	32	24	227	24	969	108.7	5.92	1568	6056.77	228.3	24	23	23	0.676	1.089	0.625	1.599	0.869	0.521	0.961682	0.965295	0.966093	0.948609	0.932009	0.777919	12.89	10.01	17.81	9.24	12.65	13.77	6.62721e+07	4.32428e+07	6.87266e+07	3.69282e+07					3.89368e+07	4.31668e+07	4.67213e+07
FALSE	High	Master Protein	Bcin06p02390.1	pep chromosome:ASM83294v1:6:838650:840985:1 gene:Bcin06g02390 transcript:Bcin06g02390.1 gene_biotype:protein_coding transcript_biotype:protein_coding	0	FALSE	180.44	48	23	227	23	504	55.7	5.49	1808	5632.77	269.31	21	17	20	0.789	1.151	0.781	1.507	0.911	0.65	0.970246	0.919297	0.970935	0.948609	0.975675	0.918868	40.01	25.67	24.7	52.57	30.56	43.16	1.76665e+08	1.65322e+08	1.9722e+08	1.44547e+08					1.03636e+08	1.64964e+08	1.34646e+08
FALSE	High	Master Protein Candidate	Bcin01p05060.1	pep chromosome:ASM83294v1:1:1811121:1814331:-1 gene:Bcin01g05060 transcript:Bcin01g05060.1 gene_biotype:protein_coding transcript_biotype:protein_coding	0	FALSE	145.607	35	24	227	24	884	99.2	5.24	1568	6056.77	228.3	24	23	23	0.676	1.089	0.625	1.599	0.869	0.521	0.961682	0.965295	0.966093	0.948609	0.932009	0.777919	12.89	10.01	17.81	9.24	12.65	13.77	6.62721e+07	4.32428e+07	6.87266e+07	3.69282e+07					3.89368e+07	4.31668e+07	4.67213e+07
FALSE	High	Master Protein	Bcin04p06450.1	pep chromosome:ASM83294v1:4:2222160:2223749:1 gene:Bcin04g06450 transcript:Bcin04g06450.1 gene_biotype:protein_coding transcript_biotype:protein_coding	0	FALSE	175.616	57	17	227	17	386	43.9	9.19	2564	5031.39	277.3	17	11	17	0.359	0.86	0.622	2.557	1.577	0.607	0.735892	0.857989	0.966093	0.783257	0.634138	0.871277	52.47	25.9	22.54	33.59	26.25	25.46	6.6875e+08	2.29292e+08	5.29275e+08	3.64938e+08					3.9285e+08	2.28704e+08	3.61348e+08
FALSE	High	Master Protein	Bcin01p00420.1	pep chromosome:ASM83294v1:1:181339:184508:1 gene:Bcin01g00420 transcript:Bcin01g00420.1 gene_biotype:protein_coding transcript_biotype:protein_coding gene_symbol:Bcist2	0	FALSE	139.287	30	17	225	17	739	83.8	7.01	1325	5820.57	220.97	17	16	17	1.122	1.028	1.21	0.855	1.075	1.232	0.981883	0.98635	0.978037	0.974754	0.997026	0.949122	58.32	20.1	34.06	25.76	29.31	23.34	1.12146e+08	1.39351e+08	1.18762e+08	1.40704e+08					6.57277e+07	1.39281e+08	8.10814e+07
FALSE	High	Master Protein	Bcin08p00580.1	pep chromosome:ASM83294v1:8:267812:270521:-1 gene:Bcin08g00580 transcript:Bcin08g00580.1 gene_biotype:protein_coding transcript_biotype:protein_coding	0	FALSE	162.066	37	21	224	19	651	74.2	6.47	2405	5840.05	264.18	20	16	21	1.266	0.953	1.098	0.691	0.857	1.203	0.961682	0.974737	0.991428	0.948609	0.932085	0.954756	18.17	14.3	15.62	15.69	12.65	12.52	1.05517e+08	1.33165e+08	9.88453e+07	1.1751e+08					6.18862e+07	1.33165e+08	6.74839e+07
FALSE	High	Master Protein	Bcin04p01150.1	pep chromosome:ASM83294v1:4:463128:464672:-1 gene:Bcin04g01150 transcript:Bcin04g01150.1 gene_biotype:protein_coding transcript_biotype:protein_coding	0	FALSE	112.108	45	13	223	13	329	36.6	9.58	1821	6434.02	220.99	13	12	13	1.642	1.04	1.429	0.551	0.836	1.543	0.949367	0.98635	0.966093	0.948609	0.932009	0.936309	28.87	21.11	19.44	14.89	14.01	13.82	5.99946e+08	1.02524e+09	5.99662e+08	8.84663e+08					3.52241e+08	1.02524e+09	4.09214e+08
FALSE	High	Master Protein	Bcin01p03790.1	pep chromosome:ASM83294v1:1:1361371:1366756:1 gene:Bcin01g03790 transcript:Bcin01g03790.1 gene_biotype:protein_coding transcript_biotype:protein_coding gene_symbol:BcCHSIV	0	FALSE	165.041	25	21	221	21	1218	135.9	8.41	2019	6682.64	272.21	21	19	20	1.007	1.093	0.943	1.252	1.071	0.882	0.979749	0.949726	0.999606	0.983275	0.999047	0.962063	38.13	17.55	47.49	53.85	23.71	51.52	4.37818e+07	4.77831e+07	4.94473e+07	5.01478e+07					2.56538e+07	4.74146e+07	3.37588e+07
FALSE	High	Master Protein	Bcin12p05760.1	pep chromosome:ASM83294v1:12:1986304:1988877:-1 gene:Bcin12g05760 transcript:Bcin12g05760.1 gene_biotype:protein_coding transcript_biotype:protein_coding gene_symbol:Bcras1	0	FALSE	144.992	65	13	221	13	212	23.7	4.84	2470	5119.67	269.83	13	9	13	0.548	1.148	0.589	2.083	1.148	0.531	0.949367	0.924565	0.966093	0.94272	0.981402	0.749022	27.53	20.98	29.09	10.7	11.86	6.21	4.20463e+08	2.36445e+08	4.72033e+08	2.49493e+08					2.47035e+08	2.36445e+08	3.22268e+08
FALSE	High	Master Protein	Bcin05p01620.1	pep chromosome:ASM83294v1:5:621103:625250:1 gene:Bcin05g01620 transcript:Bcin05g01620.1 gene_biotype:protein_coding transcript_biotype:protein_coding	0	FALSE	190.206	55	18	220	18	580	62.1	5.24	1832	4574.13	295.11	17	12	17	0.379	1.16	0.567	2.764	1.311	0.484	0.843487	0.899287	0.966093	0.697328	0.92164	0.651966	39.05	17.61	17.94	44.19	31.67	8.47	9.25165e+07	4.4574e+07	1.16316e+08	5.63408e+07					53906340	4.43161e+07	7.94117e+07
FALSE	High	Master Protein	Bcin03p02920.1	pep chromosome:ASM83294v1:3:963337:965896:-1 gene:Bcin03g02920 transcript:Bcin03g02920.1 gene_biotype:protein_coding transcript_biotype:protein_coding	0	FALSE	169.927	50	21	220	21	641	68.8	7.25	1964	4964.6	294.13	20	16	20	1.6	1.084	0.908	0.635	0.572	0.864	0.950496	0.968122	0.986611	0.948609	0.300133	0.947771	35.09	10.39	14.26	30.51	17.87	19.22	1.1735e+08	1.82729e+08	1.42433e+08	1.11067e+08					6.86784e+07	1.82254e+08	9.70018e+07
FALSE	High	Master Protein	Bcin09p01210.1	pep chromosome:ASM83294v1:9:458298:462851:1 gene:Bcin09g01210 transcript:Bcin09g01210.1 gene_biotype:protein_coding transcript_biotype:protein_coding gene_symbol:BcCHSI	0	FALSE	152.462	30	20	219	20	930	105.8	6.95	1794	5675.75	240.75	19	18	20	1.395	1.015	1.264	0.725	0.91	1.228	0.959506	0.999743	0.978037	0.948609	0.974348	0.950126	30.17	15.93	26.84	19.65	21.77	21.42	8.38119e+07	1.18462e+08	8.4103e+07	1.07691e+08					4.9242e+07	118036679	5.71598e+07
FALSE	High	Master Protein	Bcin12p00170.1	pep chromosome:ASM83294v1:12:71906:75334:1 gene:Bcin12g00170 transcript:Bcin12g00170.1 gene_biotype:protein_coding transcript_biotype:protein_coding	0	FALSE	171.728	38	25	218	25	829	91	8.37	1749	4676.01	251.69	24	20	22	1.354	0.966	1.328	0.736	0.94	1.276	0.959506	0.98175	0.978037	0.948609	0.981402	0.947771	27.51	11.69	20.06	15.59	13.21	15.74	1.21414e+08	1.58596e+08	1.16062e+08	1.45908e+08					7.12082e+07	158098182	7.89968e+07
FALSE	High	Master Protein	Bcin12p02810.1	pep chromosome:ASM83294v1:12:965958:968260:1 gene:Bcin12g02810 transcript:Bcin12g02810.1 gene_biotype:protein_coding transcript_biotype:protein_coding	0	FALSE	110.845	34	15	218	15	481	55.3	5.83	1115	5075.41	210.74	15	12	14	1.265	0.926	1.049	0.81	0.873	1.117	0.961682	0.953156	0.999606	0.96948	0.944467	0.987267	28.59	15.56	25.5	22.37	7.37	14.2	1.67356e+08	2.04376e+08	1.58978e+08	1.76654e+08					9.83267e+07	2.04376e+08	1.08538e+08
FALSE	High	Master Protein	Bcin03p00800.1	pep chromosome:ASM83294v1:3:284408:286162:1 gene:Bcin03g00800 transcript:Bcin03g00800.1 gene_biotype:protein_coding transcript_biotype:protein_coding	0	FALSE	142.595	44	10	218	10	275	30.8	9.16	1738	5449.41	264.43	10	9	10	1.418	0.924	1.216	0.637	0.858	1.277	0.958633	0.95052	0.978037	0.948609	0.93277	0.947771	36.13	25.98	37.97	18.76	11.25	13.51	2.45821e+08	3.69815e+08	2.40901e+08	3.14417e+08					1.44427e+08	3.69815e+08	1.64468e+08
FALSE	High	Master Protein	Bcin06p03890.1	pep chromosome:ASM83294v1:6:1340997:1344019:-1 gene:Bcin06g03890 transcript:Bcin06g03890.1 gene_biotype:protein_coding transcript_biotype:protein_coding	0	FALSE	176.882	60	16	218	16	401	43.8	5.88	2448	5661.29	314.03	16	11	16	1.308	1.032	1.046	0.729	0.75	1.153	0.959506	0.98635	0.999915	0.948609	0.800881	0.972716	39.77	12.16	25.75	23.99	8.7	14.6	1.6059e+08	2.18455e+08	1.54313e+08	1.73294e+08					9.4167e+07	2.18455e+08	1.05125e+08
FALSE	High	Master Protein	Bcin01p08740.1	pep chromosome:ASM83294v1:1:3038796:3040447:-1 gene:Bcin01g08740 transcript:Bcin01g08740.1 gene_biotype:protein_coding transcript_biotype:protein_coding	0	FALSE	158.872	54	16	217	16	418	45.1	7.47	2318	5733.57	258.8	16	12	16	1.057	0.958	1.268	0.925	1.164	1.324	0.991221	0.98175	0.978037	0.988287	0.981402	0.947771	18.09	21.39	20.3	12.82	15.75	17.52	1.03847e+08	1.10776e+08	9.84803e+07	1.3349e+08					6.08817e+07	1.10776e+08	6.72347e+07
FALSE	High	Master Protein	Bcin06p06590.1	pep chromosome:ASM83294v1:6:2307071:2309467:-1 gene:Bcin06g06590 transcript:Bcin06g06590.1 gene_biotype:protein_coding transcript_biotype:protein_coding gene_symbol:BcFrt1	0	FALSE	157.341	30	14	217	14	615	67.5	6.04	2252	6158.32	260.59	14	12	13	1.187	1.191	0.916	1.039	0.831	0.79	0.970246	0.862015	0.983706	0.999983	0.925935	0.947771	81.25	26.6	48.59	34.41	28.02	26.81	1.93214e+08	2.01688e+08	2.19146e+08	1.70269e+08					1.13212e+08	2.01688e+08	1.4958e+08
FALSE	High	Master Protein	Bcin09p05010.1	pep chromosome:ASM83294v1:9:1748975:1751162:-1 gene:Bcin09g05010 transcript:Bcin09g05010.1 gene_biotype:protein_coding transcript_biotype:protein_coding	0	FALSE	119.907	47	15	216	15	483	53.2	6.49	1612	6178.5	264.89	15	13	15	0.972	1.035	0.865	1.156	0.844	0.852	0.99979	0.98635	0.978037	0.988287	0.932009	0.947771	36.67	11.72	51.84	27.99	21.15	28.51	4.48364e+08	4.47237e+08	4.88376e+08	4.24384e+08					2.63427e+08	4.47237e+08	333425636
FALSE	High	Master Protein	Bcin03p00590.1	pep chromosome:ASM83294v1:3:215095:216408:1 gene:Bcin03g00590 transcript:Bcin03g00590.1 gene_biotype:protein_coding transcript_biotype:protein_coding gene_symbol:Bcrps5	0	FALSE	99.728	51	13	215	13	213	23.7	9.01	1651	6484.56	200.12	13	13	13	0.69	0.774	0.721	1.027	1.055	0.81	0.959506	0.641793	0.966093	0.999983	0.999168	0.947771	69.89	19.19	28.64	49.05	35.05	28.41	2.96522e+08	220450803	2.34522e+08	2.06711e+08					1.74215e+08	220450803	1.59889e+08
FALSE	High	Master Protein	Bcin02p08590.1	pep chromosome:ASM83294v1:2:3051048:3052992:-1 gene:Bcin02g08590 transcript:Bcin02g08590.1 gene_biotype:protein_coding transcript_biotype:protein_coding gene_symbol:Bcap2	0	FALSE	117.385	31	14	215	14	398	42.9	5.08	1993	5626.3	250.67	14	12	14	1.324	1.379	2.557	1.044	1.888	1.919	0.959506	0.543038	0.698026	0.999983	0.29129	0.81252	31.63	8.64	15.05	18.3	18.31	9.78	4.19163e+08	5.10768e+08	5.34523e+08	9.95166e+08					2.46271e+08	5.10768e+08	3.64931e+08
FALSE	High	Master Protein	Bcin07p00300.1	pep chromosome:ASM83294v1:7:112287:113474:1 gene:Bcin07g00300 transcript:Bcin07g00300.1 gene_biotype:protein_coding transcript_biotype:protein_coding	0	FALSE	126.46	61	13	215	13	253	28.9	5.77	1794	5241.85	219.75	13	11	13	1.171	1.133	0.932	0.874	0.805	0.883	0.972007	0.930739	0.986611	0.980988	0.891373	0.953008	25.89	14.94	14.39	20.27	17.76	11.63	2.13977e+08	2.69297e+08	2.45996e+08	2.065e+08					1.25718e+08	2.69297e+08	1.67947e+08
FALSE	High	Master Protein	RS27A_HUMAN	RS27A_HUMAN	0	TRUE	33.456	34	6	213	1	156	18	9.64		9286.66	254.93		6	6	0.361	0.915	0.018	2.532	0.051	0.02	0.949367	0.989687	8.70214e-10	0.948609	3.18348e-08	2.91872e-09	0	0	0	0	0	0	1.0344e+06	373792	946584	18933.3					607743	373792	646254
FALSE	High	Master Protein	Bcin02p08180.1	pep chromosome:ASM83294v1:2:2936630:2939844:-1 gene:Bcin02g08180 transcript:Bcin02g08180.1 gene_biotype:protein_coding transcript_biotype:protein_coding	0	FALSE	130.324	33	22	213	22	742	80.8	5.2	1175	4976.59	230.8	20	19	22	1.016	0.963	1.415	0.964	1.434	1.531	0.997144	0.98175	0.966093	0.992534	0.797598	0.936309	27.93	16.09	28.43	21.62	20.55	23.72	9.37791e+07	9.52536e+07	9.11312e+07	1.36376e+08					5.45233e+07	9.52536e+07	6.20734e+07
FALSE	High	Master Protein	Bcin08p05190.1	pep chromosome:ASM83294v1:8:1960655:1967410:1 gene:Bcin08g05190 transcript:Bcin08g05190.1 gene_biotype:protein_coding transcript_biotype:protein_coding	0	FALSE	157.101	24	30	213	30	1715	188	6.4	1246	4877	242.76	30	26	29	0.396	1.225	0.519	3.326	1.416	0.398	0.924818	0.822159	0.966093	0.456516	0.856933	0.533264	71.28	13.25	27.74	75.37	61.48	25.25	5.65653e+07	2.23929e+07	7.46254e+07	2.92162e+07					3.30693e+07	2.03433e+07	5.09485e+07
FALSE	High	Master Protein	Bcin15p04620.1	pep chromosome:ASM83294v1:15:1577363:1578264:-1 gene:Bcin15g04620 transcript:Bcin15g04620.1 gene_biotype:protein_coding transcript_biotype:protein_coding	0	FALSE	80.8	78	13	213	13	102	11.8	8.41	2320	7174.27	230.72	11	12	12	1.209	1.177	1.125	0.942	0.931	0.989	0.968056	0.885851	0.989606	0.988639	0.981402	0.993169	35.37	33.43	31.86	18.36	13.08	11.33	4.51949e+08	5.57752e+08	5.26223e+08	5.07671e+08					2.6524e+08	5.5766e+08	3.59202e+08
FALSE	High	Master Protein	Bcin05p06320.1	pep chromosome:ASM83294v1:5:2172324:2173825:-1 gene:Bcin05g06320 transcript:Bcin05g06320.1 gene_biotype:protein_coding transcript_biotype:protein_coding gene_symbol:Bcp1	0	FALSE	93.532	41	7	212	7	223	24.2	9.1	2098	5693.07	217.52	7	5	6	0.411	1.015	0.492	2.969	1.416	0.463	0.883172	0.999743	0.915748	0.577703	0.813615	0.636949	53.87	17.49	29.34	24.97	16.64	13.78	7.2279e+08	2.46542e+08	6.96886e+08	3.28816e+08					4.24661e+08	2.46542e+08	4.7578e+08
FALSE	High	Master Protein	Bcin09p03680.1	pep chromosome:ASM83294v1:9:1311467:1313909:-1 gene:Bcin09g03680 transcript:Bcin09g03680.1 gene_biotype:protein_coding transcript_biotype:protein_coding gene_symbol:Bcmsc7	0	FALSE	150.604	48	22	212	22	610	66	7.78	2120	5120.48	240.31	21	19	20	1.672	1.095	1.721	0.626	1.047	1.644	0.949367	0.963536	0.966093	0.948609	0.999714	0.922891	31.35	14.03	22.35	18.83	10.94	16.61	1.43094e+08	2.1939e+08	1.5852e+08	2.29189e+08					8.40721e+07	2.1939e+08	1.08225e+08
FALSE	High	Master Protein	Bcin10p05400.1	pep chromosome:ASM83294v1:10:2041976:2045027:-1 gene:Bcin10g05400 transcript:Bcin10g05400.1 gene_biotype:protein_coding transcript_biotype:protein_coding gene_symbol:Bctpd3	0	FALSE	122.069	35	20	212	20	617	68.7	4.84	1546	5426.58	199.19	20	20	19	0.514	1.132	0.609	2.326	1.297	0.559	0.949367	0.930739	0.966093	0.881314	0.923239	0.81252	38.82	16.4	28.94	39.33	12.54	21.18	1.71616e+08	8.47565e+07	1.85181e+08	1.05837e+08					1.00829e+08	8.47565e+07	1.26428e+08
FALSE	High	Master Protein	Bcin12p01450.1	pep chromosome:ASM83294v1:12:510190:511777:-1 gene:Bcin12g01450 transcript:Bcin12g01450.1 gene_biotype:protein_coding transcript_biotype:protein_coding	0	FALSE	151.807	50	18	212	18	413	45.9	9.48	1746	6419.3	205.31	18	16	17	1.041	0.855	1.744	0.816	1.761	2.153	0.978222	0.861415	0.966093	0.967077	0.419698	0.677624	24.65	19.32	19.41	31.57	29.9	30.01	5.83767e+07	6.23291e+07	4.91063e+07	1.08352e+08					3.40721e+07	6.23291e+07	3.2952e+07
FALSE	High	Master Protein	Bcin06p02870.1	pep chromosome:ASM83294v1:6:995019:998191:1 gene:Bcin06g02870 transcript:Bcin06g02870.1 gene_biotype:protein_coding transcript_biotype:protein_coding	0	FALSE	125.028	45	15	211	15	368	41.9	9.44	1445	5641.35	234.09	15	14	15	1.168	1.048	1.215	0.787	1.069	1.286	0.972835	0.98635	0.978037	0.96571	0.998062	0.947771	63.05	8.03	31.04	36.43	27.77	23	1.16907e+08	1.33913e+08	1.13433e+08	1.42589e+08					68686540	1.33913e+08	7.74434e+07
FALSE	High	Master Protein	Bcin11p04610.2	pep chromosome:ASM83294v1:11:1697890:1699347:-1 gene:Bcin11g04610 transcript:Bcin11g04610.2 gene_biotype:protein_coding transcript_biotype:protein_coding gene_symbol:Bcemp24	0	FALSE	136.634	59	10	211	10	212	24	6.3	2046	5744.6	252.73	10	8	10	1.333	0.998	1.362	0.693	0.997	1.362	0.959506	0.98635	0.97289	0.948609	0.995902	0.947771	54.84	22.53	23.2	23.51	18.13	5.96	3.50174e+08	4.50591e+08	3.21263e+08	4.20782e+08					2.05571e+08	4.50591e+08	2.19334e+08
FALSE	High	Master Protein Candidate	Bcin11p04610.1	pep chromosome:ASM83294v1:11:1697890:1699347:-1 gene:Bcin11g04610 transcript:Bcin11g04610.1 gene_biotype:protein_coding transcript_biotype:protein_coding gene_symbol:Bcemp24	0	FALSE	136.634	62	10	211	10	203	23	6.2	2046	5744.6	252.73	10	8	10	1.333	0.998	1.362	0.693	0.997	1.362	0.959506	0.98635	0.97289	0.948609	0.995902	0.947771	54.84	22.53	23.2	23.51	18.13	5.96	3.50174e+08	4.50591e+08	3.21263e+08	4.20782e+08					2.05571e+08	4.50591e+08	2.19334e+08
FALSE	High	Master Protein	Bcin08p07010.1	pep chromosome:ASM83294v1:8:2572774:2573942:1 gene:Bcin08g07010 transcript:Bcin08g07010.1 gene_biotype:protein_coding transcript_biotype:protein_coding gene_symbol:Bcpre9	0	FALSE	136.769	57	15	210	15	256	28.3	5.91	1907	6275.6	247.12	15	14	15	0.145	1.85	3.439	12.683	23.287	1.964	0.0396755	0.0125952	0.285864	0.000611088	8.19767e-16	0.782865	22.78	13.91	13.64	22.29	13.34	9.05	2.90283e+08	4.0815e+07	5.32672e+08	1.02869e+09					1.7055e+08	4.04547e+07	3.63667e+08
FALSE	High	Master Protein	Bcin03p07100.1	pep chromosome:ASM83294v1:3:2415186:2418368:-1 gene:Bcin03g07100 transcript:Bcin03g07100.1 gene_biotype:protein_coding transcript_biotype:protein_coding	0	FALSE	125.783	40	23	210	23	659	76.2	8.46	982	4798.84	195.69	21	22	22	1.45	0.953	1.182	0.649	0.824	1.289	0.958633	0.977893	0.978037	0.948609	0.92002	0.947771	23.19	15.33	25.09	16.45	10.34	13.79	8.10714e+07	1.10274e+08	7.86405e+07	9.68606e+07					4.76318e+07	1.10274e+08	5.36896e+07
FALSE	High	Master Protein	Bcin03p08050.1	pep chromosome:ASM83294v1:3:2764683:2771777:-1 gene:Bcin03g08050 transcript:Bcin03g08050.1 gene_biotype:protein_coding transcript_biotype:protein_coding gene_symbol:Bcpks13	0	FALSE	162.902	16	24	210	24	2138	233.7	6.1	1905	6018.41	244.78	23	21	23	0.391	0.68	0.596	1.716	1.418	0.937	0.849569	0.237137	0.966093	0.948609	0.813129	0.978324	30.31	16.61	24.82	23.61	20.41	22.79	1.05111e+08	4.19844e+07	7.39347e+07	7.27681e+07					6.17561e+07	4.15622e+07	5.04769e+07
FALSE	High	Master Protein	Bcin05p00360.1	pep chromosome:ASM83294v1:5:147894:153559:1 gene:Bcin05g00360 transcript:Bcin05g00360.1 gene_biotype:protein_coding transcript_biotype:protein_coding	0	FALSE	126.926	27	27	210	27	1242	137.1	9.44	896	4544.68	192.65	26	26	27	0.642	1.135	0.69	1.821	1.081	0.616	0.959506	0.929547	0.966093	0.948609	0.998062	0.908754	20.55	17.46	19.35	32.98	20.38	22.45	7.40675e+07	4.79428e+07	8.12148e+07	5.10808e+07					4.35169e+07	4.78053e+07	5.54472e+07
FALSE	High	Master Protein	Bcin10p00030.1	pep chromosome:ASM83294v1:10:6954:7824:-1 gene:Bcin10g00030 transcript:Bcin10g00030.1 gene_biotype:protein_coding transcript_biotype:protein_coding	0	FALSE	80.553	59	6	209	6	143	16.5	5.5	1043	5839.38	230.1	6	5	6	0.304	0.711	0.602	2.38	1.946	0.911	0.519205	0.361897	0.966093	0.864862	0.245998	0.962063	25.58	18.35	20.96	38.29	18.89	39.61	6.01757e+08	1.7589e+08	4.09033e+08	3.93004e+08					3.5355e+08	1.7589e+08	2.79256e+08
FALSE	High	Master Protein	Bcin07p02640.2	pep chromosome:ASM83294v1:7:981072:983263:1 gene:Bcin07g02640 transcript:Bcin07g02640.2 gene_biotype:protein_coding transcript_biotype:protein_coding	0	FALSE	124.786	45	23	208	23	522	57.1	6.4	1655	5648.69	197.21	22	19	19	0.63	1.108	0.637	1.797	1.005	0.567	0.958543	0.955565	0.966093	0.948609	0.998082	0.826189	33.12	11.05	21.5	20.25	10.19	11.07	1.89578e+08	1.23813e+08	2.11372e+08	1.21019e+08					1.11131e+08	1.23143e+08	1.43914e+08
FALSE	High	Master Protein	Bcin11p02610.1	pep chromosome:ASM83294v1:11:898748:900537:1 gene:Bcin11g02610 transcript:Bcin11g02610.1 gene_biotype:protein_coding transcript_biotype:protein_coding	0	FALSE	106.568	39	15	208	15	395	43.9	7.09	1090	5357.56	234.42	15	15	15	0.431	0.814	0.63	1.734	1.557	0.772	0.902841	0.779125	0.966093	0.948609	0.665585	0.947771	18	9.98	29.85	22.18	24.14	36.01	1.62246e+08	6.93776e+07	1.22926e+08	1.10262e+08					9.53245e+07	6.93776e+07	8.39241e+07
FALSE	High	Master Protein	Bcin02p04250.2	pep chromosome:ASM83294v1:2:1496765:1498428:1 gene:Bcin02g04250 transcript:Bcin02g04250.2 gene_biotype:protein_coding transcript_biotype:protein_coding gene_symbol:Bccox6	0	FALSE	133.802	58	12	208	12	165	18.6	6.05	1768	4853.53	274.08	12	9	12	1.13	0.922	1.056	0.821	0.917	1.134	0.981883	0.949274	0.999606	0.96948	0.978097	0.981546	37.84	21.87	28.47	12.35	28.81	4.31	3.7812e+08	4.73643e+08	3.82728e+08	4.12585e+08					2.22006e+08	4.73643e+08	2.61297e+08
FALSE	High	Master Protein	Bcin14p02490.1	pep chromosome:ASM83294v1:14:977884:980149:-1 gene:Bcin14g02490 transcript:Bcin14g02490.1 gene_biotype:protein_coding transcript_biotype:protein_coding	0	FALSE	158.048	51	14	207	14	331	36.4	6.18	2001	4567.24	274.07	14	11	14	0.429	1.163	0.466	2.679	1.086	0.387	0.897332	0.896578	0.843184	0.722863	0.99162	0.419259	64.43	38.44	31.93	22.21	31.51	7.91	5.36213e+08	3.27089e+08	7.24544e+08	3.27069e+08					3.14949e+08	3.27089e+08	4.94662e+08
FALSE	High	Master Protein	Bcin04p04190.1	pep chromosome:ASM83294v1:4:1491543:1494308:1 gene:Bcin04g04190 transcript:Bcin04g04190.1 gene_biotype:protein_coding transcript_biotype:protein_coding	0	FALSE	158.898	39	16	207	16	672	70.6	5.58	2549	3730.02	312.86	16	9	16	0.679	0.811	0.653	1.235	0.899	0.751	0.959506	0.768911	0.966093	0.975448	0.96392	0.947771	28.02	21.74	27.99	17.88	15.24	20.12	3.8806e+08	2.34969e+08	3.08469e+08	2.29035e+08					2.27997e+08	2.34894e+08	2.10357e+08
FALSE	High	Master Protein	Bcin11p02130.1	pep chromosome:ASM83294v1:11:706938:708988:1 gene:Bcin11g02130 transcript:Bcin11g02130.1 gene_biotype:protein_coding transcript_biotype:protein_coding gene_symbol:Bcpcm1	0	FALSE	142.373	39	17	206	17	538	58.5	6.64	2375	6882.45	236.86	17	17	17	0.336	0.817	0.707	2.741	2.264	0.893	0.668102	0.783683	0.966093	0.703505	0.089524	0.954756	27.07	11.92	24.5	23.52	39.22	33.99	1.48655e+08	4.60878e+07	1.20951e+08	1.12744e+08					8.73391e+07	4.58324e+07	8.2576e+07
FALSE	High	Master Protein	Bcin01p06410.1	pep chromosome:ASM83294v1:1:2256656:2259449:1 gene:Bcin01g06410 transcript:Bcin01g06410.1 gene_biotype:protein_coding transcript_biotype:protein_coding	0	FALSE	125.467	44	21	205	21	605	67.4	7.91	1504	4517.65	202.5	20	17	20	0.687	1.067	0.567	1.507	0.865	0.593	0.959506	0.98175	0.966093	0.948609	0.943707	0.857439	27.11	22.52	24.68	27.46	19.46	18.98	1.13451e+08	7.54134e+07	1.15799e+08	6.67411e+07					6.66556e+07	7.46073e+07	7.90585e+07
FALSE	High	Master Protein	Bcin10p00040.1	pep chromosome:ASM83294v1:10:8662:21495:1 gene:Bcin10g00040 transcript:Bcin10g00040.1 gene_biotype:protein_coding transcript_biotype:protein_coding gene_symbol:Bcpks7	0	FALSE	138.572	10	33	205	32	4053	450.6	6.54	971	4384.5	194.42	31	31	31	0.393	0.831	0.567	2.002	1.456	0.681	0.896425	0.81405	0.966093	0.948609	0.791908	0.939196	43.81	16.09	37.45	23.1	31.35	38.92	7.75937e+07	3.31495e+07	6.50972e+07	5.06046e+07					4.55886e+07	3.24011e+07	4.44433e+07
FALSE	High	Master Protein	Bcin02p08170.4	pep chromosome:ASM83294v1:2:2931707:2934807:1 gene:Bcin02g08170 transcript:Bcin02g08170.4 gene_biotype:protein_coding transcript_biotype:protein_coding gene_symbol:Bmp1	0	FALSE	130.833	52	15	205	15	355	41.1	7.08	1774	5789.95	228.32	15	12	14	0.627	0.751	0.581	1.187	0.975	0.888	0.958543	0.564764	0.966093	0.986439	0.987652	0.953008	31.21	11.15	24.73	28.66	19.5	19.46	2.50846e+08	1.71382e+08	1.86785e+08	1.59529e+08					1.47379e+08	1.71286e+08	1.27263e+08
FALSE	High	Master Protein	Bcin14p04230.1	pep chromosome:ASM83294v1:14:1660693:1661969:1 gene:Bcin14g04230 transcript:Bcin14g04230.1 gene_biotype:protein_coding transcript_biotype:protein_coding gene_symbol:Bcrpl5	0	FALSE	183.54	61	15	204	15	295	34	8.88	2684	4689.08	273.59	14	7	14	1.006	0.995	2.987	1.156	2.794	2.152	0.997481	0.98635	0.449745	0.988287	0.0129166	0.683358	46.12	36.36	74.06	55.8	80.82	46.14	1.86648e+08	1.54904e+08	1.59332e+08	2.43264e+08					1.09498e+08	1.53877e+08	1.08653e+08
FALSE	High	Master Protein	Bcin01p09450.2	pep chromosome:ASM83294v1:1:3285097:3287185:-1 gene:Bcin01g09450 transcript:Bcin01g09450.2 gene_biotype:protein_coding transcript_biotype:protein_coding gene_symbol:Bclgd1	0	FALSE	163.827	60	20	203	20	450	49.8	5.64	1671	5565.34	215.08	19	17	18	0.403	0.817	0.682	2.017	1.819	0.9	0.859899	0.784425	0.966093	0.948609	0.35385	0.955429	37.99	20.45	45	47.89	35.37	62.99	3.09425e+08	2.1891e+08	2.52641e+08	3.35262e+08					1.81797e+08	2.18343e+08	1.72484e+08
FALSE	High	Master Protein	Bcin06p02420.1	pep chromosome:ASM83294v1:6:845751:850205:-1 gene:Bcin06g02420 transcript:Bcin06g02420.1 gene_biotype:protein_coding transcript_biotype:protein_coding gene_symbol:Bcadp1	0	FALSE	128.404	16	16	203	16	1083	119.5	5.47	1727	5865.81	199.11	16	15	16	0.958	0.87	1.305	0.921	1.373	1.548	0.99979	0.87297	0.978037	0.986439	0.856933	0.936309	25.39	10.06	18.03	23.65	24.27	13.16	9.32493e+07	9.47086e+07	8.38188e+07	1.27673e+08					5.47868e+07	9.42178e+07	5.70158e+07
FALSE	High	Master Protein	Bcin11p01830.1	pep chromosome:ASM83294v1:11:596122:597184:1 gene:Bcin11g01830 transcript:Bcin11g01830.1 gene_biotype:protein_coding transcript_biotype:protein_coding gene_symbol:Bcdpm1	0	FALSE	110.11	57	14	203	14	246	27.2	9.22	1973	6174.89	198.5	14	13	14	1.502	1.05	1.42	0.634	0.852	1.342	0.958543	0.98553	0.966093	0.948609	0.932009	0.947771	32.97	12.69	19.58	25.95	20.66	19.4	2.40404e+08	4.23604e+08	2.53363e+08	3.5156e+08					1.41244e+08	4.23604e+08	1.72976e+08
FALSE	High	Master Protein	Bcin06p05840.1	pep chromosome:ASM83294v1:6:2020494:2026471:1 gene:Bcin06g05840 transcript:Bcin06g05840.1 gene_biotype:protein_coding transcript_biotype:protein_coding gene_symbol:Bcrax2	0	FALSE	158.87	23	17	202	17	1241	129.4	4.75	2459	4866.31	260.74	17	13	17	0.611	1.029	0.612	1.633	1.022	0.67	0.95749	0.98635	0.966093	0.948609	0.999714	0.936298	26.9	11.64	25.2	26.8	21.32	25.34	1.64334e+08	9.97566e+07	1.67936e+08	1.04123e+08					9.65513e+07	99495645	1.14654e+08
FALSE	High	None	Bcin06p02870.3	pep chromosome:ASM83294v1:6:994598:998191:1 gene:Bcin06g02870 transcript:Bcin06g02870.3 gene_biotype:protein_coding transcript_biotype:protein_coding	0	FALSE	115.051	40	14	202	14	356	40.9	9.36	1324	5327.74	222.11	14	13	14	1.273	1.043	1.268	0.782	1.052	1.308	0.961682	0.98635	0.978037	0.965403	0.999714	0.947771	47.19	9.07	27.34	33.98	25.42	22.65	1.15091e+08	1.33276e+08	1.11502e+08	1.4129e+08					67619107	1.33276e+08	7.61247e+07
FALSE	High	Master Protein	Bcin03p02780.1	pep chromosome:ASM83294v1:3:916572:922663:-1 gene:Bcin03g02780 transcript:Bcin03g02780.1 gene_biotype:protein_coding transcript_biotype:protein_coding	0	FALSE	149.426	21	26	201	25	1684	187.2	8.03	1687	5021.5	240.58	26	20	25	1.196	0.91	1.418	0.719	1.175	1.674	0.959506	0.963536	0.966093	0.948609	0.975675	0.885243	32.84	20.29	25.74	42.27	25.72	30.12	3.92778e+07	7.54679e+07	3.5346e+07	5.58294e+07					2.27167e+07	7.54246e+07	2.3756e+07
FALSE	High	Master Protein	Bcin04p03440.1	pep chromosome:ASM83294v1:4:1240071:1241612:-1 gene:Bcin04g03440 transcript:Bcin04g03440.1 gene_biotype:protein_coding transcript_biotype:protein_coding	0	FALSE	158.808	61	14	200	14	224	25.3	6.06	2274	5908.32	251.06	13	12	14	1.37	0.973	1.154	0.684	0.839	1.243	0.959506	0.98175	0.986611	0.948609	0.932009	0.947771	35.58	20.38	23.77	31.43	27.34	13.59	6.9745e+08	7.38011e+08	6.15442e+08	7.25712e+08					4.09601e+08	7.37892e+08	4.19905e+08
FALSE	High	Master Protein	Bcin06p07570.1	pep chromosome:ASM83294v1:6:2667373:2669946:1 gene:Bcin06g07570 transcript:Bcin06g07570.1 gene_biotype:protein_coding transcript_biotype:protein_coding	0	FALSE	91.677	22	14	199	14	644	71.8	7.71	2036	5406.47	192.92	14	13	14	1.254	0.945	1.542	0.781	1.248	1.608	0.961682	0.965965	0.966093	0.965403	0.935975	0.934758	24.4	13.98	12.77	12.9	20.53	14.78	3.84031e+08	4.8211e+08	3.66387e+08	5.78242e+08					2.25601e+08	4.8211e+08	2.50126e+08
FALSE	High	Master Protein	Bcin02p08160.1	pep chromosome:ASM83294v1:2:2925903:2929215:1 gene:Bcin02g08160 transcript:Bcin02g08160.1 gene_biotype:protein_coding transcript_biotype:protein_coding	0	FALSE	172.371	56	29	199	29	765	86.3	5.88	1597	4054.45	245.75	28	22	26	1.621	1.128	1.512	0.674	0.883	1.35	0.949367	0.930803	0.966093	0.948609	0.949646	0.947771	35.4	23.45	38.66	26.85	19.49	29.45	1.00566e+08	1.20412e+08	1.0224e+08	1.26509e+08					5.85703e+07	1.20412e+08	6.96423e+07
FALSE	High	Master Protein	Bcin01p02000.1	pep chromosome:ASM83294v1:1:740429:742157:-1 gene:Bcin01g02000 transcript:Bcin01g02000.1 gene_biotype:protein_coding transcript_biotype:protein_coding gene_symbol:Bcrac	0	FALSE	88.809	49	11	199	11	199	22	8.06	1022	4990.02	168.88	10	10	10	0.646	1.174	0.674	1.742	0.911	0.518	0.958633	0.890983	0.966093	0.948609	0.975675	0.72833	19.88	6.66	26.91	20.03	22.49	15.08	3.04006e+08	2.21174e+08	3.61118e+08	2.00997e+08					1.78612e+08	2.21174e+08	2.46543e+08
FALSE	High	Master Protein	Bcin01p00270.1	pep chromosome:ASM83294v1:1:117019:118849:1 gene:Bcin01g00270 transcript:Bcin01g00270.1 gene_biotype:protein_coding transcript_biotype:protein_coding	0	FALSE	93.032	47	15	198	15	350	39.2	6.73	686	4123.67	171.21	14	13	14	1.485	0.965	1.329	0.677	0.851	1.305	0.958543	0.98175	0.978037	0.948609	0.932009	0.947771	23.21	18.84	17.55	20.58	20.55	14.52	2.48693e+08	2.49469e+08	2.26537e+08	3.18138e+08					1.45846e+08	2.49469e+08	1.54562e+08
FALSE	High	Master Protein	Bcin01p00030.1	pep chromosome:ASM83294v1:1:9772:11969:-1 gene:Bcin01g00030 transcript:Bcin01g00030.1 gene_biotype:protein_coding transcript_biotype:protein_coding gene_symbol:Bcboa3	0	FALSE	143.403	46	23	197	23	506	58.3	7.36	1174	4230.53	174.45	23	17	21	0.938	0.741	0.209	0.799	0.241	0.29	0.99979	0.514993	0.0430254	0.966661	2.69284e-05	0.0985667	40.98	12.69	40.64	21.94	32.66	23.83	9.65326e+08	1.02554e+09	7.95492e+08	4.01728e+08					566971415	1.02543e+09	5.431e+08
FALSE	High	Master Protein	Bcin09p05930.1	pep chromosome:ASM83294v1:9:2069762:2075937:1 gene:Bcin09g05930 transcript:Bcin09g05930.1 gene_biotype:protein_coding transcript_biotype:protein_coding	0	FALSE	127.016	13	20	197	20	1592	176.2	6.57	1282	4774.61	200.64	18	18	19	0.936	0.92	1.091	0.929	1.129	1.161	0.998678	0.945848	0.993425	0.988287	0.981402	0.967048	39.45	16.41	22.77	43.14	31.57	21.3	1.02161e+08	1.05137e+08	9.85177e+07	1.1779e+08					6.00229e+07	1.04903e+08	6.72603e+07
FALSE	High	Master Protein	Bcin12p01690.1	pep chromosome:ASM83294v1:12:594720:596980:-1 gene:Bcin12g01690 transcript:Bcin12g01690.1 gene_biotype:protein_coding transcript_biotype:protein_coding	0	FALSE	150.858	39	19	196	19	546	61.3	6.71	1587	3308.37	253.58	19	13	18	1.622	1.1	0.701	0.721	0.488	0.684	0.949367	0.961314	0.966093	0.948609	0.107619	0.936309	20.88	9.06	35.22	16.3	16.01	19.92	1.80844e+08	2.77111e+08	2.02564e+08	1.40366e+08					1.06047e+08	2.77111e+08	1.38077e+08
FALSE	High	Master Protein	Bcin01p03000.1	pep chromosome:ASM83294v1:1:1094014:1095567:-1 gene:Bcin01g03000 transcript:Bcin01g03000.1 gene_biotype:protein_coding transcript_biotype:protein_coding gene_symbol:Bcipp1	0	FALSE	130.791	78	16	196	16	290	32.7	5.87	1861	3937.19	228.07	16	11	16	0.423	0.942	0.613	2.196	1.406	0.64	0.894127	0.965295	0.966093	0.913174	0.82154	0.905866	20.58	18.05	14.12	15.84	10.3	8.75	3.04632e+08	1.25705e+08	2.78144e+08	1.76788e+08					1.7898e+08	1.25705e+08	1.89895e+08
FALSE	High	Master Protein	Bcin15p00500.1	pep chromosome:ASM83294v1:15:206274:208400:1 gene:Bcin15g00500 transcript:Bcin15g00500.1 gene_biotype:protein_coding transcript_biotype:protein_coding	0	FALSE	103.4	62	14	195	14	120	13.9	9.74	1034	5327.21	187.56	12	12	12	1.054	1.066	1.039	1.044	0.976	1.061	0.993752	0.98175	0.999915	0.999983	0.987652	0.999235	26.72	17.52	22.52	22.27	23.6	14.27	4.97549e+08	4.96381e+08	5.22383e+08	5.04339e+08					2.92017e+08	4.95954e+08	3.56643e+08
FALSE	High	Master Protein	Bcin04p03770.1	pep chromosome:ASM83294v1:4:1353707:1355799:-1 gene:Bcin04g03770 transcript:Bcin04g03770.1 gene_biotype:protein_coding transcript_biotype:protein_coding gene_symbol:Bcapm1	0	FALSE	145.333	43	14	194	14	446	50.4	6.67	2150	4761.14	223.69	14	12	13	1.088	0.926	1.266	0.881	1.278	1.371	0.986148	0.953156	0.978037	0.984853	0.932009	0.947771	14.24	9.17	18.26	16.68	28.21	12.54	9.96426e+07	1.12603e+08	1.0546e+08	1.34326e+08					5.84928e+07	1.12375e+08	7.19999e+07
FALSE	High	Master Protein	Bcin01p00980.1	pep chromosome:ASM83294v1:1:392102:393660:1 gene:Bcin01g00980 transcript:Bcin01g00980.1 gene_biotype:protein_coding transcript_biotype:protein_coding	0	FALSE	103.763	54	12	194	12	262	28.4	10.33	1319	5264.51	182.35	12	12	11	0.694	0.875	0.719	1.13	1.018	0.793	0.959506	0.886444	0.966093	0.989681	0.999168	0.947771	40.95	23.09	23.49	15.1	19.8	23.92	4.49705e+08	3.59651e+08	5.26009e+08	3.49767e+08					2.64173e+08	3.59612e+08	3.59118e+08
FALSE	High	Master Protein	Bcin11p06240.1	pep chromosome:ASM83294v1:11:2220446:2222382:1 gene:Bcin11g06240 transcript:Bcin11g06240.1 gene_biotype:protein_coding transcript_biotype:protein_coding gene_symbol:Bcpgk1	0	FALSE	104.746	50	17	194	17	418	44.6	6.73	1053	4932.41	192.76	17	17	17	0.408	0.956	0.521	2.304	1.283	0.543	0.876136	0.979416	0.966093	0.892265	0.932009	0.775369	30.6	29.17	22.51	20.47	19.06	27.5	1.89672e+08	7.62895e+07	1.73352e+08	1.06954e+08					1.11438e+08	7.62895e+07	1.18351e+08
FALSE	High	Master Protein	Bcin08p05160.1	pep chromosome:ASM83294v1:8:1949228:1953805:-1 gene:Bcin08g05160 transcript:Bcin08g05160.1 gene_biotype:protein_coding transcript_biotype:protein_coding	0	FALSE	125.588	28	25	193	25	1048	118.6	4.84	1477	4837.84	191.68	25	22	23	0.78	1.063	0.846	1.217	1.145	0.937	0.977707	0.98175	0.983294	0.984853	0.981402	0.976117	37.09	21.03	22.19	21.03	19.61	25.88	7.61036e+07	6.76449e+07	7.85353e+07	7.80533e+07					4.45703e+07	6.75263e+07	5.36178e+07
FALSE	High	Master Protein	Bcin05p05400.1	pep chromosome:ASM83294v1:5:1908648:1910675:-1 gene:Bcin05g05400 transcript:Bcin05g05400.1 gene_biotype:protein_coding transcript_biotype:protein_coding	0	FALSE	153.555	47	13	193	13	335	39.2	7.27	1445	5800.96	193.33	13	13	13	2.215	1.511	2.031	0.65	0.953	1.333	0.883172	0.224187	0.966093	0.948609	0.981409	0.947771	24.41	24.37	11.45	10.94	19.38	30.58	5.63728e+07	129571543	8.58205e+07	1.28057e+08					3.29007e+07	129571543	5.8552e+07
FALSE	High	Master Protein	Bcin04p02750.1	pep chromosome:ASM83294v1:4:979990:981879:1 gene:Bcin04g02750 transcript:Bcin04g02750.1 gene_biotype:protein_coding transcript_biotype:protein_coding gene_symbol:Bcrho1	0	FALSE	91.432	65	10	193	10	192	21.5	6.29	1774	5515.78	223.95	10	9	10	0.656	1.137	0.78	1.718	1.176	0.632	0.958633	0.929547	0.970935	0.948609	0.975675	0.890748	65.43	14.11	46.12	41.53	17.95	15.07	6.36492e+08	3.56799e+08	7.17047e+08	4.12325e+08					3.73958e+08	3.56799e+08	4.89544e+08
FALSE	High	Master Protein	Bcin07p00440.1	pep chromosome:ASM83294v1:7:160954:163448:1 gene:Bcin07g00440 transcript:Bcin07g00440.1 gene_biotype:protein_coding transcript_biotype:protein_coding gene_symbol:Bcrpn3	0	FALSE	121.424	30	17	193	17	579	64.2	7.94	1709	5664.87	200.67	16	16	14	0.573	0.7	1.157	1.12	1.823	1.569	0.949367	0.31565	0.986611	0.99242	0.348323	0.936309	33.18	9.21	31.74	25.23	17.9	33.49	1.12156e+08	7.17754e+07	8.05094e+07	1.33675e+08					6.57022e+07	7.17754e+07	5.45517e+07
FALSE	High	Master Protein	Bcin07p03830.2	pep chromosome:ASM83294v1:7:1375261:1378547:1 gene:Bcin07g03830 transcript:Bcin07g03830.2 gene_biotype:protein_coding transcript_biotype:protein_coding	0	FALSE	169.067	50	24	192	24	686	75.5	6.68	1652	4981.72	217.84	24	20	23	0.576	1.24	3.622	2.296	7.238	2.799	0.949367	0.80466	0.234728	0.864862	2.99689e-09	0.408213	62.57	26.16	41.59	45.74	28.4	19.38	9.40518e+07	6.55935e+07	1.18086e+08	2.9441e+08					5.49544e+07	6.37866e+07	8.03617e+07
FALSE	High	Master Protein	Bcin02p00900.1	pep chromosome:ASM83294v1:2:395581:398018:1 gene:Bcin02g00900 transcript:Bcin02g00900.1 gene_biotype:protein_coding transcript_biotype:protein_coding	0	FALSE	118.814	43	16	192	15	450	50	5.05	1427	4733.74	202.17	16	13	16	0.507	0.822	0.624	1.451	1.107	0.797	0.949367	0.792057	0.966093	0.948609	0.98755	0.947771	32.04	15.52	18.96	30.15	11.36	23.32	2.06322e+08	1.24455e+08	1.63e+08	1.32774e+08					1.2122e+08	1.24036e+08	1.11284e+08
FALSE	High	Master Protein Candidate	Bcin07p03830.1	pep chromosome:ASM83294v1:7:1375261:1378547:1 gene:Bcin07g03830 transcript:Bcin07g03830.1 gene_biotype:protein_coding transcript_biotype:protein_coding	0	FALSE	169.067	51	24	192	24	665	73.3	6.68	1652	4981.72	217.84	24	20	23	0.576	1.24	3.622	2.296	7.238	2.799	0.949367	0.80466	0.234728	0.864862	2.99689e-09	0.408213	62.57	26.16	41.59	45.74	28.4	19.38	9.40518e+07	6.55935e+07	1.18086e+08	2.9441e+08					5.49544e+07	6.37866e+07	8.03617e+07
FALSE	High	Master Protein	Bcin05p00090.1	pep chromosome:ASM83294v1:5:50960:54289:1 gene:Bcin05g00090 transcript:Bcin05g00090.1 gene_biotype:protein_coding transcript_biotype:protein_coding	0	FALSE	133.422	37	21	192	20	683	71.5	8.73	1526	4800.12	213.2	21	18	20	0.559	0.828	0.816	1.482	1.397	0.992	0.949367	0.803082	0.978037	0.948609	0.829909	0.994348	20.54	13.39	22.06	19.87	14	26.07	1.26122e+08	6.89939e+07	1.02039e+08	1.07483e+08					7.39518e+07	6.86178e+07	69664395
FALSE	High	Master Protein	Bcin07p04960.1	pep chromosome:ASM83294v1:7:1785281:1788773:1 gene:Bcin07g04960 transcript:Bcin07g04960.1 gene_biotype:protein_coding transcript_biotype:protein_coding	0	FALSE	140.816	34	14	191	14	625	70.2	6.2	1885	4437.54	256.54	14	10	14	1.543	1.073	1.664	0.7	1.064	1.492	0.956406	0.98175	0.966093	0.948609	0.999047	0.942829	23.68	8.45	30.96	16	9.79	14.87	1.38383e+08	1.97021e+08	1.41172e+08	2.18208e+08					8.06949e+07	1.97021e+08	9.61005e+07
FALSE	High	Master Protein	Bcin11p01950.1	pep chromosome:ASM83294v1:11:637561:641196:1 gene:Bcin11g01950 transcript:Bcin11g01950.1 gene_biotype:protein_coding transcript_biotype:protein_coding	0	FALSE	110.475	34	22	191	22	871	97.2	6.57	947	4377.11	191.12	22	19	22	1.001	1.168	0.944	1.095	1.024	0.839	0.994507	0.890983	0.998915	0.996949	0.999714	0.947771	23.5	11.78	11.17	20.64	19.59	17.42	7.25234e+07	7.47826e+07	8.28734e+07	7.26097e+07					4.26097e+07	7.47826e+07	5.65796e+07
FALSE	High	Master Protein	Bcin05p05700.1	pep chromosome:ASM83294v1:5:1990162:1993329:-1 gene:Bcin05g05700 transcript:Bcin05g05700.1 gene_biotype:protein_coding transcript_biotype:protein_coding gene_symbol:Bcsec18	0	FALSE	121.446	34	24	191	24	825	90.1	6.89	1203	4667.34	194.46	24	22	22	0.69	1.03	0.676	1.534	0.982	0.629	0.959506	0.98635	0.966093	0.948609	0.990344	0.906545	32.16	18.86	22.98	22.72	26.09	22.74	8.65029e+07	7.33095e+07	8.76397e+07	5.38198e+07					5.05518e+07	7.33095e+07	5.9554e+07
FALSE	High	Master Protein	Bcin07p03170.1	pep chromosome:ASM83294v1:7:1150902:1153027:-1 gene:Bcin07g03170 transcript:Bcin07g03170.1 gene_biotype:protein_coding transcript_biotype:protein_coding	0	FALSE	132.715	44	11	191	11	346	37.9	6.62	2101	4151.44	227.04	10	8	11	1.264	1.085	0.976	1.019	0.819	0.671	0.961682	0.968068	0.993775	0.999983	0.914577	0.936309	50.58	32.94	79.67	37.08	44.07	65.58	6.09822e+08	7.34245e+08	6.02264e+08	7.01572e+08					3.58289e+08	7.34245e+08	4.10891e+08
FALSE	High	Master Protein	Bcin06p03980.1	pep chromosome:ASM83294v1:6:1369032:1370944:-1 gene:Bcin06g03980 transcript:Bcin06g03980.1 gene_biotype:protein_coding transcript_biotype:protein_coding gene_symbol:Bchem15	0	FALSE	153.402	56	16	190	16	435	47.4	8.24	2027	4867.33	228.72	16	13	16	1.087	0.816	1.374	0.698	1.146	1.671	0.986148	0.784482	0.970345	0.948609	0.981402	0.908238	37.58	27.55	23.58	12.9	18.42	13.11	8.42847e+07	1.02756e+08	7.12926e+07	1.18349e+08					4.87736e+07	1.02475e+08	4.83023e+07
FALSE	High	Master Protein	Bcin02p02740.1	pep chromosome:ASM83294v1:2:986703:988430:-1 gene:Bcin02g02740 transcript:Bcin02g02740.1 gene_biotype:protein_coding transcript_biotype:protein_coding gene_symbol:Bcyhm2	0	FALSE	123.374	46	12	190	12	317	33.7	9.83	1768	4246.55	204.38	10	9	10	0.95	1.009	0.947	1.122	0.918	0.939	0.99979	0.995768	0.987858	0.989681	0.979603	0.976117	51.92	29.6	34.47	25.52	21.43	25.5	4.95177e+08	4.53254e+08	5.23245e+08	4.98576e+08					2.90931e+08	4.53254e+08	3.57231e+08
FALSE	High	Master Protein	Bcin01p10840.1	pep chromosome:ASM83294v1:1:3778305:3780521:-1 gene:Bcin01g10840 transcript:Bcin01g10840.1 gene_biotype:protein_coding transcript_biotype:protein_coding	0	FALSE	114.358	40	18	190	18	544	62.5	7.23	835	4347.38	189.58	18	16	18	0.908	0.815	1.186	0.88	1.123	1.278	0.996071	0.779413	0.983294	0.982487	0.982538	0.947771	25.29	17.34	24.52	24.04	25.94	15.33	1.21117e+08	1.17046e+08	1.03645e+08	1.38192e+08					7.11508e+07	1.17046e+08	7.04942e+07
FALSE	High	Master Protein	Bcin01p09900.1	pep chromosome:ASM83294v1:1:3439633:3441767:1 gene:Bcin01g09900 transcript:Bcin01g09900.1 gene_biotype:protein_coding transcript_biotype:protein_coding gene_symbol:Bcgcd11	0	FALSE	104.762	37	15	189	15	518	56.1	7.4	1374	4895.56	205.6	15	14	15	0.884	0.899	1.028	1.007	1.16	1.13	0.995455	0.92738	0.999915	0.998364	0.981402	0.985307	34.8	12.55	29.17	31.74	23.96	30.62	9.82713e+07	8.45223e+07	8.81081e+07	1.03996e+08					5.77373e+07	8.45223e+07	6.01534e+07
FALSE	High	Master Protein	Bcin15p04120.1	pep chromosome:ASM83294v1:15:1432255:1435940:1 gene:Bcin15g04120 transcript:Bcin15g04120.1 gene_biotype:protein_coding transcript_biotype:protein_coding gene_symbol:Bcsyp1	0	FALSE	171.138	45	23	189	23	849	91.9	6.76	1862	2962.08	273.51	22	16	22	0.562	1.214	0.66	2.11	1.063	0.526	0.951853	0.834181	0.966093	0.939789	0.999047	0.742161	69.2	11.59	32.97	70.26	42.63	40.37	7.44511e+07	6.00794e+07	8.92658e+07	6.01979e+07					4.35346e+07	5.94168e+07	6.09438e+07
FALSE	High	Master Protein	Bcin08p02230.1	pep chromosome:ASM83294v1:8:880722:891109:-1 gene:Bcin08g02230 transcript:Bcin08g02230.1 gene_biotype:protein_coding transcript_biotype:protein_coding	0	FALSE	133.594	11	25	188	25	2992	336.8	7.83	1231	4740.95	200.81	25	23	25	1.606	1.09	1.181	0.714	0.689	1.048	0.949367	0.930739	0.978037	0.948609	0.620745	0.998251	41.96	33.16	50.36	31.62	24.91	47.31	2.72718e+07	4.25483e+07	3.15679e+07	3.29632e+07					1.535e+07	4.25483e+07	2.10511e+07
FALSE	High	Master Protein	Bcin11p02330.1	pep chromosome:ASM83294v1:11:785349:788802:1 gene:Bcin11g02330 transcript:Bcin11g02330.1 gene_biotype:protein_coding transcript_biotype:protein_coding gene_symbol:Bcsec26	0	FALSE	120.589	25	22	188	22	958	106.3	5.34	1203	5223.94	185.4	21	20	20	0.733	0.833	1.041	1.208	1.378	1.307	0.961042	0.814394	0.999915	0.981788	0.852495	0.947771	32.15	27.47	29.66	27.15	35.92	43.87	1.351e+08	9.24456e+07	1.07192e+08	1.58615e+08					7.89606e+07	9.14622e+07	7.29548e+07
FALSE	High	Master Protein	Bcin15p00860.1	pep chromosome:ASM83294v1:15:331875:334218:-1 gene:Bcin15g00860 transcript:Bcin15g00860.1 gene_biotype:protein_coding transcript_biotype:protein_coding	0	FALSE	139.327	31	13	188	13	572	63.7	4.64	2174	4771.42	245.18	13	9	13	1.863	1.18	1.631	0.644	0.917	1.411	0.949367	0.882492	0.966093	0.948609	0.978097	0.947771	17.98	16.49	18.84	9.13	10.14	14.13	3.26884e+08	5.92491e+08	3.82699e+08	5.38693e+08					1.91801e+08	5.92491e+08	2.61196e+08
FALSE	High	Master Protein	Bcin01p08400.1	pep chromosome:ASM83294v1:1:2939675:2940913:1 gene:Bcin01g08400 transcript:Bcin01g08400.1 gene_biotype:protein_coding transcript_biotype:protein_coding	0	FALSE	86.338	47	11	187	11	286	30.4	9.45	1612	5370.51	187.89	11	10	11	1.855	1.122	1.55	0.593	0.819	1.367	0.949367	0.941047	0.966093	0.948609	0.914577	0.947771	24.5	13.13	15.3	19.33	13.61	6.87	7.15331e+08	1.35326e+09	7.92218e+08	1.10022e+09					4.20042e+08	1.35326e+09	5.40865e+08
FALSE	High	Master Protein	Bcin03p02440.1	pep chromosome:ASM83294v1:3:821271:822210:-1 gene:Bcin03g02440 transcript:Bcin03g02440.1 gene_biotype:protein_coding transcript_biotype:protein_coding	0	FALSE	100.278	65	8	187	8	123	14.7	9.64	1705	5743.32	189.55	7	8	7	0.927	0.995	0.977	1.056	1.054	0.998	0.997298	0.98635	0.993775	0.999983	0.999168	0.9973	21.33	26.34	54.05	16.53	18.36	11.92	2.97586e+08	2.8952e+08	3.04791e+08	3.03376e+08					1.74841e+08	2.8952e+08	2.08088e+08
FALSE	High	Master Protein	Bcin04p01180.1	pep chromosome:ASM83294v1:4:469500:470673:-1 gene:Bcin04g01180 transcript:Bcin04g01180.1 gene_biotype:protein_coding transcript_biotype:protein_coding	0	FALSE	84.077	38	8	187	8	183	20.7	11.65	1814	6278.75	192.38	7	8	7	2.009	1.721	1.364	0.857	0.702	0.831	0.945207	0.0448444	0.972697	0.974763	0.70658	0.947771	35.16	19.63	34.12	8.65	13.89	14.57	1.00481e+09	1504516110	1.34482e+09	1.19323e+09					590354165	1504516110	9.18136e+08
FALSE	High	Master Protein	Bcin04p00560.1	pep chromosome:ASM83294v1:4:210179:211289:1 gene:Bcin04g00560 transcript:Bcin04g00560.1 gene_biotype:protein_coding transcript_biotype:protein_coding	0	FALSE	119.366	79	16	187	16	196	21.3	8.62	1782	5691.55	205.85	16	13	15	0.876	1.034	1.058	1.128	1.164	1.015	0.988366	0.98635	0.999606	0.989681	0.981402	0.999914	25.12	19.78	21.59	21.86	12.57	13.17	3.43829e+08	3.00718e+08	3.4599e+08	3.46941e+08					2.0163e+08	3.00416e+08	2.36154e+08
FALSE	High	Master Protein	Bcin14p03830.1	pep chromosome:ASM83294v1:14:1474047:1475404:1 gene:Bcin14g03830 transcript:Bcin14g03830.1 gene_biotype:protein_coding transcript_biotype:protein_coding gene_symbol:Bcpre8	0	FALSE	148.051	67	15	187	15	279	30.1	5.39	1952	5107.97	221.01	14	12	13	0.161	1.821	3.343	11.676	16.782	1.605	0.0613936	0.0168261	0.302771	0.000956129	8.19767e-16	0.935087	70.13	26.9	28.48	35.44	65.86	9.43	1.88185e+08	2.86127e+07	3.27058e+08	5.42243e+08					1.10565e+08	2.77167e+07	2.23163e+08
FALSE	High	Master Protein	Bcin08p06840.1	pep chromosome:ASM83294v1:8:2517524:2520218:-1 gene:Bcin08g06840 transcript:Bcin08g06840.1 gene_biotype:protein_coding transcript_biotype:protein_coding	0	FALSE	112.184	40	14	186	14	440	49.7	5.55	1345	5184.92	213.7	14	11	14	2.241	1.511	1.43	0.871	0.78	0.96	0.890884	0.24106	0.966093	0.979726	0.854047	0.987267	48.53	13.55	34.5	20.98	17.44	13.1	1.39185e+08	2.5339e+08	2.15352e+08	1.96658e+08					81635444	2.5339e+08	1.47026e+08
FALSE	High	Master Protein	Bcin08p00790.1	pep chromosome:ASM83294v1:8:336854:338452:-1 gene:Bcin08g00790 transcript:Bcin08g00790.1 gene_biotype:protein_coding transcript_biotype:protein_coding	0	FALSE	129.087	65	19	186	19	383	42.7	5.53	1364	4545.88	209.75	18	12	17	0.56	1.093	0.695	1.878	1.18	0.636	0.949367	0.965295	0.966093	0.948609	0.974348	0.895401	50.03	17.98	33.96	36.15	19.33	18.09	2.51355e+08	1.52114e+08	2.60368e+08	1.73501e+08					1.47626e+08	1.51484e+08	1.77759e+08
FALSE	High	Master Protein	Bcin04p00320.1	pep chromosome:ASM83294v1:4:127550:129080:-1 gene:Bcin04g00320 transcript:Bcin04g00320.1 gene_biotype:protein_coding transcript_biotype:protein_coding	0	FALSE	103.011	45	10	185	10	233	26.1	9.83	1253	4215.33	204.61	10	8	9	1.15	1.108	1.155	0.941	1.107	1.104	0.978034	0.956527	0.986611	0.988639	0.98755	0.987267	29.85	15.9	30.84	16.65	14.55	15.73	1.55029e+08	1.52119e+08	1.57743e+08	1.76438e+08					9.10841e+07	1.52119e+08	1.07695e+08
FALSE	High	Master Protein Candidate	Bcin07p01290.1	pep chromosome:ASM83294v1:7:467513:470720:-1 gene:Bcin07g01290 transcript:Bcin07g01290.1 gene_biotype:protein_coding transcript_biotype:protein_coding	0	FALSE	136.357	39	24	185	24	711	79.2	5.14	1373	5340.58	195.38	23	23	23	0.548	1.052	0.81	2.018	1.753	0.818	0.949367	0.98553	0.978037	0.948609	0.428018	0.947771	25.2	28.93	46.55	18.8	64.71	54.39	1.23351e+08	6.20877e+07	1.19724e+08	1.0556e+08					7.22297e+07	6.14825e+07	8.17385e+07
FALSE	High	Master Protein	Bcin02p02540.1	pep chromosome:ASM83294v1:2:924976:926520:1 gene:Bcin02g02540 transcript:Bcin02g02540.1 gene_biotype:protein_coding transcript_biotype:protein_coding gene_symbol:Bcggc1	0	FALSE	99.106	51	16	185	16	304	32.9	10.1	1314	4678.89	185.32	14	15	14	1.227	1.05	1.399	0.85	1.071	1.312	0.961817	0.98553	0.970297	0.972114	0.997026	0.947771	17.15	11.06	16.74	14.95	26.15	17.39	1.99495e+08	2.38172e+08	2.07083e+08	2.59609e+08					1.17177e+08	2.38172e+08	1.41087e+08
FALSE	High	Master Protein	Bcin07p01290.2	pep chromosome:ASM83294v1:7:467513:470720:-1 gene:Bcin07g01290 transcript:Bcin07g01290.2 gene_biotype:protein_coding transcript_biotype:protein_coding	0	FALSE	136.357	38	24	185	24	746	83.2	5.26	1373	5340.58	195.38	23	23	23	0.548	1.052	0.81	2.018	1.753	0.818	0.949367	0.98553	0.978037	0.948609	0.428018	0.947771	25.2	28.93	46.55	18.8	64.71	54.39	1.23351e+08	6.20877e+07	1.19724e+08	1.0556e+08					7.22297e+07	6.14825e+07	8.17385e+07
FALSE	High	Master Protein	Bcin09p05650.1	pep chromosome:ASM83294v1:9:1976870:1978211:-1 gene:Bcin09g05650 transcript:Bcin09g05650.1 gene_biotype:protein_coding transcript_biotype:protein_coding	0	FALSE	109.161	74	16	185	16	249	26.8	9	929	3755.57	169.68	16	14	16	0.441	1.034	0.369	2.327	0.877	0.364	0.910072	0.98635	0.466197	0.881314	0.948268	0.341151	23.78	15.56	31.99	26.83	22.38	11.87	2.43633e+08	1.00054e+08	2.38842e+08	8.79598e+07					1.43142e+08	1.00054e+08	1.63063e+08
FALSE	High	Master Protein	Bcin14p04870.1	pep chromosome:ASM83294v1:14:1865179:1866464:1 gene:Bcin14g04870 transcript:Bcin14g04870.1 gene_biotype:protein_coding transcript_biotype:protein_coding gene_symbol:Bcphb1	0	FALSE	118.246	59	14	184	14	278	30.7	8.76	1642	5345.74	205.88	13	11	12	0.997	1.011	1.239	0.997	1.267	1.268	0.99979	0.997092	0.978037	0.998364	0.932009	0.947771	20.11	13.3	19.21	11.71	3.87	11.46	2.74838e+08	2.69977e+08	2.71475e+08	3.48025e+08					1.61475e+08	2.69977e+08	1.85342e+08
FALSE	High	Master Protein	Bcin16p02210.1	pep chromosome:ASM83294v1:16:864618:865980:1 gene:Bcin16g02210 transcript:Bcin16g02210.1 gene_biotype:protein_coding transcript_biotype:protein_coding gene_symbol:Bcpre5	0	FALSE	170.32	80	19	184	19	266	28.8	5.21	1866	4844.66	234.8	19	14	19	0.176	1.767	4.094	10.217	25.475	2.442	0.086132	0.0291002	0.13889	0.00197759	8.19767e-16	0.568916	39.48	15.47	32.74	13.67	18.77	17.7	3.36663e+08	5.91221e+07	6.18469e+08	1.42342e+09					1.97553e+08	5.87979e+07	4.22198e+08
FALSE	High	Master Protein	Bcin05p03290.1	pep chromosome:ASM83294v1:5:1199993:1203205:-1 gene:Bcin05g03290 transcript:Bcin05g03290.1 gene_biotype:protein_coding transcript_biotype:protein_coding gene_symbol:Bckex2	0	FALSE	83.329	21	15	184	15	858	94.2	5.02	1073	3882.14	169.62	15	13	15	0.948	0.895	1.178	0.977	1.18	1.243	0.99979	0.920526	0.983294	0.993939	0.974348	0.947771	21.33	9.85	10.66	18.45	11.43	16.21	1.73663e+08	1.51625e+08	1.58229e+08	1.89748e+08					1.01871e+08	1.51625e+08	1.08027e+08
FALSE	High	Master Protein Candidate	Bcin01p01210.1	pep chromosome:ASM83294v1:1:486000:488394:-1 gene:Bcin01g01210 transcript:Bcin01g01210.1 gene_biotype:protein_coding transcript_biotype:protein_coding	0	FALSE	126.665	37	11	183	11	384	42.5	5.71	2252	5182.26	202.14	11	10	11	0.542	1.19	0.714	2.224	1.289	0.605	0.949367	0.862015	0.966093	0.904461	0.926596	0.866442	56.48	19.55	23.16	35.61	43.51	7.61	2.77222e+08	1.75923e+08	3.30128e+08	2.06738e+08					1.62678e+08	1.75218e+08	2.25386e+08
FALSE	High	Master Protein	Bcin16p03280.1	pep chromosome:ASM83294v1:16:1241213:1246111:-1 gene:Bcin16g03280 transcript:Bcin16g03280.1 gene_biotype:protein_coding transcript_biotype:protein_coding gene_symbol:Bcdrs2	0	FALSE	127.251	20	21	183	21	1350	150.9	6.49	1388	4884.83	192.03	21	19	21	1.101	0.986	1.108	1.028	0.986	1.128	0.981883	0.98635	0.983706	0.999983	0.99162	0.986453	39.44	20.65	31.69	36.45	17.52	34.54	7.68945e+07	9.16852e+07	9.51777e+07	8.77751e+07					4.48669e+07	9.13389e+07	6.498e+07
FALSE	High	Master Protein	Bcin16p04340.1	pep chromosome:ASM83294v1:16:1589575:1591536:1 gene:Bcin16g04340 transcript:Bcin16g04340.1 gene_biotype:protein_coding transcript_biotype:protein_coding gene_symbol:Bctom40	0	FALSE	121.715	41	12	183	12	356	38.4	5.53	1954	4999.91	214.58	11	9	11	1.107	0.943	1.447	0.801	1.329	1.574	0.986148	0.965965	0.966093	0.966661	0.898681	0.936309	22.98	20.55	29.91	30.69	17.12	15.51	9.86182e+07	1.18208e+08	9.64849e+07	1.59142e+08					5.75179e+07	1.18208e+08	6.55647e+07
FALSE	High	Master Protein	Bcin01p01210.2	pep chromosome:ASM83294v1:1:486000:488076:-1 gene:Bcin01g01210 transcript:Bcin01g01210.2 gene_biotype:protein_coding transcript_biotype:protein_coding	0	FALSE	126.665	37	11	183	11	385	42.6	5.71	2252	5182.26	202.14	11	10	11	0.542	1.19	0.714	2.224	1.289	0.605	0.949367	0.862015	0.966093	0.904461	0.926596	0.866442	56.48	19.55	23.16	35.61	43.51	7.61	2.77222e+08	1.75923e+08	3.30128e+08	2.06738e+08					1.62678e+08	1.75218e+08	2.25386e+08
FALSE	High	Master Protein	Bcin02p01790.1	pep chromosome:ASM83294v1:2:691446:693697:-1 gene:Bcin02g01790 transcript:Bcin02g01790.1 gene_biotype:protein_coding transcript_biotype:protein_coding gene_symbol:BctubB	0	FALSE	122.309	46	16	182	15	456	50.5	5.07	1364	3959.5	188.81	16	13	15	0.563	0.864	0.645	1.597	0.977	0.734	0.949367	0.862015	0.966093	0.948609	0.987958	0.947771	31.47	6.19	22.41	20.67	18.47	30.91	1.29259e+08	1.16264e+08	1.11013e+08	1.04138e+08					7.59434e+07	1.16264e+08	7.57914e+07
FALSE	High	Master Protein	Bcin05p01550.1	pep chromosome:ASM83294v1:5:600326:601901:1 gene:Bcin05g01550 transcript:Bcin05g01550.1 gene_biotype:protein_coding transcript_biotype:protein_coding	0	FALSE	97.981	49	14	181	14	322	36.3	6.46	1273	3922.61	192.3	14	12	13	0.407	0.744	0.976	1.79	2.368	1.397	0.876136	0.529632	0.993775	0.948609	0.0624407	0.947771	16.71	19.3	25.71	14.05	26.17	28.02	2.12124e+08	8.9393e+07	1.52483e+08	1.97343e+08					1.24393e+08	8.90653e+07	1.04104e+08
FALSE	High	Master Protein	Bcin10p03820.1	pep chromosome:ASM83294v1:10:1459359:1463019:-1 gene:Bcin10g03820 transcript:Bcin10g03820.1 gene_biotype:protein_coding transcript_biotype:protein_coding gene_symbol:Bcrpg1	0	FALSE	105.494	17	17	181	17	1053	119.7	9.32	939	4377.06	158.26	16	17	14	0.451	0.706	0.8	1.541	1.749	1.173	0.924818	0.341537	0.978037	0.948609	0.429875	0.963912	34.69	9.15	23.74	24.35	24.66	27.98	1.42904e+08	8.2153e+07	1.01241e+08	1.29752e+08					8.39602e+07	8.18946e+07	6.91194e+07
FALSE	High	Master Protein	Bcin03p01560.1	pep chromosome:ASM83294v1:3:524371:526144:1 gene:Bcin03g01560 transcript:Bcin03g01560.1 gene_biotype:protein_coding transcript_biotype:protein_coding	0	FALSE	88.65	48	17	180	17	345	38.6	5.62	1150	4589.38	158.96	16	17	17	0.943	0.839	1.14	1.003	1.295	1.375	0.99979	0.822159	0.987858	0.998364	0.923239	0.947771	16.42	12.3	13.33	20.39	20.5	11.28	1.11972e+08	1.01876e+08	9.73464e+07	1.32442e+08					6.56154e+07	1.018e+08	6.61991e+07
FALSE	High	Master Protein	Bcin04p00760.1	pep chromosome:ASM83294v1:4:285625:288926:-1 gene:Bcin04g00760 transcript:Bcin04g00760.1 gene_biotype:protein_coding transcript_biotype:protein_coding gene_symbol:Bcfaa2	0	FALSE	151.104	33	17	179	17	706	77.8	8.19	1865	4530.64	228.03	17	14	17	1.327	0.943	1.117	0.664	0.811	1.273	0.959506	0.965965	0.987858	0.948609	0.905528	0.947771	23.7	16.06	17	16.93	20	14.1	1.02123e+08	1.42658e+08	9.42678e+07	1.14607e+08					6.00004e+07	1.42658e+08	6.43588e+07
FALSE	High	Master Protein	Bcin07p00500.1	pep chromosome:ASM83294v1:7:184392:186355:1 gene:Bcin07g00500 transcript:Bcin07g00500.1 gene_biotype:protein_coding transcript_biotype:protein_coding gene_symbol:Bcemc2	0	FALSE	121.206	48	12	179	12	323	35.9	5.34	1153	4488.04	188.73	11	10	11	1.608	0.97	1.506	0.675	1.057	1.543	0.949367	0.98175	0.966093	0.948609	0.999047	0.936309	20.86	30.13	26.27	36.07	22.05	11.57	1.69864e+08	2.69528e+08	1.67533e+08	2.5465e+08					9.98001e+07	2.69528e+08	1.14379e+08
FALSE	High	Master Protein	Bcin15p02120.1	pep chromosome:ASM83294v1:15:730759:732587:1 gene:Bcin15g02120 transcript:Bcin15g02120.1 gene_biotype:protein_coding transcript_biotype:protein_coding	0	FALSE	128.419	67	17	179	17	338	36.6	6.33	1471	3457.68	209.04	17	13	16	0.532	1.158	0.553	2.285	1.078	0.455	0.949367	0.903037	0.966093	0.898877	0.9954	0.615891	35.49	24.93	29.56	28.73	18.7	29.71	3.58158e+08	1.83744e+08	3.90283e+08	2.04564e+08					2.09936e+08	1.83448e+08	2.66455e+08
FALSE	High	Master Protein	Bcin15p00880.1	pep chromosome:ASM83294v1:15:337629:341594:1 gene:Bcin15g00880 transcript:Bcin15g00880.1 gene_biotype:protein_coding transcript_biotype:protein_coding	0	FALSE	152.938	31	21	179	21	996	110.8	5.4	1245	4774.93	197.18	20	18	20	1.902	1.157	1.132	0.604	0.607	0.96	0.949367	0.896578	0.978037	0.948609	0.410992	0.987267	42.88	20.05	21.21	19.82	23.05	15.46	7.14271e+07	1.27e+08	8.19689e+07	7.93741e+07					4.13927e+07	1.27e+08	5.58103e+07
FALSE	High	Master Protein	Bcin05p00930.1	pep chromosome:ASM83294v1:5:376817:381757:-1 gene:Bcin05g00930 transcript:Bcin05g00930.1 gene_biotype:protein_coding transcript_biotype:protein_coding gene_symbol:Bcpan1	0	FALSE	128.848	21	20	178	20	1444	155.8	6.71	1326	3387.01	220.95	20	14	20	0.751	1.361	0.601	1.631	0.85	0.455	0.986148	0.438095	0.966093	0.948609	0.928599	0.644057	73.44	16.25	27.07	64.19	29.09	34.86	4.57722e+07	4.23663e+07	6.08555e+07	3.63014e+07					2.66913e+07	4.23663e+07	4.12956e+07
FALSE	High	Master Protein	Bcin03p07120.1	pep chromosome:ASM83294v1:3:2420231:2421085:1 gene:Bcin03g07120 transcript:Bcin03g07120.1 gene_biotype:protein_coding transcript_biotype:protein_coding gene_symbol:Bcrps12	0	FALSE	96.465	58	12	178	12	149	16.4	5.02	1046	4421.71	161.12	12	12	11	0.859	0.997	1.399	1.151	1.581	1.366	0.986148	0.98635	0.970297	0.988287	0.632043	0.947771	20.16	14.61	22.84	12.13	23.29	11.05	1.78582e+08	1.54129e+08	1.81894e+08	2.32887e+08					1.0489e+08	1.54129e+08	1.24183e+08
FALSE	High	Master Protein	Bcin02p05950.1	pep chromosome:ASM83294v1:2:2112250:2113727:-1 gene:Bcin02g05950 transcript:Bcin02g05950.1 gene_biotype:protein_coding transcript_biotype:protein_coding gene_symbol:Bcrpn9	0	FALSE	113.856	52	17	178	17	380	43.1	5.24	1753	4930.73	213.81	17	14	17	0.6	0.734	1.198	1.229	1.96	1.677	0.958543	0.468654	0.978037	0.986439	0.236189	0.905866	33.09	20.46	26.18	16.41	11.8	17.98	9.31514e+07	5.30128e+07	6.60917e+07	1.0587e+08					5.46649e+07	5.26087e+07	4.48513e+07
FALSE	High	Master Protein	Bcin10p00330.1	pep chromosome:ASM83294v1:10:123379:126685:1 gene:Bcin10g00330 transcript:Bcin10g00330.1 gene_biotype:protein_coding transcript_biotype:protein_coding	0	FALSE	114.992	22	17	178	17	797	88.1	8.07	1337	5223.71	176.89	16	16	15	0.284	0.869	0.286	3.11	0.949	0.319	0.440302	0.870726	0.199992	0.523402	0.981402	0.177653	66.57	15.11	32.03	53.74	31.05	18.84	3.30107e+08	1.14174e+08	2.86141e+08	1.05964e+08					1.93948e+08	1.14004e+08	1.95355e+08
FALSE	High	Master Protein	Bcin12p04650.1	pep chromosome:ASM83294v1:12:1579564:1580863:1 gene:Bcin12g04650 transcript:Bcin12g04650.1 gene_biotype:protein_coding transcript_biotype:protein_coding gene_symbol:Bcrip1	0	FALSE	122.159	55	11	177	11	227	24.5	8.16	1762	3502.64	240.15	11	8	11	1.054	1.033	1.16	0.966	0.898	1.076	0.994173	0.98635	0.986611	0.992675	0.963221	0.997009	77.76	20.79	23.87	48.95	44.63	16.84	5.62988e+08	5.54057e+08	5.58971e+08	5.76177e+08					3.30772e+08	5.53625e+08	3.81622e+08
FALSE	High	Master Protein	Bcin09p07140.1	pep chromosome:ASM83294v1:9:2544946:2546931:1 gene:Bcin09g07140 transcript:Bcin09g07140.1 gene_biotype:protein_coding transcript_biotype:protein_coding	0	FALSE	106.083	31	16	177	16	395	43.4	5.05	1116	4201.39	178.58	14	14	15	0.668	0.818	1.444	1.213	2.154	1.752	0.959506	0.785267	0.966093	0.983275	0.127243	0.872168	38.85	16.67	27.34	15.33	20.92	11.78	4.36718e+08	2.6126e+08	3.40381e+08	5.78609e+08					2.5631e+08	2.60512e+08	2.32128e+08
FALSE	High	None	Bcin01p09450.3	pep chromosome:ASM83294v1:1:3285097:3287185:-1 gene:Bcin01g09450 transcript:Bcin01g09450.3 gene_biotype:protein_coding transcript_biotype:protein_coding gene_symbol:Bclgd1	0	FALSE	138.379	57	17	177	17	423	46.9	5.83	1450	4695.87	187.98	17	15	16	0.373	0.804	0.786	2.41	1.925	0.917	0.785423	0.756599	0.971329	0.856455	0.264156	0.963912	38.55	16.35	52.95	50.44	31.99	56.14	3.04943e+08	2.16597e+08	2.47976e+08	3.32545e+08					1.79163e+08	2.1603e+08	1.69299e+08
FALSE	High	Master Protein	Bcin10p00460.1	pep chromosome:ASM83294v1:10:159971:167120:-1 gene:Bcin10g00460 transcript:Bcin10g00460.1 gene_biotype:protein_coding transcript_biotype:protein_coding	0	FALSE	108.683	17	22	176	22	1873	206.6	6.32	987	4515.55	186.95	22	20	20	0.849	1.408	1.16	1.667	1.305	0.805	0.99979	0.411135	0.978037	0.948609	0.925935	0.947771	33.79	19.62	28.72	30.9	39.12	19.79	4.86293e+07	4.02252e+07	6.68876e+07	5.37873e+07					2.83538e+07	3.97601e+07	45636656
FALSE	High	Master Protein	Bcin12p02300.1	pep chromosome:ASM83294v1:12:820695:823043:-1 gene:Bcin12g02300 transcript:Bcin12g02300.1 gene_biotype:protein_coding transcript_biotype:protein_coding	0	FALSE	77.893	17	10	176	10	544	58.8	6.93	1121	4842.78	165.31	10	10	10	1.085	0.993	1.001	0.94	0.982	1.033	0.986436	0.98635	0.998815	0.988639	0.990344	0.999914	28.85	22.01	35.34	24.33	23.4	16.08	2.80192e+08	3.03876e+08	2.74946e+08	2.81157e+08					1.64562e+08	3.03475e+08	1.87515e+08
FALSE	High	Master Protein	Bcin11p03520.1	pep chromosome:ASM83294v1:11:1233433:1235298:-1 gene:Bcin11g03520 transcript:Bcin11g03520.1 gene_biotype:protein_coding transcript_biotype:protein_coding	0	FALSE	133.165	50	17	176	17	395	43.1	6.34	1287	3402.98	222.64	17	12	17	0.572	0.816	0.699	1.37	1.215	0.896	0.949367	0.783683	0.966093	0.965403	0.951093	0.955334	37.97	14.24	30.82	25.1	22.13	37.19	2.47659e+08	1.385e+08	1.92579e+08	1.68358e+08					1.45323e+08	1.38138e+08	1.31478e+08
FALSE	High	Master Protein	Bcin07p01510.1	pep chromosome:ASM83294v1:7:554271:556978:-1 gene:Bcin07g01510 transcript:Bcin07g01510.1 gene_biotype:protein_coding transcript_biotype:protein_coding gene_symbol:Bclsb6	0	FALSE	106.31	25	18	176	18	775	87.6	8.19	1259	4856.81	176.97	18	17	17	0.85	0.88	1.012	0.956	1.092	1.18	0.996071	0.896578	0.999394	0.988287	0.990344	0.955429	21.29	14.58	25.23	21.52	12.78	13.86	7.18625e+07	6.72729e+07	6.60908e+07	7.49395e+07					4.20366e+07	6.71391e+07	4.48518e+07
FALSE	High	Master Protein	Bcin08p01540.1	pep chromosome:ASM83294v1:8:597237:599154:1 gene:Bcin08g01540 transcript:Bcin08g01540.1 gene_biotype:protein_coding transcript_biotype:protein_coding	0	FALSE	135.637	50	14	175	14	378	42.1	6.32	1254	5019.22	181.5	14	12	14	1.317	0.914	1.822	0.704	1.349	2.008	0.959506	0.933962	0.966093	0.948609	0.87361	0.750992	21.33	15.87	16.83	16.22	31.96	18.18	1.17883e+08	1.53917e+08	1.09191e+08	2.21294e+08					6.90914e+07	1.53917e+08	7.45472e+07
FALSE	High	Master Protein	Bcin07p01710.1	pep chromosome:ASM83294v1:7:624900:626253:1 gene:Bcin07g01710 transcript:Bcin07g01710.1 gene_biotype:protein_coding transcript_biotype:protein_coding gene_symbol:Bcphb2	0	FALSE	93.783	45	14	175	14	307	33.6	9.7	1441	4973.38	175.49	14	13	14	1.053	0.997	1.281	0.923	1.265	1.365	0.994507	0.98635	0.978037	0.988287	0.932009	0.947771	32.47	14.88	15.07	14.53	18.14	10.27	3.03314e+08	3.0926e+08	2.89781e+08	3.90239e+08					1.78206e+08	3.0926e+08	1.9784e+08
FALSE	High	Master Protein	Bcin16p00930.1	pep chromosome:ASM83294v1:16:387978:390001:1 gene:Bcin16g00930 transcript:Bcin16g00930.1 gene_biotype:protein_coding transcript_biotype:protein_coding gene_symbol:CND3	0	FALSE	117.498	32	8	174	8	417	43.4	7.47	1914	5957.02	212.4	8	7	8	1.537	1.226	2.113	0.737	1.275	1.683	0.957459	0.822558	0.953346	0.948609	0.932009	0.901177	33	20.67	18.53	15.81	14.01	28.38	1.8917e+08	3.05248e+08	2.56144e+08	4.10497e+08					1.11143e+08	3.05248e+08	1.74639e+08
FALSE	High	Master Protein	Bcin05p03640.1	pep chromosome:ASM83294v1:5:1314957:1318531:-1 gene:Bcin05g03640 transcript:Bcin05g03640.1 gene_biotype:protein_coding transcript_biotype:protein_coding gene_symbol:Bcapl3	0	FALSE	98.001	24	19	173	19	991	110.7	7.84	1002	4070.88	171.88	19	19	19	0.971	1.103	1.1	1.098	1.039	0.992	0.99979	0.960289	0.993775	0.993103	0.999714	0.994348	28.43	23.07	25.14	24.93	25.29	35.03	4.45942e+08	3.07846e+08	3.93837e+08	5.06422e+08					2.61852e+08	3.07846e+08	2.68881e+08
FALSE	High	Master Protein	Bcin11p05610.1	pep chromosome:ASM83294v1:11:1991557:1992875:-1 gene:Bcin11g05610 transcript:Bcin11g05610.1 gene_biotype:protein_coding transcript_biotype:protein_coding gene_symbol:Bcpre2	0	FALSE	85.625	39	11	173	11	282	30.9	6.52	1152	4561.09	167.15	11	11	11	0.218	1.723	3.251	8.547	13.905	1.876	0.199181	0.0440019	0.336062	0.00609308	8.19767e-16	0.826766	39.86	5.85	14.07	55.17	52.18	7.45	2.75824e+08	8.08855e+07	4.61942e+08	9.11876e+08					1.62055e+08	8.03242e+07	3.15378e+08
FALSE	High	Master Protein Candidate	Bcin16p04800.8	pep chromosome:ASM83294v1:16:1757407:1760090:-1 gene:Bcin16g04800 transcript:Bcin16g04800.8 gene_biotype:protein_coding transcript_biotype:protein_coding	0	FALSE	121.232	63	15	172	14	332	34.3	6.61	1650	3991.15	219.12	15	12	14	0.347	1.223	0.549	3.61	1.557	0.439	0.691959	0.823553	0.966093	0.372042	0.665585	0.568063	32.57	10.62	17.52	25.44	25.16	9.78	1.51331e+08	5.04013e+07	1.87717e+08	8.135e+07					8.89115e+07	5.00617e+07	1.28158e+08
FALSE	High	Master Protein	Bcin10p00020.1	pep chromosome:ASM83294v1:10:2889:5141:1 gene:Bcin10g00020 transcript:Bcin10g00020.1 gene_biotype:protein_coding transcript_biotype:protein_coding	0	FALSE	103.849	24	9	172	9	572	61.7	8.41	1747	3768.54	210.36	9	6	9	0.634	1.016	0.706	1.628	1.087	0.62	0.958633	0.998777	0.966093	0.948609	0.99162	0.881578	31.98	11.62	28.6	31.47	10.23	29.23	2.25886e+08	1.51419e+08	2.46138e+08	1.62864e+08					1.32487e+08	1.51135e+08	1.68044e+08
FALSE	High	Master Protein	Bcin03p02310.1	pep chromosome:ASM83294v1:3:762825:766482:1 gene:Bcin03g02310 transcript:Bcin03g02310.1 gene_biotype:protein_coding transcript_biotype:protein_coding gene_symbol:Bccse1	0	FALSE	120.709	29	22	172	22	962	108.7	5.29	1271	4320.41	180.68	22	20	20	0.473	0.906	0.752	1.678	1.52	0.992	0.949367	0.929906	0.978037	0.948609	0.715135	0.999235	38.32	20.85	48.72	35.88	47.55	44.52	7.68507e+07	5.31158e+07	6.53741e+07	6.96038e+07					4.51521e+07	5.24519e+07	4.44832e+07
FALSE	High	Master Protein	Bcin01p05710.1	pep chromosome:ASM83294v1:1:1979310:1989482:-1 gene:Bcin01g05710 transcript:Bcin01g05710.1 gene_biotype:protein_coding transcript_biotype:protein_coding	0	FALSE	119.39	12	29	172	29	3007	335.5	7.05	793	3879.58	160.72	25	26	25	0.754	1.072	0.946	1.475	1.253	0.858	0.986148	0.961851	0.999606	0.953247	0.944467	0.954756	37.49	7.66	33.24	40.6	26.77	27.62	4.46072e+07	3.66353e+07	4.57469e+07	4.1162e+07					2.59395e+07	3.55748e+07	3.12325e+07
FALSE	High	Master Protein	Bcin12p03180.1	pep chromosome:ASM83294v1:12:1085456:1089349:-1 gene:Bcin12g03180 transcript:Bcin12g03180.1 gene_biotype:protein_coding transcript_biotype:protein_coding gene_symbol:Bccpr1	0	FALSE	129.098	35	16	172	16	692	77	5.36	1401	5085.93	195.11	16	14	15	0.639	0.719	0.567	1.293	0.974	0.798	0.958633	0.400681	0.966093	0.974754	0.987652	0.947771	26.02	27.92	29.4	20.42	18.79	32.51	9.04665e+07	5.78039e+07	6.35319e+07	5.70451e+07					5.30775e+07	5.78039e+07	4.33501e+07
FALSE	High	Master Protein	Bcin06p05520.1	pep chromosome:ASM83294v1:6:1887652:1891837:1 gene:Bcin06g05520 transcript:Bcin06g05520.1 gene_biotype:protein_coding transcript_biotype:protein_coding	0	FALSE	130.301	26	21	172	21	1052	116.3	9.77	1548	4609.22	190.05	21	19	21	0.593	1.371	0.683	2.237	1.085	0.487	0.959506	0.438095	0.970935	0.904461	0.999714	0.72833	47.32	12.25	21.99	33.92	24.9	16.8	3.46708e+07	2.28248e+07	5.25311e+07	2.47773e+07					2.00864e+07	2.26766e+07	3.58641e+07
FALSE	High	Master Protein	Bcin16p04800.4	pep chromosome:ASM83294v1:16:1757407:1760090:-1 gene:Bcin16g04800 transcript:Bcin16g04800.4 gene_biotype:protein_coding transcript_biotype:protein_coding	0	FALSE	121.232	63	15	172	14	333	34.5	6.61	1650	3991.15	219.12	15	12	14	0.347	1.223	0.549	3.61	1.557	0.439	0.691959	0.823553	0.966093	0.372042	0.665585	0.568063	32.57	10.62	17.52	25.44	25.16	9.78	1.51331e+08	5.04013e+07	1.87717e+08	8.135e+07					8.89115e+07	5.00617e+07	1.28158e+08
FALSE	High	Master Protein	Bcin08p05770.2	pep chromosome:ASM83294v1:8:2157382:2160323:1 gene:Bcin08g05770 transcript:Bcin08g05770.2 gene_biotype:protein_coding transcript_biotype:protein_coding gene_symbol:Bcsrp1	0	FALSE	117.588	35	15	172	1	551	60.3	5.07	1354	4404.78	203.68	14	14	15	6.155	1.122	6.034	0.182	0.98	5.377	0.0684408	0.963536	0.0372308	0.140398	0.981402	0.156588	0	0	0	0	0	0	85740.4	527693	96221.9	517391						527693
FALSE	High	Master Protein	Bcin01p10310.1	pep chromosome:ASM83294v1:1:3590983:3596547:-1 gene:Bcin01g10310 transcript:Bcin01g10310.1 gene_biotype:protein_coding transcript_biotype:protein_coding gene_symbol:Bcgdb1	0	FALSE	113.872	15	21	171	21	1551	174.3	6.18	1101	4156.47	176.87	21	20	21	0.506	1.038	0.844	2.184	1.794	0.835	0.949367	0.98635	0.983294	0.923192	0.387774	0.947771	25.32	18.32	25.38	18.72	32.48	38.39	9.3394e+07	3.78602e+07	7.98362e+07	7.15303e+07					5.48717e+07	3.78602e+07	5.4506e+07
FALSE	High	Master Protein	Bcin11p04070.1	pep chromosome:ASM83294v1:11:1528563:1534682:1 gene:Bcin11g04070 transcript:Bcin11g04070.1 gene_biotype:protein_coding transcript_biotype:protein_coding	0	FALSE	126.427	24	20	171	20	1451	157.5	5.99	1063	3751.66	191.61	20	16	20	0.777	1.291	1.184	1.555	1.398	0.897	0.99979	0.641613	0.977572	0.965403	0.871115	0.970859	65.6	23.18	26.34	31.92	45.75	15.12	2.20846e+07	1.89794e+07	2.93616e+07	2.80053e+07					1.2564e+07	1.84744e+07	1.99238e+07
FALSE	High	Master Protein	Bcin01p04890.1	pep chromosome:ASM83294v1:1:1764882:1766899:1 gene:Bcin01g04890 transcript:Bcin01g04890.1 gene_biotype:protein_coding transcript_biotype:protein_coding	0	FALSE	123.114	37	17	171	17	564	64	7.62	1267	4355.73	167.51	16	14	14	1.227	1.027	1.729	0.745	1.341	1.796	0.959506	0.98635	0.966093	0.948609	0.880791	0.861176	36.14	10.61	24.11	27.46	17.41	10.32	5.83892e+07	7.33832e+07	5.65847e+07	9.99666e+07					3.43054e+07	7.33832e+07	3.85343e+07
FALSE	High	Master Protein	Bcin03p06200.1	pep chromosome:ASM83294v1:3:2075655:2079167:-1 gene:Bcin03g06200 transcript:Bcin03g06200.1 gene_biotype:protein_coding transcript_biotype:protein_coding	0	FALSE	101.949	40	17	170	17	526	57.9	6.44	1146	4574.81	173.39	17	15	16	0.592	0.819	0.712	1.38	1.261	0.902	0.950919	0.786393	0.966093	0.963342	0.932009	0.956487	22.77	18.91	22.9	16.75	11.64	18.31	1.46835e+08	6.90537e+07	1.15773e+08	1.02162e+08					8.62697e+07	6.86763e+07	7.90409e+07
FALSE	High	Master Protein	Bcin16p02810.1	pep chromosome:ASM83294v1:16:1095859:1097101:-1 gene:Bcin16g02810 transcript:Bcin16g02810.1 gene_biotype:protein_coding transcript_biotype:protein_coding	0	FALSE	96.307	77	12	170	12	192	21.6	5.82	1465	4416.08	200.43	11	10	11	0.642	1.032	0.711	1.603	1.108	0.713	0.958633	0.98635	0.966093	0.948609	0.98755	0.93877	23.72	6.73	13.72	10.32	16.79	10.42	2.0505e+08	1.29473e+08	1.99328e+08	1.40355e+08					1.20473e+08	1.29473e+08	1.36086e+08
FALSE	High	Master Protein	Bcin06p01310.1	pep chromosome:ASM83294v1:6:473650:475453:1 gene:Bcin06g01310 transcript:Bcin06g01310.1 gene_biotype:protein_coding transcript_biotype:protein_coding gene_symbol:Bcgpi17	0	FALSE	139.97	31	14	170	14	538	58.4	6.02	1867	4789.86	215.28	14	10	14	1.777	1.072	1.633	0.591	0.91	1.635	0.949367	0.979416	0.966093	0.948609	0.974348	0.929333	25.59	7.8	21.98	19.67	16.61	27.38	7.32833e+07	1.26359e+08	7.65218e+07	1.14551e+08					4.27402e+07	1.26359e+08	5.1795e+07
FALSE	High	Master Protein	Bcin09p06500.1	pep chromosome:ASM83294v1:9:2301402:2303728:-1 gene:Bcin09g06500 transcript:Bcin09g06500.1 gene_biotype:protein_coding transcript_biotype:protein_coding gene_symbol:Bcalo1	0	FALSE	116.973	40	17	170	17	542	61	5.69	1196	4040.34	188.56	17	14	16	1.239	0.9	1.762	0.78	1.537	1.907	0.961682	0.92754	0.966093	0.964049	0.694822	0.820996	22.99	13.98	27.41	23.82	18.82	9.64	1.70335e+08	8.6235e+07	8.8208e+07	1.55674e+08					9.98814e+07	8.58593e+07	5.97889e+07
FALSE	High	Master Protein	Bcin08p03700.1	pep chromosome:ASM83294v1:8:1429546:1433166:-1 gene:Bcin08g03700 transcript:Bcin08g03700.1 gene_biotype:protein_coding transcript_biotype:protein_coding gene_symbol:Bccdc48	0	FALSE	128.45	40	22	169	22	823	90	5.16	1204	3858.32	189.12	22	18	21	0.417	0.866	0.52	2.051	1.208	0.557	0.894949	0.863661	0.966093	0.948609	0.95411	0.814162	33.64	13.42	23.75	21.34	23.94	34.21	1.05663e+08	4.81252e+07	8.74722e+07	5.64706e+07					6.20802e+07	4.74353e+07	5.94901e+07
FALSE	High	Master Protein	Bcin09p01970.1	pep chromosome:ASM83294v1:9:720238:722756:-1 gene:Bcin09g01970 transcript:Bcin09g01970.1 gene_biotype:protein_coding transcript_biotype:protein_coding	0	FALSE	91.527	37	14	169	14	474	52.5	5.76	1048	4757.11	166.04	14	13	13	1.061	1.023	1.258	1.011	1.286	1.258	0.990635	0.992353	0.978037	0.999983	0.931197	0.947771	21.99	8.69	13.94	16.45	14.39	14.26	2.49312e+08	2.59095e+08	2.62649e+08	3.24009e+08					1.46478e+08	2.58943e+08	1.79317e+08
FALSE	High	Master Protein	Bcin01p06070.1	pep chromosome:ASM83294v1:1:2142634:2143761:-1 gene:Bcin01g06070 transcript:Bcin01g06070.1 gene_biotype:protein_coding transcript_biotype:protein_coding gene_symbol:Bcsec53	0	FALSE	113.146	62	17	168	17	270	30.4	5.4	1065	4931.85	181.07	14	16	16	0.392	0.928	0.909	1.875	2.036	1.14	0.839942	0.954629	0.983294	0.948609	0.184904	0.978547	35.36	46.52	41.27	45.63	30.77	33.58	1.49487e+08	5.96863e+07	1.13773e+08	1.3097e+08					8.77049e+07	5.94369e+07	7.74072e+07
FALSE	High	Master Protein	Bcin16p04330.2	pep chromosome:ASM83294v1:16:1571028:1575070:-1 gene:Bcin16g04330 transcript:Bcin16g04330.2 gene_biotype:protein_coding transcript_biotype:protein_coding	0	FALSE	95.043	41	17	167	17	398	45.5	8.43	851	4563.25	170.33	15	16	16	0.552	0.892	0.612	1.661	1.108	0.773	0.949367	0.91291	0.966093	0.948609	0.98755	0.947771	20.06	27.51	26.16	24.29	14.97	32.66	1.34273e+08	7.75983e+07	1.20468e+08	9.80297e+07					7.88896e+07	7.75617e+07	8.21477e+07
FALSE	High	Master Protein	Bcin02p06950.1	pep chromosome:ASM83294v1:2:2461130:2462769:1 gene:Bcin02g06950 transcript:Bcin02g06950.1 gene_biotype:protein_coding transcript_biotype:protein_coding	0	FALSE	103.758	49	13	167	13	303	33.1	9.32	1776	4415.37	195.8	12	11	12	0.93	0.927	1.25	1.023	1.241	1.355	0.997298	0.953156	0.978037	0.999983	0.943707	0.947771	44.77	25	30.47	26.2	25.26	18.39	1.60055e+08	1.3019e+08	1.39968e+08	1.36161e+08					9.40371e+07	1.3019e+08	9.55591e+07
FALSE	High	Master Protein	Bcin15p02570.1	pep chromosome:ASM83294v1:15:907695:911131:1 gene:Bcin15g02570 transcript:Bcin15g02570.1 gene_biotype:protein_coding transcript_biotype:protein_coding	0	FALSE	127.562	25	16	166	16	713	79.8	8.57	1670	4251.71	200.13	16	13	15	1.748	1.091	1.624	0.575	0.938	1.591	0.949367	0.963536	0.966093	0.948609	0.981402	0.936309	31.44	25.2	20.91	15.51	23.03	17.29	6.98839e+07	1.404e+08	7.69966e+07	1.35265e+08					4.10589e+07	1.40228e+08	5.25673e+07
FALSE	High	Master Protein	Bcin16p02170.1	pep chromosome:ASM83294v1:16:854173:856553:-1 gene:Bcin16g02170 transcript:Bcin16g02170.1 gene_biotype:protein_coding transcript_biotype:protein_coding	0	FALSE	129.534	40	11	165	11	449	49.2	6.52	1338	3612.72	224.33	11	8	11	2.033	1.104	1.604	0.556	0.778	1.585	0.931766	0.958441	0.966093	0.948609	0.852495	0.936309	30.4	16.09	10.73	25.86	20.14	21.4	8.90841e+07	1.85407e+08	1.02675e+08	1.49116e+08					5.23396e+07	1.85407e+08	7.00983e+07
FALSE	High	Master Protein	Bcin05p05180.1	pep chromosome:ASM83294v1:5:1831690:1833949:-1 gene:Bcin05g05180 transcript:Bcin05g05180.1 gene_biotype:protein_coding transcript_biotype:protein_coding	0	FALSE	105.706	33	13	165	13	514	56.6	4.88	893	4146.75	158.5	13	12	13	1.825	1.045	1.261	0.587	0.718	1.219	0.949367	0.98635	0.978037	0.948609	0.735699	0.952403	14.98	8.97	15.47	20.59	13.31	10.61	9.75935e+07	1.64562e+08	1.01927e+08	1.20088e+08					5.73391e+07	1.64562e+08	6.95879e+07
FALSE	High	Master Protein	Bcin01p00830.1	pep chromosome:ASM83294v1:1:312452:315918:-1 gene:Bcin01g00830 transcript:Bcin01g00830.1 gene_biotype:protein_coding transcript_biotype:protein_coding gene_symbol:Bcgdt1	0	FALSE	138.313	28	16	165	16	568	60.3	8.66	1047	3387.05	186.23	16	9	15	0.863	0.789	0.761	0.972	0.898	1.044	0.988366	0.701789	0.978037	0.991939	0.963221	0.999914	43.27	17.27	19.37	26.95	23	19.97	8.19224e+07	8.786e+07	7.46381e+07	7.91486e+07					4.79005e+07	8.786e+07	5.09571e+07
FALSE	High	Master Protein	Bcin02p06940.1	pep chromosome:ASM83294v1:2:2458010:2460944:1 gene:Bcin02g06940 transcript:Bcin02g06940.1 gene_biotype:protein_coding transcript_biotype:protein_coding gene_symbol:Bcgas1	0	FALSE	42.459	10	4	165	4	540	56.6	4.6	1607	4900.18	165.03	4	4	4	0.776	1.166	0.811	1.477	1.031	0.71	0.968056	0.896578	0.978037	0.948609	0.999714	0.937323	3.29	7.59	7.3	2.63	5.61	4.71	6.77759e+08	5.33807e+08	7.86331e+08	5.56964e+08					3.98204e+08	5.33807e+08	5.36846e+08
FALSE	High	Master Protein	Bcin15p03610.1	pep chromosome:ASM83294v1:15:1270282:1273637:1 gene:Bcin15g03610 transcript:Bcin15g03610.1 gene_biotype:protein_coding transcript_biotype:protein_coding gene_symbol:Bcg3	0	FALSE	112.06	52	13	165	12	355	40.7	7.49	1296	4614.09	181.9	13	12	13	0.609	1.162	0.716	1.8	1.056	0.607	0.957459	0.896578	0.966093	0.948609	0.999168	0.871277	29.84	26.03	15.92	18.61	10.16	18.23	1.48613e+08	8.19786e+07	1.4089e+08	8.83302e+07					8.71516e+07	8.18803e+07	9.60731e+07
FALSE	High	Master Protein	Bcin03p02800.1	pep chromosome:ASM83294v1:3:929004:933543:-1 gene:Bcin03g02800 transcript:Bcin03g02800.1 gene_biotype:protein_coding transcript_biotype:protein_coding	0	FALSE	169.366	28	27	164	24	1121	124.2	7.09	1520	4225.85	196.83	27	22	26	0.267	0.931	0.158	3.542	0.683	0.174	0.374727	0.958441	0.0078579	0.393588	0.644009	0.00240948	41.16	13.73	46.3	36.82	44.56	52.65	2.85213e+08	1.89093e+08	2.79131e+08	1.44434e+08					1.67513e+08	1.87922e+08	1.90569e+08
FALSE	High	Master Protein	Bcin05p07070.1	pep chromosome:ASM83294v1:5:2458386:2460542:1 gene:Bcin05g07070 transcript:Bcin05g07070.1 gene_biotype:protein_coding transcript_biotype:protein_coding gene_symbol:Bcamd2	0	FALSE	119.05	50	19	164	19	610	66.7	6.76	884	2539.89	183.75	19	13	18	1.306	1.015	1.258	0.807	0.982	1.232	0.959506	0.997092	0.978037	0.966657	0.990344	0.947771	27.39	14.09	18.04	16.67	21.37	20.23	6.56415e+07	8.07614e+07	6.60354e+07	8.2764e+07					3.82969e+07	8.04076e+07	4.47894e+07
FALSE	High	Master Protein	Bcin01p09440.1	pep chromosome:ASM83294v1:1:3282331:3284872:-1 gene:Bcin01g09440 transcript:Bcin01g09440.1 gene_biotype:protein_coding transcript_biotype:protein_coding	0	FALSE	154.404	36	16	162	16	612	67.8	6.23	1970	2138.02	242.13	15	10	16	1.501	1.052	1.237	0.72	0.868	1.315	0.958543	0.98553	0.978037	0.948609	0.944059	0.947771	61.48	23.21	38.21	42.63	23.49	25.5	1.69748e+08	2.82567e+08	1.79976e+08	2.33173e+08					9.89681e+07	2.82479e+08	1.22592e+08
FALSE	High	Master Protein	Bcin08p05770.1	pep chromosome:ASM83294v1:8:2157382:2160323:1 gene:Bcin08g05770 transcript:Bcin08g05770.1 gene_biotype:protein_coding transcript_biotype:protein_coding gene_symbol:Bcsrp1	0	FALSE	109.552	35	15	162	1	550	60.2	5.07	1273	3959.14	191.15	14	14	15	1.091	0.893	1.457	0.819	1.335	1.631	0.958633	0.98635	0.966093	0.948609	0.975675	0.926525	0	0	0	0	0	0	1.67497e+06	1.82773e+06	1.49623e+06	2.43997e+06					984093	1.82773e+06	1.02151e+06
FALSE	High	Master Protein	Bcin11p00830.1	pep chromosome:ASM83294v1:11:300753:303102:1 gene:Bcin11g00830 transcript:Bcin11g00830.1 gene_biotype:protein_coding transcript_biotype:protein_coding	0	FALSE	92.659	31	16	161	16	633	72.1	8.94	1436	4434.68	173.16	16	16	16	0.723	0.752	0.891	1.077	1.264	1.245	0.970246	0.594219	0.989606	0.998364	0.932009	0.947771	22.52	16.08	15.76	26.8	18.6	12.91	6.96079e+07	5.10184e+07	4.98697e+07	6.33354e+07					40896744	5.09463e+07	3.38035e+07
FALSE	High	Master Protein	Bcin02p05210.2	pep chromosome:ASM83294v1:2:1863496:1866324:-1 gene:Bcin02g05210 transcript:Bcin02g05210.2 gene_biotype:protein_coding transcript_biotype:protein_coding gene_symbol:Bclro1	0	FALSE	100.55	24	14	161	14	688	76.7	6.67	1194	3759.51	177.15	14	12	14	1.508	0.982	1.082	0.67	0.739	1.058	0.950919	0.98635	0.986611	0.948609	0.773843	0.995041	18.96	7.9	16.63	16.01	6.46	22.83	6.37935e+07	90979125	6.59119e+07	6.62294e+07					3.74806e+07	90979125	4.49995e+07
FALSE	High	Master Protein	Bcin09p02790.1	pep chromosome:ASM83294v1:9:1000624:1003797:1 gene:Bcin09g02790 transcript:Bcin09g02790.1 gene_biotype:protein_coding transcript_biotype:protein_coding	0	FALSE	89.81	26	17	161	16	668	73.9	6.57	908	3537.01	134.87	17	14	14	0.758	0.805	1.029	1.106	1.245	1.197	0.984877	0.783683	0.993775	0.993939	0.939453	0.948791	22.48	15.34	23.02	19.92	24.15	24.15	6.66731e+07	5.19402e+07	5.61053e+07	6.73951e+07					3.89397e+07	5.1823e+07	3.83044e+07
FALSE	High	Master Protein	Bcin04p01770.1	pep chromosome:ASM83294v1:4:692972:695493:1 gene:Bcin04g01770 transcript:Bcin04g01770.1 gene_biotype:protein_coding transcript_biotype:protein_coding	0	FALSE	79.237	25	16	161	16	657	74.8	9.32	661	4064.06	144.27	16	16	15	1.089	0.96	1.493	0.836	1.26	1.526	0.970246	0.98175	0.966093	0.967233	0.932009	0.936309	35.62	22.01	32.06	21.88	13.13	16.05	6.12767e+07	6.71755e+07	5.36723e+07	8.27021e+07					3.60019e+07	6.71755e+07	3.64911e+07
FALSE	High	Master Protein Candidate	Bcin02p05210.1	pep chromosome:ASM83294v1:2:1863375:1866324:-1 gene:Bcin02g05210 transcript:Bcin02g05210.1 gene_biotype:protein_coding transcript_biotype:protein_coding gene_symbol:Bclro1	0	FALSE	100.55	24	14	161	14	682	76.2	6.67	1194	3759.51	177.15	14	12	14	1.508	0.982	1.082	0.67	0.739	1.058	0.950919	0.98635	0.986611	0.948609	0.773843	0.995041	18.96	7.9	16.63	16.01	6.46	22.83	6.37935e+07	90979125	6.59119e+07	6.62294e+07					3.74806e+07	90979125	4.49995e+07
FALSE	High	Master Protein	Bcin05p02240.1	pep chromosome:ASM83294v1:5:832619:834291:1 gene:Bcin05g02240 transcript:Bcin05g02240.1 gene_biotype:protein_coding transcript_biotype:protein_coding gene_symbol:Bcyet3	0	FALSE	43.579	29	7	160	7	211	24.2	9.51	1023	4110.85	138.12	7	7	7	1.365	0.943	1.312	0.705	0.961	1.33	0.959506	0.965965	0.978037	0.948609	0.986191	0.947771	22.64	12.54	23.19	23.87	10.15	21.36	6.04598e+08	7.56033e+08	5.49956e+08	7.32212e+08					3.55219e+08	7.56033e+08	3.75467e+08
FALSE	High	Master Protein	Bcin04p04970.2	pep chromosome:ASM83294v1:4:1709980:1711266:-1 gene:Bcin04g04970 transcript:Bcin04g04970.2 gene_biotype:protein_coding transcript_biotype:protein_coding	0	FALSE	73.702	54	9	160	9	228	25.8	9.35	967	3780.6	144.88	9	7	8	1.613	1.095	1.857	0.778	1.063	1.501	0.949367	0.961314	0.966093	0.963764	0.999047	0.939698	38.51	24.51	39.3	25.7	20.19	20.24	6.68105e+07	1.03278e+08	7.24613e+07	1.07006e+08					3.90065e+07	1.03278e+08	4.9231e+07
FALSE	High	Master Protein	Bcin02p03450.1	pep chromosome:ASM83294v1:2:1242419:1243419:1 gene:Bcin02g03450 transcript:Bcin02g03450.1 gene_biotype:protein_coding transcript_biotype:protein_coding	0	FALSE	79.728	37	6	160	6	180	20.1	9.55	1686	5524.79	174.39	6	6	6	1.098	1.007	1.088	0.923	1.032	1.071	0.986148	0.992443	0.997114	0.988287	0.999714	0.998487	20.5	9.71	17.26	13.29	20.14	12.51	2.63346e+08	3.03294e+08	2.67776e+08	2.80793e+08					1.54724e+08	3.03294e+08	1.82817e+08
FALSE	High	Master Protein	Bcin15p03640.1	pep chromosome:ASM83294v1:15:1281152:1283510:1 gene:Bcin15g03640 transcript:Bcin15g03640.1 gene_biotype:protein_coding transcript_biotype:protein_coding	0	FALSE	101.6	40	14	159	14	472	51	5.52	1041	3910.87	154.27	14	13	13	0.24	0.763	0.622	3.27	2.805	0.847	0.257641	0.605818	0.966093	0.47153	0.011724	0.947771	26.45	26.36	49.67	42.19	50.16	70.14	1.30392e+08	2.97205e+07	8.72419e+07	8.36217e+07					7.63662e+07	2.92339e+07	5.9553e+07
FALSE	High	Master Protein	Bcin02p01850.1	pep chromosome:ASM83294v1:2:707165:710936:1 gene:Bcin02g01850 transcript:Bcin02g01850.1 gene_biotype:protein_coding transcript_biotype:protein_coding	0	FALSE	111.852	24	17	159	17	944	107.2	6.92	832	3900.19	158.64	17	16	17	0.668	1.155	1.262	1.644	1.306	1.051	0.979749	0.853635	0.969072	0.948609	0.932009	0.994348	27.66	26.17	57.42	41.24	30.43	40.29	2.95135e+07	2.10687e+07	3.81989e+07	4.03569e+07					1.68292e+07	2.05025e+07	2.58353e+07
FALSE	High	Master Protein	Bcin08p05220.1	pep chromosome:ASM83294v1:8:1977089:1978502:1 gene:Bcin08g05220 transcript:Bcin08g05220.1 gene_biotype:protein_coding transcript_biotype:protein_coding	0	FALSE	110.603	79	14	158	14	247	27	5.72	1594	4630.33	173.74	14	12	14	0.433	1.212	0.563	2.724	1.413	0.494	0.902901	0.834741	0.966093	0.702328	0.816752	0.668769	18.84	18.37	17.94	15.94	29.92	17.94	1.57729e+08	6.17472e+07	1.71145e+08	8.66778e+07					9.22425e+07	6.07648e+07	1.16845e+08
FALSE	High	Master Protein	Bcin05p05820.1	pep chromosome:ASM83294v1:5:2012175:2013615:1 gene:Bcin05g05820 transcript:Bcin05g05820.1 gene_biotype:protein_coding transcript_biotype:protein_coding	0	FALSE	99.201	46	10	158	10	296	31.7	4.89	1451	4541.02	200.19	9	7	9	0.688	0.773	0.896	1.124	1.302	1.159	0.959506	0.640086	0.982299	0.989681	0.920539	0.969983	39.02	31.55	35.72	11.93	5.8	17.63	7.04549e+08	4.48413e+08	5.07674e+08	6.17059e+08					4.13619e+08	4.48413e+08	3.466e+08
FALSE	High	Master Protein	Bcin03p01040.1	pep chromosome:ASM83294v1:3:366290:369047:1 gene:Bcin03g01040 transcript:Bcin03g01040.1 gene_biotype:protein_coding transcript_biotype:protein_coding	0	FALSE	95.976	28	13	158	13	516	58	6.14	991	4445.59	138.38	13	12	13	0.499	0.773	0.569	1.555	1.167	0.782	0.949367	0.640086	0.966093	0.948609	0.981402	0.947771	30.02	12.02	26.57	18.78	10.31	18.34	1.38662e+08	7.19255e+07	1.06281e+08	8.45829e+07					8.14679e+07	7.19255e+07	7.25602e+07
FALSE	High	Master Protein	Bcin09p04610.2	pep chromosome:ASM83294v1:9:1628601:1630733:1 gene:Bcin09g04610 transcript:Bcin09g04610.2 gene_biotype:protein_coding transcript_biotype:protein_coding	0	FALSE	117.69	25	13	158	13	513	55.8	8.22	1127	3974.2	181.29	12	9	11	0.836	1.272	1.007	1.4	1.088	0.777	0.982912	0.767225	0.999606	0.959936	0.99162	0.947771	14.29	12.93	18	17.37	8.98	12.72	1.16912e+08	1.05618e+08	1.46114e+08	1.13402e+08					6.83574e+07	1.05618e+08	9.97556e+07
FALSE	High	Master Protein	Bcin14p03790.1	pep chromosome:ASM83294v1:14:1464668:1466893:-1 gene:Bcin14g03790 transcript:Bcin14g03790.1 gene_biotype:protein_coding transcript_biotype:protein_coding gene_symbol:Bcdpl1	0	FALSE	93.502	33	15	157	15	568	61.4	9.07	1085	3920.49	153.95	15	14	15	1.25	1.111	1.152	0.88	1.012	1.113	0.959506	0.929547	0.978037	0.96948	0.999047	0.972716	17.03	16.68	10.65	22	12.01	16.56	5.19021e+07	6.56231e+07	5.47642e+07	6.0962e+07					3.04283e+07	6.56231e+07	3.71008e+07
FALSE	High	Master Protein	Bcin15p04410.1	pep chromosome:ASM83294v1:15:1520643:1523846:-1 gene:Bcin15g04410 transcript:Bcin15g04410.1 gene_biotype:protein_coding transcript_biotype:protein_coding	0	FALSE	103.81	27	18	157	18	705	80	5.74	1004	4404.86	143.34	17	18	17	0.855	1.045	0.562	1.216	0.664	0.532	0.99979	0.982777	0.966093	0.984853	0.533245	0.801199	27.42	17.24	22.35	31.13	17.27	18.28	5.87015e+07	4.70356e+07	6.34001e+07	3.1233e+07					3.44682e+07	4.6702e+07	4.32847e+07
FALSE	High	Master Protein	Bcin12p05780.1	pep chromosome:ASM83294v1:12:1996236:1998149:1 gene:Bcin12g05780 transcript:Bcin12g05780.1 gene_biotype:protein_coding transcript_biotype:protein_coding	0	FALSE	117.179	38	18	157	18	560	61	5.52	1077	3747.57	172.76	18	14	17	0.66	1.185	0.671	1.703	1.019	0.591	0.958633	0.870015	0.966093	0.948609	0.999714	0.85432	22.56	17.49	20.53	27.82	21.41	24.27	2.54097e+08	1.12146e+08	1.7942e+08	2.03553e+08					1.49152e+08	1.12137e+08	122493837
FALSE	High	Master Protein	Bcin02p01060.1	pep chromosome:ASM83294v1:2:459784:460966:-1 gene:Bcin02g01060 transcript:Bcin02g01060.1 gene_biotype:protein_coding transcript_biotype:protein_coding gene_symbol:Bcynk1	0	FALSE	58.537	39	8	157	8	189	20.8	7.53	1078	4113.18	153.35	8	8	8	0.538	1.205	0.575	2.295	1.072	0.472	0.949367	0.839662	0.966093	0.897487	0.997026	0.642526	25.86	4.8	14.19	20.16	13.64	8.62	4.80618e+08	2.45128e+08	5.93282e+08	2.79225e+08					2.82377e+08	2.45128e+08	4.05047e+08
FALSE	High	Master Protein	Bcin05p01240.1	pep chromosome:ASM83294v1:5:506185:508025:-1 gene:Bcin05g01240 transcript:Bcin05g01240.1 gene_biotype:protein_coding transcript_biotype:protein_coding	0	FALSE	116.564	55	14	157	14	374	40.2	6.46	1557	3622.36	166.57	14	12	12	0.425	1.054	0.59	2.482	1.363	0.564	0.894949	0.98553	0.966093	0.810093	0.862061	0.821621	44.75	15	31.48	40.57	21.26	36.28	2.01354e+08	9.00512e+07	2.13443e+08	1.23848e+08					1.18104e+08	8.95863e+07	1.45723e+08
FALSE	High	Master Protein	Bcin01p04800.1	pep chromosome:ASM83294v1:1:1744410:1746231:1 gene:Bcin01g04800 transcript:Bcin01g04800.1 gene_biotype:protein_coding transcript_biotype:protein_coding gene_symbol:Bcsam50	0	FALSE	131.212	44	15	157	15	502	53.5	9.09	2046	4898.2	207.72	15	13	15	1.082	0.991	1.291	0.925	1.291	1.387	0.986998	0.98635	0.978037	0.988287	0.926584	0.947771	35.23	20.32	22.68	9.02	9.62	5.63	9.5727e+07	1.1126e+08	9.59719e+07	1.22087e+08					5.62425e+07	1.1126e+08	6.55222e+07
FALSE	High	None	Bcin08p05220.2	pep chromosome:ASM83294v1:8:1977089:1978502:1 gene:Bcin08g05220 transcript:Bcin08g05220.2 gene_biotype:protein_coding transcript_biotype:protein_coding	0	FALSE	104.588	65	13	156	13	255	27.8	5.96	1569	4630.33	169.4	13	12	13	0.437	1.17	0.557	2.644	1.394	0.501	0.902901	0.896578	0.966093	0.734968	0.832677	0.692464	15.49	15.18	15.82	13.35	26.09	17.17	1.57366e+08	6.17284e+07	1.69235e+08	8.61223e+07					9.22425e+07	6.07648e+07	1.15541e+08
FALSE	High	None	Bcin11p00830.2	pep chromosome:ASM83294v1:11:300753:303102:1 gene:Bcin11g00830 transcript:Bcin11g00830.2 gene_biotype:protein_coding transcript_biotype:protein_coding	0	FALSE	89.703	32	15	156	15	591	67.6	8.91	1427	4376.7	168.27	15	15	15	0.731	0.755	0.902	1.056	1.232	1.219	0.978034	0.588661	0.993425	0.999983	0.944467	0.947771	20.13	14.52	15.82	25.8	18.6	9.92	6.41349e+07	5.09463e+07	4.95128e+07	6.00817e+07					3.76812e+07	5.09463e+07	3.38035e+07
FALSE	High	Master Protein	Bcin01p11360.1	pep chromosome:ASM83294v1:1:3976766:3984881:1 gene:Bcin01g11360 transcript:Bcin01g11360.1 gene_biotype:protein_coding transcript_biotype:protein_coding	0	FALSE	97.469	9	19	156	19	2431	274.7	6.86	1307	4450.89	145.76	19	19	16	0.954	0.95	0.947	1.094	1.099	0.953	0.978222	0.98635	0.99813	0.989681	0.999714	0.995041	43.49	20.88	41.72	36.57	23.05	20.4	2.51586e+07	2.06212e+07	2.14718e+07	2.21469e+07					1.47815e+07	2.02316e+07	1.46464e+07
FALSE	High	Master Protein	Bcin13p05370.1	pep chromosome:ASM83294v1:13:2008195:2010213:1 gene:Bcin13g05370 transcript:Bcin13g05370.1 gene_biotype:protein_coding transcript_biotype:protein_coding	0	FALSE	96.063	38	13	156	13	441	48.7	7.3	999	3998.58	171.79	12	11	12	0.678	1.119	0.753	1.674	1.092	0.648	0.961682	0.936457	0.978037	0.948609	0.992343	0.9311	20.06	24.25	29.82	31.73	32.52	58.99	6.67335e+07	4.0968e+07	7.58321e+07	6.08067e+07					3.90139e+07	40457028	5.17723e+07
FALSE	High	Master Protein	Bcin02p03430.1	pep chromosome:ASM83294v1:2:1240536:1241849:-1 gene:Bcin02g03430 transcript:Bcin02g03430.1 gene_biotype:protein_coding transcript_biotype:protein_coding	0	FALSE	80.408	37	12	156	12	399	43.4	4.7	1254	4492.31	163.89	12	12	12	1.813	1.08	0.583	0.656	0.338	0.588	0.949367	0.974737	0.966093	0.948609	0.00311211	0.871927	32.22	30.25	33.8	19.36	36.4	27.33	7.44766e+07	1.35813e+08	8.90179e+07	4.39629e+07					4.37572e+07	1.35813e+08	6.07745e+07
FALSE	High	Master Protein	Bcin02p08020.1	pep chromosome:ASM83294v1:2:2878951:2880424:1 gene:Bcin02g08020 transcript:Bcin02g08020.1 gene_biotype:protein_coding transcript_biotype:protein_coding	0	FALSE	76.399	46	11	155	11	229	26	8.07	1052	4126.96	145.47	10	8	10	1.184	0.937	1.172	0.944	1.182	1.211	0.970246	0.961314	0.983706	0.989141	0.973381	0.953008	64.89	26.91	39.92	40.62	22.06	18.57	1.6913e+08	1.71381e+08	1.61627e+08	1.89664e+08					9.92141e+07	1.71381e+08	1.10258e+08
FALSE	High	Master Protein	Bcin11p06140.1	pep chromosome:ASM83294v1:11:2191223:2193872:1 gene:Bcin11g06140 transcript:Bcin11g06140.1 gene_biotype:protein_coding transcript_biotype:protein_coding	0	FALSE	89.337	25	17	155	17	696	78.4	5.49	966	4421.73	147.22	16	17	17	0.625	0.794	0.865	1.398	1.562	1.189	0.959506	0.724259	0.987858	0.966657	0.67536	0.950908	24.02	17.91	24.35	18.91	19.42	20.37	5.83781e+07	3.55871e+07	4.69509e+07	5.54232e+07					3.42989e+07	3.55871e+07	3.19723e+07
FALSE	High	Master Protein	Bcin05p01530.1	pep chromosome:ASM83294v1:5:592858:596194:1 gene:Bcin05g01530 transcript:Bcin05g01530.1 gene_biotype:protein_coding transcript_biotype:protein_coding	0	FALSE	119.547	28	17	154	17	864	97.3	5.64	1236	4114.44	167.57	17	16	17	0.493	1.112	0.945	2.182	1.921	1.132	0.949367	0.948706	0.999606	0.918585	0.264302	0.972716	51.37	26.19	25.82	45.04	21.21	19.17	6.29391e+07	3.44466e+07	6.51338e+07	6.75811e+07					3.68331e+07	3.40953e+07	4.42957e+07
FALSE	High	Master Protein	Bcin01p09780.1	pep chromosome:ASM83294v1:1:3399995:3405731:-1 gene:Bcin01g09780 transcript:Bcin01g09780.1 gene_biotype:protein_coding transcript_biotype:protein_coding	0	FALSE	124.081	19	20	154	20	1415	156.9	9.55	1000	3915.17	161.89	19	18	18	0.474	1.146	0.613	2.628	1.388	0.462	0.949367	0.885851	0.966093	0.80124	0.914349	0.651966	56.93	11.56	27.84	54.04	40.6	35.49	3.81964e+07	1.62951e+07	4.42628e+07	2.3542e+07					2.22335e+07	1.40071e+07	3.02192e+07
FALSE	High	Master Protein	Bcin04p02190.1	pep chromosome:ASM83294v1:4:831553:834918:1 gene:Bcin04g02190 transcript:Bcin04g02190.1 gene_biotype:protein_coding transcript_biotype:protein_coding	0	FALSE	101.281	23	15	154	5	892	97.1	5.53	1426	3483.51	171.18	15	12	15	1.394	1.159	1.558	0.832	1.102	1.437	0.949367	0.886973	0.966093	0.948609	0.999047	0.947771	5.4	18	10.25	18.34	4.61	8.01	1.74432e+07	2.40269e+07	2.0001e+07	2.64205e+07					1.02484e+07	2.40269e+07	1.36551e+07
FALSE	High	Master Protein	Bcin05p05290.2	pep chromosome:ASM83294v1:5:1873507:1875404:-1 gene:Bcin05g05290 transcript:Bcin05g05290.2 gene_biotype:protein_coding transcript_biotype:protein_coding	0	FALSE	126.174	57	11	154	11	320	34.9	6.96	1976	3679.93	224.67	11	7	11	0.23	0.656	0.602	2.709	2.088	0.761	0.234872	0.160404	0.966093	0.680791	0.157222	0.947771	10.08	22.54	33.99	12.53	37.9	25.17	2.12246e+08	4.95576e+07	1.32672e+08	1.24103e+08					1.24701e+08	4.95576e+07	9.05782e+07
FALSE	High	Master Protein	Bcin06p02400.1	pep chromosome:ASM83294v1:6:840988:843346:-1 gene:Bcin06g02400 transcript:Bcin06g02400.1 gene_biotype:protein_coding transcript_biotype:protein_coding gene_symbol:Bcerg9	0	FALSE	122.536	44	16	154	16	482	54.6	6.28	845	3416.73	163.38	16	12	15	1.658	1.094	1.698	0.616	1.008	1.647	0.949367	0.961851	0.966093	0.948609	0.999047	0.921112	18.62	16.04	21.87	23.33	19.44	20.27	6.22634e+07	1.93212e+08	6.86198e+07	1.06835e+08					3.65816e+07	1.93212e+08	4.68483e+07
FALSE	High	Master Protein	Bcin07p04690.1	pep chromosome:ASM83294v1:7:1693495:1695270:-1 gene:Bcin07g04690 transcript:Bcin07g04690.1 gene_biotype:protein_coding transcript_biotype:protein_coding gene_symbol:Bcatp3	0	FALSE	68.168	34	8	153	8	297	32.1	7.85	1251	3669.01	157.17	8	7	8	0.54	0.726	0.744	1.265	1.367	1.023	0.949367	0.431952	0.966093	0.96948	0.860054	0.999914	16.71	9.14	11.64	19.63	17.65	5.15	3.58017e+08	1.87505e+08	2.60033e+08	2.66519e+08					2.10346e+08	1.87505e+08	1.7753e+08
FALSE	High	Master Protein	Bcin02p09210.1	pep chromosome:ASM83294v1:2:3265170:3266403:1 gene:Bcin02g09210 transcript:Bcin02g09210.1 gene_biotype:protein_coding transcript_biotype:protein_coding	0	FALSE	77.552	37	15	153	15	352	40.9	8.82	672	3268.03	132.18	15	14	13	1.687	1.046	1.578	0.649	1.005	1.57	0.949367	0.98553	0.966093	0.948609	0.998082	0.936309	27.04	27.44	19.48	19.33	23.14	13.13	6.79758e+07	1.05459e+08	6.54473e+07	1.04866e+08					3.98664e+07	1.05387e+08	4.46824e+07
FALSE	High	Master Protein	Bcin07p03080.1	pep chromosome:ASM83294v1:7:1125107:1129116:1 gene:Bcin07g03080 transcript:Bcin07g03080.1 gene_biotype:protein_coding transcript_biotype:protein_coding	0	FALSE	102.946	30	21	153	21	883	99.5	5.77	730	3187.8	154.4	21	19	19	0.451	1.199	0.619	2.276	1.297	0.54	0.949367	0.834693	0.966093	0.904035	0.932009	0.826373	30.35	20.72	24.34	31.96	23.76	19.46	5.69566e+07	2.66128e+07	5.86332e+07	3.3983e+07					3.33781e+07	2.61074e+07	3.99125e+07
FALSE	High	Master Protein	Bcin04p01910.1	pep chromosome:ASM83294v1:4:752389:754711:-1 gene:Bcin04g01910 transcript:Bcin04g01910.1 gene_biotype:protein_coding transcript_biotype:protein_coding	0	FALSE	89.763	39	16	152	16	470	51.4	7.81	951	3500.02	162.41	16	15	16	1.743	1.025	1.329	0.559	0.748	1.292	0.949367	0.98175	0.966093	0.948609	0.771725	0.947771	21.51	11.72	25.2	20.66	26.03	16.1	3.10873e+07	5.56879e+07	3.06867e+07	4.29586e+07					1.81009e+07	5.56879e+07	2.08484e+07
FALSE	High	Master Protein	Bcin14p01230.1	pep chromosome:ASM83294v1:14:550238:555982:1 gene:Bcin14g01230 transcript:Bcin14g01230.1 gene_biotype:protein_coding transcript_biotype:protein_coding	0	FALSE	121.633	19	21	152	12	1509	170.1	6.39	1195	3955.74	167.04	18	16	18	0.602	1.152	0.973	2.074	1.484	0.711	0.963719	0.906655	0.989606	0.948609	0.866638	0.947771	52.32	30.1	43.5	36.63	23.04	26.66	1.10474e+07	7.03112e+06	1.54516e+07	1.10349e+07					6.29873e+06	6.24968e+06	1.05491e+07
FALSE	High	Master Protein	Bcin05p01520.1	pep chromosome:ASM83294v1:5:589000:590781:1 gene:Bcin05g01520 transcript:Bcin05g01520.1 gene_biotype:protein_coding transcript_biotype:protein_coding	0	FALSE	83.093	29	12	152	12	453	50.2	6.44	836	2520.38	178.43	12	9	12	0.892	0.973	1.094	1.136	1.133	1.198	0.994507	0.98175	0.994262	0.988639	0.981402	0.955334	77.71	21.91	59.79	65.84	34.87	32.1	1.56676e+08	1.97853e+08	1.59562e+08	2.15123e+08					9.20521e+07	1.97595e+08	1.08937e+08
FALSE	High	Master Protein	Bcin11p05920.1	pep chromosome:ASM83294v1:11:2097566:2098840:1 gene:Bcin11g05920 transcript:Bcin11g05920.1 gene_biotype:protein_coding transcript_biotype:protein_coding	0	FALSE	81.789	71	13	152	13	191	21.7	9.32	978	4172.27	151.43	13	11	12	0.434	0.514	0.365	1.09	0.859	0.788	0.902901	0.00272197	0.463555	0.993939	0.934571	0.947771	32.23	20.5	65.71	31.85	24	57.7	5.69569e+08	4.82932e+08	3.93542e+08	4.33376e+08					3.34639e+08	482802135	2.6868e+08
FALSE	High	Master Protein	Bcin03p06580.1	pep chromosome:ASM83294v1:3:2219858:2221425:-1 gene:Bcin03g06580 transcript:Bcin03g06580.1 gene_biotype:protein_coding transcript_biotype:protein_coding gene_symbol:Bcqcr6	0	FALSE	99.751	69	7	152	7	153	16.8	4.3	1378	3579.1	220.53	7	4	7	1.384	0.995	1.005	0.719	0.765	1.044	0.959506	0.98635	0.999394	0.948609	0.825772	0.999914	47.25	9.45	6.74	43.14	37.75	4.59	7.83084e+07	1.08717e+08	7.79218e+07	7.9732e+07					4.60085e+07	1.08717e+08	5.3199e+07
FALSE	High	Master Protein	Bcin02p04930.1	pep chromosome:ASM83294v1:2:1760420:1763734:1 gene:Bcin02g04930 transcript:Bcin02g04930.1 gene_biotype:protein_coding transcript_biotype:protein_coding gene_symbol:BcnoxB	0	FALSE	84.091	31	15	152	15	581	66.4	9.01	1102	3139.84	154.04	15	12	15	1.14	0.941	1.09	0.83	0.942	1.174	0.979749	0.965295	0.995246	0.96948	0.981402	0.963912	35.71	17.62	18.91	39.85	27.6	13.96	1.33784e+08	1.8704e+08	1.34056e+08	1.57531e+08					7.85278e+07	1.8704e+08	9.14658e+07
FALSE	High	Master Protein	Bcin01p06500.1	pep chromosome:ASM83294v1:1:2283460:2284702:1 gene:Bcin01g06500 transcript:Bcin01g06500.1 gene_biotype:protein_coding transcript_biotype:protein_coding gene_symbol:Bcpre4	0	FALSE	144.999	44	12	151	12	260	28.7	6.44	2149	3282.99	202.68	11	9	12	0.23	1.991	4.551	8.243	20.309	2.191	0.234872	0.00297843	0.0823871	0.00662445	8.19767e-16	0.659339	29.58	19.3	23.75	22.45	28.91	9.61	1.97965e+08	4.41207e+07	4.22526e+08	9.23276e+08					1.1607e+08	4.33013e+07	2.88222e+08
FALSE	High	Master Protein	Bcin06p07240.1	pep chromosome:ASM83294v1:6:2575665:2577434:1 gene:Bcin06g07240 transcript:Bcin06g07240.1 gene_biotype:protein_coding transcript_biotype:protein_coding gene_symbol:Bccrc1	0	FALSE	118.117	46	14	151	14	343	36	9.66	1190	3567.38	170.25	13	12	13	1.121	1.031	1.358	0.838	1.176	1.357	0.982912	0.98635	0.974102	0.96948	0.975675	0.947771	21.81	10.42	23.93	16.5	14.22	11.88	1.18415e+08	1.36547e+08	1.19468e+08	1.65591e+08					6.95725e+07	1.36547e+08	8.15635e+07
FALSE	High	Master Protein Candidate	Bcin05p02720.2	pep chromosome:ASM83294v1:5:989078:992522:1 gene:Bcin05g02720 transcript:Bcin05g02720.2 gene_biotype:protein_coding transcript_biotype:protein_coding	0	FALSE	81.148	23	15	151	15	634	73.5	9.19	730	4053.66	116.73	13	14	14	1.452	0.915	1.302	0.64	0.815	1.372	0.958543	0.95052	0.970935	0.948609	0.908009	0.947771	39.49	17.28	26.16	17.28	21.92	21	6.51011e+07	1.03105e+08	6.03695e+07	9.14617e+07					3.81558e+07	1.02271e+08	4.1185e+07
FALSE	High	Master Protein	Bcin09p05600.1	pep chromosome:ASM83294v1:9:1951496:1952304:-1 gene:Bcin09g05600 transcript:Bcin09g05600.1 gene_biotype:protein_coding transcript_biotype:protein_coding gene_symbol:Bcrpl30	0	FALSE	77.218	39	5	151	5	111	11.9	9.89	1334	5688.24	170.06	5	5	5	1.123	1.392	1.409	1.181	1.145	0.97	0.981883	0.505163	0.969903	0.986439	0.981402	0.987267	5.78	11.26	18.22	5.37	14.6	3.84	2.44774e+08	2.7195e+08	3.26871e+08	3.20905e+08					1.43812e+08	2.7195e+08	2.23162e+08
FALSE	High	Master Protein	Bcin05p02720.1	pep chromosome:ASM83294v1:5:989078:992522:1 gene:Bcin05g02720 transcript:Bcin05g02720.1 gene_biotype:protein_coding transcript_biotype:protein_coding	0	FALSE	81.148	23	15	151	15	635	73.6	9.23	730	4053.66	116.73	13	14	14	1.452	0.915	1.302	0.64	0.815	1.372	0.958543	0.95052	0.970935	0.948609	0.908009	0.947771	39.49	17.28	26.16	17.28	21.92	21	6.51011e+07	1.03105e+08	6.03695e+07	9.14617e+07					3.81558e+07	1.02271e+08	4.1185e+07
FALSE	High	Master Protein Candidate	Bcin03p03380.1	pep chromosome:ASM83294v1:3:1129357:1133700:-1 gene:Bcin03g03380 transcript:Bcin03g03380.1 gene_biotype:protein_coding transcript_biotype:protein_coding	0	FALSE	101.27	29	19	150	19	876	98	7.28	973	4162.31	167.62	18	18	19	0.503	0.779	0.633	1.518	1.189	0.771	0.949367	0.69563	0.966093	0.948609	0.981402	0.947771	33.95	15.76	24.3	23.05	28.7	12.56	5.46825e+07	2.83424e+07	4.29585e+07	3.53444e+07					3.21276e+07	2.81877e+07	29328763
FALSE	High	Master Protein	Bcin15p03120.1	pep chromosome:ASM83294v1:15:1087258:1088815:-1 gene:Bcin15g03120 transcript:Bcin15g03120.1 gene_biotype:protein_coding transcript_biotype:protein_coding gene_symbol:Bcerg20	0	FALSE	77.895	39	13	150	13	347	39.8	5.25	669	3581.7	122.78	12	13	12	0.438	0.888	0.44	1.875	1.042	0.45	0.910517	0.903037	0.827709	0.948609	0.999714	0.591599	41.2	20.1	17.03	16.17	42.82	40.84	1.21976e+08	4.84216e+07	9.38573e+07	6.12422e+07					7.16643e+07	4.84216e+07	6.40785e+07
FALSE	High	Master Protein	Bcin03p03380.2	pep chromosome:ASM83294v1:3:1129357:1133054:-1 gene:Bcin03g03380 transcript:Bcin03g03380.2 gene_biotype:protein_coding transcript_biotype:protein_coding	0	FALSE	101.27	27	19	150	19	939	104.6	8.44	973	4162.31	167.62	18	18	19	0.503	0.779	0.633	1.518	1.189	0.771	0.949367	0.69563	0.966093	0.948609	0.981402	0.947771	33.95	15.76	24.3	23.05	28.7	12.56	5.46825e+07	2.83424e+07	4.29585e+07	3.53444e+07					3.21276e+07	2.81877e+07	29328763
FALSE	High	Master Protein	Bcin12p06390.1	pep chromosome:ASM83294v1:12:2223500:2225496:1 gene:Bcin12g06390 transcript:Bcin12g06390.1 gene_biotype:protein_coding transcript_biotype:protein_coding gene_symbol:Bcbot2	0	FALSE	107.899	44	14	150	14	399	45.2	5.19	1482	3870.45	174.81	13	12	12	1.571	0.797	0.799	0.51	0.704	1.156	0.949367	0.768911	0.978037	0.908308	0.674588	0.962063	35.84	41.72	62.23	33.94	23.64	25.84	4.40732e+07	5.31549e+07	3.60406e+07	3.41623e+07					2.58943e+07	5.27655e+07	2.43408e+07
FALSE	High	Master Protein	Bcin05p07640.1	pep chromosome:ASM83294v1:5:2703252:2705977:-1 gene:Bcin05g07640 transcript:Bcin05g07640.1 gene_biotype:protein_coding transcript_biotype:protein_coding	0	FALSE	101.827	41	18	149	17	518	59.1	6.48	982	2834.55	155.03	18	14	15	0.6	0.805	0.775	1.38	1.372	1.02	0.958543	0.757388	0.975802	0.966661	0.856933	0.999914	36.14	26.79	28.95	25.83	20.28	14.45	1.02868e+08	5.06551e+07	8.57593e+07	8.21212e+07					6.01835e+07	5.0237e+07	5.85498e+07
FALSE	High	Master Protein	Bcin11p06350.1	pep chromosome:ASM83294v1:11:2254916:2256013:-1 gene:Bcin11g06350 transcript:Bcin11g06350.1 gene_biotype:protein_coding transcript_biotype:protein_coding gene_symbol:Bcsec11	0	FALSE	73.322	53	9	149	9	172	19	7.4	1146	3139.22	162.13	9	8	9	1.428	1.004	1.306	0.662	0.94	1.301	0.958633	0.989468	0.978037	0.948609	0.981402	0.947771	25.72	15.48	18.36	20.59	10.11	16.04	2.24201e+08	3.16527e+08	2.21684e+08	2.93303e+08					1.315e+08	3.16527e+08	151145936
FALSE	High	Master Protein	Bcin13p04010.1	pep chromosome:ASM83294v1:13:1427037:1428717:-1 gene:Bcin13g04010 transcript:Bcin13g04010.1 gene_biotype:protein_coding transcript_biotype:protein_coding	0	FALSE	102.171	46	17	149	17	403	42.3	8.82	1186	3212.7	162.2	17	14	17	0.471	1.164	0.537	2.396	0.919	0.463	0.949367	0.888455	0.966093	0.870159	0.958115	0.658501	32.42	15.3	59.87	36.6	35.54	36.45	5.75089e+07	3.18635e+07	6.53672e+07	3.00939e+07					3.37739e+07	3.18635e+07	4.46277e+07
FALSE	High	Master Protein	Bcin10p01060.1	pep chromosome:ASM83294v1:10:428878:432295:-1 gene:Bcin10g01060 transcript:Bcin10g01060.1 gene_biotype:protein_coding transcript_biotype:protein_coding	0	FALSE	134.767	23	14	149	14	821	91.5	5.02	1314	3736.06	181.79	14	11	12	1.297	1.379	3.377	1.111	2.783	2.607	0.958633	0.40214	0.292091	0.992854	0.0133322	0.492999	34.85	25.45	34.74	25.23	16.89	16.76	4.31762e+07	5.30485e+07	5.51715e+07	1.47485e+08					2.53673e+07	5.27798e+07	3.76281e+07
FALSE	High	Master Protein	Bcin02p03200.1	pep chromosome:ASM83294v1:2:1140655:1142474:1 gene:Bcin02g03200 transcript:Bcin02g03200.1 gene_biotype:protein_coding transcript_biotype:protein_coding gene_symbol:Bcktr4	0	FALSE	95.487	42	12	149	12	394	46.3	5.67	1048	4270.71	152.21	12	10	11	1.27	0.913	1.271	0.711	1.054	1.505	0.961682	0.930803	0.978037	0.948609	0.999168	0.93877	20.04	18.89	15.67	8.03	13.75	11.67	1.14785e+08	1.49347e+08	1.02429e+08	1.55268e+08					6.73341e+07	1.49347e+08	6.97354e+07
FALSE	High	Master Protein	Bcin09p05590.1	pep chromosome:ASM83294v1:9:1949561:1951255:-1 gene:Bcin09g05590 transcript:Bcin09g05590.1 gene_biotype:protein_coding transcript_biotype:protein_coding gene_symbol:Bcrpl10	0	FALSE	77.509	54	11	148	11	221	25.4	10.27	883	3388.07	146.55	10	10	11	1.04	0.848	0.743	0.864	0.794	0.911	0.995682	0.834181	0.966093	0.975448	0.871093	0.962063	42.52	17.87	26.32	22.73	18.15	13.78	3.40011e+08	3.15125e+08	2.69619e+08	2.56252e+08					1.99767e+08	3.15125e+08	184074769
FALSE	High	Master Protein	Bcin02p06130.1	pep chromosome:ASM83294v1:2:2156816:2159434:-1 gene:Bcin02g06130 transcript:Bcin02g06130.1 gene_biotype:protein_coding transcript_biotype:protein_coding	0	FALSE	93.879	50	15	148	15	468	51.7	7.74	789	3732.87	159.95	14	12	13	0.799	1.064	0.827	1.292	1.017	0.791	0.996071	0.965965	0.978037	0.96948	0.997521	0.947771	26.48	22.25	12.59	29.77	18.33	29.7	4.88904e+07	4.1331e+07	5.19324e+07	4.21147e+07					2.81321e+07	4.1331e+07	3.54554e+07
FALSE	High	Master Protein	Bcin03p05100.1	pep chromosome:ASM83294v1:3:1719282:1722359:-1 gene:Bcin03g05100 transcript:Bcin03g05100.1 gene_biotype:protein_coding transcript_biotype:protein_coding	0	FALSE	72.014	19	14	148	14	769	85	9.83	651	3176.54	136.44	14	13	14	1.713	1.029	1.296	0.606	0.77	1.224	0.949367	0.98553	0.966093	0.948609	0.83248	0.947771	25.69	29.58	14.73	6.57	8.54	10.31	4.99893e+07	7.0671e+07	4.84839e+07	5.64698e+07					2.93702e+07	7.0671e+07	3.3101e+07
FALSE	High	Master Protein	Bcin02p05140.1	pep chromosome:ASM83294v1:2:1847966:1849211:1 gene:Bcin02g05140 transcript:Bcin02g05140.1 gene_biotype:protein_coding transcript_biotype:protein_coding gene_symbol:Bcrpl28	0	FALSE	78.193	55	13	147	13	149	16.9	10.32	653	3507.97	123.29	13	13	13	1.148	0.96	0.805	0.899	0.643	0.714	0.978424	0.98175	0.978037	0.986439	0.518821	0.939196	87.03	38.32	42.46	51.5	61.62	7.48	9.91941e+07	1.25226e+08	1.06404e+08	7.47684e+07					5.82478e+07	1.25226e+08	7.26444e+07
FALSE	High	Master Protein	Bcin13p05710.1	pep chromosome:ASM83294v1:13:2160124:2162783:-1 gene:Bcin13g05710 transcript:Bcin13g05710.1 gene_biotype:protein_coding transcript_biotype:protein_coding gene_symbol:Bcgox1	0	FALSE	111.356	27	15	147	15	724	79.5	5.69	1380	4554.95	167.47	15	14	14	1.389	1.354	1.63	1.006	1.118	1.114	0.950919	0.446138	0.966093	0.994632	0.98537	0.976117	33.26	13.25	33.95	20.46	7.67	12.32	4.28506e+07	5.36722e+07	5.96309e+07	6.78694e+07					2.5176e+07	5.35424e+07	4.07113e+07
FALSE	High	Master Protein	Bcin11p03940.1	pep chromosome:ASM83294v1:11:1467394:1474838:-1 gene:Bcin11g03940 transcript:Bcin11g03940.1 gene_biotype:protein_coding transcript_biotype:protein_coding gene_symbol:Bccdc39	0	FALSE	90.986	10	19	147	19	2190	245.7	5.59	1206	4244.47	141.38	19	18	15	0.594	0.677	1.084	1.148	1.779	1.545	0.959506	0.259502	0.983294	0.998364	0.425527	0.936309	31.62	18.33	34.38	20.17	17.89	23.33	4.6387e+07	2.83532e+07	3.25244e+07	5.02371e+07					2.72537e+07	2.83532e+07	2.22052e+07
FALSE	High	Master Protein	Bcin02p06810.1	pep chromosome:ASM83294v1:2:2371534:2372483:-1 gene:Bcin02g06810 transcript:Bcin02g06810.1 gene_biotype:protein_coding transcript_biotype:protein_coding	0	FALSE	63.187	73	9	146	9	99	11.6	10.07	855	3673.83	143.76	9	8	9	1.137	1.125	1.233	0.969	0.991	1.034	0.979749	0.935021	0.978037	0.992731	0.995032	0.999914	24.07	11.7	11.88	14.92	22.69	4.95	5.20615e+08	5.75154e+08	5.79217e+08	6.15653e+08					3.05877e+08	5.75154e+08	3.95445e+08
FALSE	High	Master Protein	Bcin02p06800.1	pep chromosome:ASM83294v1:2:2370211:2371343:1 gene:Bcin02g06800 transcript:Bcin02g06800.1 gene_biotype:protein_coding transcript_biotype:protein_coding	0	FALSE	72.67	60	10	146	9	136	14.3	10.55	760	2239.46	158.98	9	7	7	5.115	1.705	3.784	0.333	0.476	1.499	0.0972433	0.0516335	0.194252	0.47464	0.0919505	0.940592	106.87	33.72	106.86	53.61	46.4	71.25	5.42673e+08	2.56403e+09	9.1679e+08	1.72092e+09					3.18366e+08	2.56403e+09	6.25321e+08
FALSE	High	Master Protein	Bcin04p05070.1	pep chromosome:ASM83294v1:4:1764045:1765409:-1 gene:Bcin04g05070 transcript:Bcin04g05070.1 gene_biotype:protein_coding transcript_biotype:protein_coding	0	FALSE	61.155	41	11	146	11	239	27.2	10.73	664	3668.69	125.15	10	11	11	0.625	0.706	0.569	1.129	0.836	0.759	0.958543	0.341537	0.966093	0.988639	0.932009	0.947771	17.99	14.56	47.29	23.88	33.63	53.5	1.4541e+08	9.47509e+07	1.05906e+08	7.50418e+07					8.50764e+07	9.46416e+07	7.20529e+07
FALSE	High	Master Protein	Bcin07p04680.1	pep chromosome:ASM83294v1:7:1689377:1691726:1 gene:Bcin07g04680 transcript:Bcin07g04680.1 gene_biotype:protein_coding transcript_biotype:protein_coding gene_symbol:Bcalg12	0	FALSE	76.02	20	12	146	12	631	70.2	7.96	913	3323.54	149.4	12	11	12	1.975	1.051	1.572	0.586	0.888	1.404	0.921711	0.98175	0.966093	0.948609	0.953879	0.947771	37.07	19.04	19.75	17.89	17.92	17.25	5.33128e+07	9.59679e+07	5.62388e+07	8.04697e+07					3.12356e+07	9.59679e+07	3.83955e+07
FALSE	High	Master Protein	Bcin02p04220.1	pep chromosome:ASM83294v1:2:1476166:1477956:-1 gene:Bcin02g04220 transcript:Bcin02g04220.1 gene_biotype:protein_coding transcript_biotype:protein_coding	0	FALSE	115.086	40	13	146	13	373	40	10.81	1531	4445.46	186.24	13	12	13	0.887	0.933	0.589	1.052	0.696	0.614	0.996071	0.960289	0.966093	0.999983	0.682985	0.885243	58.85	12.16	21.7	40.76	50.23	7.47	8.9458e+07	8.22181e+07	8.2917e+07	5.28499e+07					5.24377e+07	8.22181e+07	5.63654e+07
FALSE	High	Master Protein	Bcin03p06090.1	pep chromosome:ASM83294v1:3:2050466:2052442:-1 gene:Bcin03g06090 transcript:Bcin03g06090.1 gene_biotype:protein_coding transcript_biotype:protein_coding gene_symbol:Bcnap1	0	FALSE	150.58	52	19	146	19	398	45.3	4.49	1457	3266.73	192.73	19	14	16	0.463	1.088	1.672	2.062	3.358	1.483	0.949367	0.960551	0.966093	0.948609	0.00151471	0.946369	64.76	41.88	44.39	37.07	28.66	31.37	5.13948e+07	2.60754e+07	6.57091e+07	8.61018e+07					2.95663e+07	2.58628e+07	4.48611e+07
FALSE	High	Master Protein	Bcin06p03350.1	pep chromosome:ASM83294v1:6:1172973:1174057:1 gene:Bcin06g03350 transcript:Bcin06g03350.1 gene_biotype:protein_coding transcript_biotype:protein_coding	0	FALSE	62.128	45	10	145	10	215	24.2	11.4	866	3756.23	151.9	9	10	10	1.313	1.552	1.179	1.203	0.849	0.725	0.959506	0.18432	0.983294	0.984853	0.932009	0.946369	19.51	5.46	15.5	16.83	19.18	13.92	2.89209e+08	4.21314e+08	4.51488e+08	3.61047e+08					1.69919e+08	4.21314e+08	3.08241e+08
FALSE	High	Master Protein	Bcin11p02670.1	pep chromosome:ASM83294v1:11:918282:919449:1 gene:Bcin11g02670 transcript:Bcin11g02670.1 gene_biotype:protein_coding transcript_biotype:protein_coding	0	FALSE	98.148	71	14	145	14	264	27.8	7.18	1096	3805.93	158.46	13	11	14	0.359	0.884	0.885	2.539	2.346	0.957	0.735892	0.896578	0.978037	0.778419	0.0659213	0.987267	18.85	12.86	22.88	17.19	12.83	21.09	1.39459e+08	5.39742e+07	1.24509e+08	1.19597e+08					8.19362e+07	53682162	8.5005e+07
FALSE	High	Master Protein Candidate	Bcin16p04160.2	pep chromosome:ASM83294v1:16:1507118:1509338:1 gene:Bcin16g04160 transcript:Bcin16g04160.2 gene_biotype:protein_coding transcript_biotype:protein_coding	0	FALSE	96.77	32	16	145	16	568	64.8	6	1174	3657.88	162.15	15	15	14	1.631	1.085	1.538	0.702	0.965	1.301	0.949367	0.965295	0.966093	0.948609	0.987112	0.947771	40.48	27.81	30.62	29.25	14.04	11.96	6.26911e+07	7.87311e+07	6.23163e+07	8.11704e+07					3.6594e+07	7.87311e+07	4.25448e+07
FALSE	High	Master Protein	Bcin14p03800.1	pep chromosome:ASM83294v1:14:1467052:1469234:-1 gene:Bcin14g03800 transcript:Bcin14g03800.1 gene_biotype:protein_coding transcript_biotype:protein_coding gene_symbol:Bcmnn11	0	FALSE	141.532	59	13	145	13	309	34.9	9.2	1024	2488.96	205.32	13	6	12	1.457	1.063	1.486	0.712	0.958	1.274	0.958543	0.98175	0.966093	0.948609	0.98362	0.947771	36.69	29.02	37.36	18.29	30.77	12.47	6.79794e+07	1.15489e+08	9.25652e+07	1.10796e+08					3.97729e+07	1.15364e+08	6.31964e+07
FALSE	High	Master Protein	Bcin16p04160.1	pep chromosome:ASM83294v1:16:1507118:1509338:1 gene:Bcin16g04160 transcript:Bcin16g04160.1 gene_biotype:protein_coding transcript_biotype:protein_coding	0	FALSE	96.77	32	16	145	16	573	65.3	5.91	1174	3657.88	162.15	15	15	14	1.631	1.085	1.538	0.702	0.965	1.301	0.949367	0.965295	0.966093	0.948609	0.987112	0.947771	40.48	27.81	30.62	29.25	14.04	11.96	6.26911e+07	7.87311e+07	6.23163e+07	8.11704e+07					3.6594e+07	7.87311e+07	4.25448e+07
FALSE	High	Master Protein	Bcin11p05130.1	pep chromosome:ASM83294v1:11:1830747:1833657:-1 gene:Bcin11g05130 transcript:Bcin11g05130.1 gene_biotype:protein_coding transcript_biotype:protein_coding gene_symbol:Bccbk1	0	FALSE	96.067	28	13	144	13	663	75.4	8.75	1263	4303.79	166.43	13	11	12	0.596	0.94	0.52	1.501	0.913	0.497	0.959506	0.973023	0.966093	0.948609	0.953879	0.734338	28.22	20.41	17.49	32.05	21.41	34.59	5.37776e+07	3.67356e+07	4.94476e+07	3.15366e+07					3.14863e+07	3.67356e+07	3.34791e+07
FALSE	High	Master Protein	Bcin06p03370.1	pep chromosome:ASM83294v1:6:1178595:1180907:1 gene:Bcin06g03370 transcript:Bcin06g03370.1 gene_biotype:protein_coding transcript_biotype:protein_coding gene_symbol:Bcpic2	0	FALSE	75.717	44	15	144	14	393	43	9.26	686	3372.1	117.34	15	14	15	0.85	0.999	0.852	1.112	0.951	0.88	0.986148	0.98635	0.978037	0.991939	0.981402	0.951475	15.44	15.65	9.94	5.76	14.89	7.14	1.24575e+08	1.05469e+08	1.19252e+08	1.04461e+08					7.30447e+07	1.05469e+08	8.14157e+07
FALSE	High	Master Protein	Bcin06p06350.1	pep chromosome:ASM83294v1:6:2198404:2200238:1 gene:Bcin06g06350 transcript:Bcin06g06350.1 gene_biotype:protein_coding transcript_biotype:protein_coding gene_symbol:Bcnqo1	0	FALSE	108.898	91	12	144	12	203	21.6	6.16	1341	3260.97	190.27	12	8	12	0.355	1.237	0.767	3.481	2.134	0.582	0.735892	0.81405	0.970297	0.401806	0.136193	0.849717	17.07	10.76	10.03	20.61	13.79	10.4	3.00574e+08	1.0695e+08	3.63859e+08	2.61513e+08					176596474	1.06809e+08	2.48415e+08
FALSE	High	Master Protein	Bcin05p01380.1	pep chromosome:ASM83294v1:5:549025:550576:1 gene:Bcin05g01380 transcript:Bcin05g01380.1 gene_biotype:protein_coding transcript_biotype:protein_coding	0	FALSE	101.833	55	17	144	17	346	37.7	9.09	1459	3092.06	160.94	16	13	15	0.995	0.871	0.662	0.834	0.647	0.805	0.99979	0.876098	0.966093	0.96948	0.529518	0.947771	17.81	19.46	18.32	14.83	18.5	7.45	1.15525e+08	1.09234e+08	9.55968e+07	7.72058e+07					6.76872e+07	1.09234e+08	6.47182e+07
FALSE	High	Master Protein	Bcin04p04590.1	pep chromosome:ASM83294v1:4:1596057:1597982:-1 gene:Bcin04g04590 transcript:Bcin04g04590.1 gene_biotype:protein_coding transcript_biotype:protein_coding	0	FALSE	122.147	32	10	144	10	452	48.8	5.02	1672	4128.09	193.03	10	7	10	1.254	0.984	1.051	0.809	0.853	1.006	0.961682	0.98635	0.99813	0.96948	0.932009	0.999235	16.04	13.22	22.68	8.66	12.86	8.8	1.00999e+08	1.31758e+08	1.05937e+08	1.08649e+08					5.93399e+07	1.31758e+08	7.23256e+07
FALSE	High	Master Protein	Bcin08p01490.1	pep chromosome:ASM83294v1:8:585280:586320:1 gene:Bcin08g01490 transcript:Bcin08g01490.1 gene_biotype:protein_coding transcript_biotype:protein_coding	0	FALSE	77.45	59	11	143	11	156	18	8.31	1108	4158.2	130.66	11	11	11	1.459	1.219	1.556	0.837	1.055	1.265	0.958633	0.833297	0.966093	0.96948	0.999168	0.947771	44.23	28.41	36.72	22.38	17.8	14.17	3.86957e+08	5.89187e+08	4.20589e+08	5.33902e+08					2.27349e+08	5.89187e+08	2.87145e+08
FALSE	High	Master Protein	Bcin07p01430.1	pep chromosome:ASM83294v1:7:522841:524893:1 gene:Bcin07g01430 transcript:Bcin07g01430.1 gene_biotype:protein_coding transcript_biotype:protein_coding gene_symbol:Bcsec62	0	FALSE	55.141	17	10	143	10	511	56.4	9.1	792	3171.08	116.58	10	9	10	1.237	1.028	1.016	0.831	0.822	0.941	0.961682	0.98635	0.999606	0.96948	0.914854	0.978547	17.57	10.89	10.91	10.35	9.29	9.18	2.1874e+08	2.41484e+08	2.31175e+08	2.15185e+08					1.28516e+08	2.41127e+08	1.57683e+08
FALSE	High	None	Bcin07p04960.3	pep chromosome:ASM83294v1:7:1785281:1788773:1 gene:Bcin07g04960 transcript:Bcin07g04960.3 gene_biotype:protein_coding transcript_biotype:protein_coding	0	FALSE	125.62	40	12	143	12	465	52.3	6.42	1603	3163.28	206.22	12	8	12	1.554	1.063	1.765	0.667	1.064	1.513	0.952521	0.98175	0.966093	0.948609	0.999047	0.936309	26.88	11.44	31.98	13.1	9.49	14.68	1.12063e+08	1.6294e+08	1.12591e+08	1.77896e+08					6.5231e+07	1.6294e+08	7.65875e+07
FALSE	High	Master Protein	Bcin03p01520.2	pep chromosome:ASM83294v1:3:506950:508901:-1 gene:Bcin03g01520 transcript:Bcin03g01520.2 gene_biotype:protein_coding transcript_biotype:protein_coding	0	FALSE	113.899	40	13	143	13	381	41.1	8.84	1134	2923.35	181.62	12	11	12	2.924	2.214	1.407	0.786	0.481	0.605	0.586343	0.000247857	0.966093	0.96571	0.10016	0.867555	12.47	9.26	9.73	14.82	7.14	16.28	5.6377e+07	1.59499e+08	1.34738e+08	7.94971e+07					3.28092e+07	1.59499e+08	9.18655e+07
FALSE	High	Master Protein	Bcin15p01520.1	pep chromosome:ASM83294v1:15:559541:561001:-1 gene:Bcin15g01520 transcript:Bcin15g01520.1 gene_biotype:protein_coding transcript_biotype:protein_coding gene_symbol:Bcspc2	0	FALSE	87.71	49	11	143	11	233	26.3	8.92	991	3220.74	156.01	10	10	11	1.613	1.052	1.468	0.663	0.932	1.382	0.949367	0.98553	0.966093	0.948609	0.981402	0.947771	28.57	20.08	13.25	31.2	17.79	12.11	1.32037e+08	2.09196e+08	1.43863e+08	1.96261e+08					7.75379e+07	2.08818e+08	9.80731e+07
FALSE	High	None	Bcin01p09780.2	pep chromosome:ASM83294v1:1:3399995:3405731:-1 gene:Bcin01g09780 transcript:Bcin01g09780.2 gene_biotype:protein_coding transcript_biotype:protein_coding	0	FALSE	115.965	18	19	142	19	1392	154.3	9.57	946	3582.13	149.99	18	17	17	0.488	1.155	0.62	2.599	1.35	0.444	0.951361	0.862015	0.966093	0.821012	0.932009	0.636949	52.97	12.09	27.53	52.52	38.14	38.42	3.7331e+07	1.61681e+07	4.33369e+07	2.30254e+07					2.17251e+07	1.40071e+07	2.95871e+07
FALSE	High	Master Protein	Bcin01p02840.1	pep chromosome:ASM83294v1:1:1057457:1060364:1 gene:Bcin01g02840 transcript:Bcin01g02840.1 gene_biotype:protein_coding transcript_biotype:protein_coding	0	FALSE	88.654	28	14	142	14	619	69.1	7.01	1117	3829.47	149.15	14	13	13	1.758	1.127	1.241	0.613	0.734	1.146	0.936868	0.896578	0.978037	0.948609	0.754868	0.962063	23.92	18.1	11.23	7.62	9.83	12.51	4.02449e+07	6.32477e+07	3.47043e+07	4.69591e+07					2.36451e+07	6.32477e+07	2.35311e+07
FALSE	High	Master Protein	Bcin12p04270.1	pep chromosome:ASM83294v1:12:1428690:1432259:1 gene:Bcin12g04270 transcript:Bcin12g04270.1 gene_biotype:protein_coding transcript_biotype:protein_coding	0	FALSE	144.441	34	22	142	22	820	91.7	10.13	1327	4504	165.15	21	21	21	0.33	1.158	0.412	3.861	1.273	0.36	0.883172	0.876098	0.861115	0.365574	0.975675	0.378773	46.29	16.21	34.42	54.58	41.11	36.29	4.40023e+07	1.25677e+07	4.98428e+07	1.57311e+07					2.58526e+07	1.19464e+07	3.40288e+07
FALSE	High	Master Protein	Bcin11p04180.1	pep chromosome:ASM83294v1:11:1566799:1568508:-1 gene:Bcin11g04180 transcript:Bcin11g04180.1 gene_biotype:protein_coding transcript_biotype:protein_coding gene_symbol:Bcerv29	0	FALSE	91.434	23	7	141	7	305	33.9	8.63	1768	4051.22	181.15	7	6	7	1.536	0.906	1.226	0.596	0.814	1.34	0.957459	0.929547	0.978037	0.948609	0.908009	0.947771	28.41	19.18	41.87	21.76	17.3	19.29	3.66571e+08	5.70779e+08	3.42455e+08	4.90807e+08					2.15371e+08	5.70779e+08	2.33802e+08
FALSE	High	Master Protein	Bcin10p01030.1	pep chromosome:ASM83294v1:10:419238:421031:-1 gene:Bcin10g01030 transcript:Bcin10g01030.1 gene_biotype:protein_coding transcript_biotype:protein_coding gene_symbol:Bcprx9	0	FALSE	78.996	82	8	141	8	156	16.3	5.54	1208	4062.31	145.87	8	7	7	0.66	1.166	0.746	1.748	1.176	0.665	0.958633	0.896578	0.966093	0.948609	0.975675	0.934628	16.07	9.54	8.2	10.98	14.78	10.14	2.03343e+08	1.24846e+08	2.37594e+08	1.52629e+08					1.1947e+08	1.24846e+08	1.62211e+08
FALSE	High	Master Protein	Bcin02p06640.1	pep chromosome:ASM83294v1:2:2329384:2332281:-1 gene:Bcin02g06640 transcript:Bcin02g06640.1 gene_biotype:protein_coding transcript_biotype:protein_coding gene_symbol:Bcths1	0	FALSE	100.874	28	21	141	21	787	89.2	6.81	761	3049.89	137.86	19	19	17	0.452	0.717	0.584	1.532	1.207	0.794	0.949367	0.543038	0.966093	0.966661	0.981402	0.947771	34.99	21.64	39.9	38.56	39.41	40.55	3.98046e+07	1.71004e+07	2.71924e+07	2.38343e+07					2.33864e+07	1.64753e+07	1.82706e+07
FALSE	High	Master Protein	Bcin16p04050.1	pep chromosome:ASM83294v1:16:1480554:1482294:1 gene:Bcin16g04050 transcript:Bcin16g04050.1 gene_biotype:protein_coding transcript_biotype:protein_coding	0	FALSE	84.624	42	13	141	13	450	49	6.29	1310	3836.91	168.09	13	12	12	0.828	0.894	0.992	1.384	1.325	1.004	0.997298	0.929547	0.998815	0.96571	0.914577	0.999914	35.46	4.81	19.5	25.31	10.95	15.41	6.49844e+07	3.86433e+07	5.93971e+07	5.21176e+07					3.81572e+07	3.86433e+07	4.05518e+07
FALSE	High	Master Protein	Bcin15p02460.3	pep chromosome:ASM83294v1:15:870360:878292:1 gene:Bcin15g02460 transcript:Bcin15g02460.3 gene_biotype:protein_coding transcript_biotype:protein_coding gene_symbol:Bcglt1	0	FALSE	93.653	14	22	141	22	2140	236.1	6.46	893	3428.58	141.98	21	19	21	0.591	0.73	0.652	1.432	1.186	0.92	0.959506	0.505163	0.966093	0.966657	0.981402	0.981617	27.08	13.82	53.41	38.94	39.54	37.25	4.68082e+07	2.79491e+07	3.54459e+07	3.27766e+07					2.74037e+07	2.74231e+07	2.40258e+07
FALSE	High	Master Protein	Bcin13p03750.1	pep chromosome:ASM83294v1:13:1307234:1308185:-1 gene:Bcin13g03750 transcript:Bcin13g03750.1 gene_biotype:protein_coding transcript_biotype:protein_coding gene_symbol:Bcssp120	0	FALSE	76.201	40	9	140	9	206	23.6	4.93	824	3213.49	128.62	9	8	9	0.823	0.927	0.645	1.11	0.819	0.768	0.99979	0.98175	0.966093	0.999983	0.852495	0.947771	34.81	23.85	21.47	28.53	22.38	24.29	3.53599e+07	2.66211e+07	2.90589e+07	2.2089e+07					20774999	2.6376e+07	1.98254e+07
FALSE	High	Master Protein	Bcin05p01930.1	pep chromosome:ASM83294v1:5:726706:728863:1 gene:Bcin05g01930 transcript:Bcin05g01930.1 gene_biotype:protein_coding transcript_biotype:protein_coding	0	FALSE	67.815	31	15	140	15	534	60.1	6.6	734	3460.05	124.94	15	13	15	1.277	1.011	1.374	0.771	1.058	1.35	0.961682	0.997092	0.970345	0.963764	0.999047	0.947771	34.79	16.04	8.05	21.17	25	16.91	9.76751e+07	1.11778e+08	9.47663e+07	1.3073e+08					5.69849e+07	1.11778e+08	6.41369e+07
FALSE	High	Master Protein	Bcin10p02870.1	pep chromosome:ASM83294v1:10:1074856:1077279:-1 gene:Bcin10g02870 transcript:Bcin10g02870.1 gene_biotype:protein_coding transcript_biotype:protein_coding	0	FALSE	79.227	39	14	140	14	419	48.4	8.7	774	3703.91	134.79	13	14	14	1.087	0.94	1.149	0.91	0.944	1.051	0.979749	0.965942	0.978986	0.984853	0.981402	0.999235	25.11	11.21	23.54	17.03	17.1	14.49	7.28396e+07	7.78905e+07	6.96368e+07	7.11272e+07					42795416	7.78905e+07	4.75426e+07
FALSE	High	Master Protein	Bcin03p06990.1	pep chromosome:ASM83294v1:3:2353414:2354680:-1 gene:Bcin03g06990 transcript:Bcin03g06990.1 gene_biotype:protein_coding transcript_biotype:protein_coding	0	FALSE	68.93	67	11	140	11	143	15.9	10.15	1108	3508.22	125.72	10	10	10	0.777	0.872	0.753	1.041	0.891	0.85	0.968056	0.882492	0.966093	0.999983	0.958115	0.947771	26.6	8.71	34.66	14.03	14.83	29.95	8.08182e+08	7.17555e+08	7.28711e+08	7.15165e+08					4.74594e+08	7.17555e+08	4.97507e+08
FALSE	High	Master Protein	Bcin05p02870.1	pep chromosome:ASM83294v1:5:1068691:1070406:-1 gene:Bcin05g02870 transcript:Bcin05g02870.1 gene_biotype:protein_coding transcript_biotype:protein_coding gene_symbol:Bcrpn6	0	FALSE	69.829	30	12	140	12	423	47.4	6.13	703	3395.3	135.39	12	11	11	0.682	0.716	0.982	1.208	1.551	1.274	0.961682	0.358627	0.999606	0.988287	0.687186	0.947771	27.14	16.3	19.47	26.01	16.98	17.41	6.15964e+07	3.67065e+07	4.45207e+07	6.00986e+07					3.58336e+07	3.62106e+07	3.03953e+07
FALSE	High	Master Protein	Bcin10p04850.1	pep chromosome:ASM83294v1:10:1847888:1849247:-1 gene:Bcin10g04850 transcript:Bcin10g04850.1 gene_biotype:protein_coding transcript_biotype:protein_coding	0	FALSE	99.673	67	9	138	9	201	22.5	6.24	2063	4475.89	175.03	9	7	8	1.07	1.086	1.615	0.928	1.283	1.517	0.988366	0.965977	0.966093	0.988287	0.932009	0.936309	30.01	24.2	31.96	12.68	13.44	10.95	1.43586e+08	1.55882e+08	1.41431e+08	2.11427e+08					8.43609e+07	1.55882e+08	9.65579e+07
FALSE	High	Master Protein	Bcin09p00350.1	pep chromosome:ASM83294v1:9:143626:145639:1 gene:Bcin09g00350 transcript:Bcin09g00350.1 gene_biotype:protein_coding transcript_biotype:protein_coding	0	FALSE	93.95	30	15	138	15	430	48	6.52	832	2728.25	138.81	13	9	13	1.061	1.09	1.162	1.006	1.034	0.98	0.990426	0.965965	0.986611	0.999576	0.999714	0.989365	33.84	9.43	16.53	31.09	21.31	21.04	4.15043e+08	5.0958e+08	4.29866e+08	4.92281e+08					243849906	5.08892e+08	2.9348e+08
FALSE	High	Master Protein	Bcin14p00160.3	pep chromosome:ASM83294v1:14:71404:74053:-1 gene:Bcin14g00160 transcript:Bcin14g00160.3 gene_biotype:protein_coding transcript_biotype:protein_coding gene_symbol:Bcarf3	0	FALSE	83.378	63	9	138	9	186	20.7	9.16	945	3050.28	169.93	9	8	9	0.655	1.422	0.751	1.761	0.942	0.528	0.958633	0.422008	0.966093	0.948609	0.981402	0.742161	22.67	34.18	38.92	24.02	22.29	13.53	1.56416e+08	1.07605e+08	1.95426e+08	1.01557e+08					9.1899e+07	1.07605e+08	1.33422e+08
FALSE	High	Master Protein	Bcin15p02320.1	pep chromosome:ASM83294v1:15:813244:815605:-1 gene:Bcin15g02320 transcript:Bcin15g02320.1 gene_biotype:protein_coding transcript_biotype:protein_coding	0	FALSE	77.334	32	16	137	16	556	62.8	7.06	830	3258.48	125.26	16	16	16	1.382	1.059	1.911	0.809	1.378	1.839	0.959506	0.98175	0.966093	0.96948	0.852495	0.853845	31.94	13.4	14.69	33.29	29.75	19.04	9.69089e+07	1.83284e+08	1.03912e+08	1.8596e+08					5.67316e+07	1.83284e+08	7.0943e+07
FALSE	High	Master Protein	Bcin01p00160.1	pep chromosome:ASM83294v1:1:67717:69693:-1 gene:Bcin01g00160 transcript:Bcin01g00160.1 gene_biotype:protein_coding transcript_biotype:protein_coding gene_symbol:Bcboa17	0	FALSE	122.611	68	15	137	15	274	28.9	6.09	1403	3649.35	168.2	15	12	14	0.295	1.049	0.21	3.948	0.738	0.183	0.475094	0.98635	0.0439334	0.293531	0.772831	0.0037777	14.97	32.09	18.78	46.28	21.51	34.75	2.66975e+08	7.49758e+07	2.38391e+08	5.29858e+07					1.5679e+08	7.39385e+07	1.62755e+08
FALSE	High	Master Protein	Bcin06p03610.1	pep chromosome:ASM83294v1:6:1266647:1269710:1 gene:Bcin06g03610 transcript:Bcin06g03610.1 gene_biotype:protein_coding transcript_biotype:protein_coding	0	FALSE	82.451	18	12	137	12	798	89.8	5.4	1015	3218.97	142.65	11	11	12	0.727	1.025	0.948	1.39	1.352	0.901	0.961042	0.989468	0.987858	0.964049	0.871093	0.955429	29.12	6.58	24.58	28.75	26.14	30.92	1.73004e+08	1.26146e+08	1.78645e+08	1.56892e+08					1.01645e+08	1.26146e+08	1.21965e+08
FALSE	High	Master Protein	Bcin02p06670.1	pep chromosome:ASM83294v1:2:2335595:2339482:-1 gene:Bcin02g06670 transcript:Bcin02g06670.1 gene_biotype:protein_coding transcript_biotype:protein_coding	0	FALSE	107.744	32	18	137	18	773	84.5	8.03	1074	2883.02	151.76	17	16	18	0.477	1.23	0.66	2.464	1.279	0.535	0.949367	0.816203	0.966093	0.838519	0.932085	0.825219	47.61	15.99	20.16	37.88	33.61	19.95	5.96847e+07	3.27621e+07	7.16052e+07	3.80701e+07					3.50665e+07	3.26969e+07	4.88865e+07
FALSE	High	Master Protein	Bcin09p02670.1	pep chromosome:ASM83294v1:9:961562:963165:1 gene:Bcin09g02670 transcript:Bcin09g02670.1 gene_biotype:protein_coding transcript_biotype:protein_coding gene_symbol:Bcatp5	0	FALSE	72.651	42	8	137	8	226	24	9.52	1275	4296.2	150.86	8	8	8	0.512	0.684	0.697	1.336	1.331	1.037	0.949367	0.251746	0.966093	0.966661	0.894627	0.999914	27.39	10.49	15.82	26.92	12.79	9.93	2.48955e+08	1.18948e+08	1.71168e+08	1.73488e+08					1.46269e+08	1.18697e+08	1.1686e+08
FALSE	High	Master Protein	Bcin02p00790.1	pep chromosome:ASM83294v1:2:368138:372565:-1 gene:Bcin02g00790 transcript:Bcin02g00790.1 gene_biotype:protein_coding transcript_biotype:protein_coding	0	FALSE	118.031	23	20	136	20	1251	136.2	6.9	975	3358.98	165.12	18	15	16	0.439	0.893	0.515	1.998	1.216	0.583	0.949367	0.945848	0.966093	0.948609	0.981402	0.881578	31.32	15.76	22.38	28.66	30.64	22.51	3.94666e+07	1.72356e+07	3.58606e+07	2.20591e+07					2.31878e+07	1.72356e+07	2.44828e+07
FALSE	High	Master Protein	Bcin06p02860.1	pep chromosome:ASM83294v1:6:971901:978675:1 gene:Bcin06g02860 transcript:Bcin06g02860.1 gene_biotype:protein_coding transcript_biotype:protein_coding	0	FALSE	139.259	22	22	135	22	1604	175.1	6.09	1287	3443.76	185.54	22	18	21	0.501	1.296	0.716	2.946	1.472	0.527	0.959506	0.701789	0.978037	0.768565	0.905372	0.853845	61.88	11.6	27.52	46.34	46.74	41.5	1.77296e+07	9.72225e+06	2.40282e+07	1.37424e+07					9.89692e+06	8.66613e+06	1.64046e+07
FALSE	High	Master Protein	Bcin12p03650.1	pep chromosome:ASM83294v1:12:1252017:1253939:1 gene:Bcin12g03650 transcript:Bcin12g03650.1 gene_biotype:protein_coding transcript_biotype:protein_coding	0	FALSE	84.186	39	14	135	14	376	41.7	6.47	838	2871.61	136.73	12	12	11	0.47	1.137	0.501	2.492	0.953	0.391	0.949367	0.929547	0.966093	0.810896	0.981402	0.440908	22.38	30.01	16.34	39.47	21.51	20.45	9.92384e+07	4.4019e+07	1.12165e+08	4.40092e+07					58054110	4.27378e+07	7.65777e+07
FALSE	High	Master Protein	Bcin12p01840.1	pep chromosome:ASM83294v1:12:638050:641732:-1 gene:Bcin12g01840 transcript:Bcin12g01840.1 gene_biotype:protein_coding transcript_biotype:protein_coding	0	FALSE	92.544	25	16	135	16	760	84.1	7.46	741	2812.87	136.49	15	14	16	1.374	1.003	1.649	0.728	1.147	1.673	0.951512	0.98635	0.966093	0.948609	0.981402	0.890748	22.18	15.96	22.06	23.52	21.04	18.26	3.0152e+07	4.18808e+07	2.89234e+07	4.91471e+07					1.77152e+07	4.18808e+07	1.97467e+07
FALSE	High	Master Protein	Bcin04p05190.1	pep chromosome:ASM83294v1:4:1800699:1801985:-1 gene:Bcin04g05190 transcript:Bcin04g05190.1 gene_biotype:protein_coding transcript_biotype:protein_coding	0	FALSE	69.493	41	7	135	7	204	23.2	11.05	1431	4446.75	159.04	7	7	7	0.74	0.799	0.67	1.13	0.876	0.798	0.961682	0.733639	0.966093	0.989681	0.948229	0.947771	2.46	6.67	24.98	9.02	22.03	18.42	2.96205e+08	2.20539e+08	2.31057e+08	1.95064e+08					1.7403e+08	2.20539e+08	157747574
FALSE	High	Master Protein	Bcin10p02960.1	pep chromosome:ASM83294v1:10:1100385:1102094:1 gene:Bcin10g02960 transcript:Bcin10g02960.1 gene_biotype:protein_coding transcript_biotype:protein_coding	0	FALSE	70.697	31	10	134	10	353	40.3	9.25	1282	4012.55	140.88	10	9	10	1.549	1.019	1.696	0.633	1.054	1.598	0.954065	0.997082	0.966093	0.948609	0.999168	0.936309	13.74	9.68	19.51	17.17	22.08	17.37	1.20867e+08	170166718	1.15646e+08	1.97091e+08					70862947	170166718	7.8787e+07
FALSE	High	Master Protein	Bcin06p05860.1	pep chromosome:ASM83294v1:6:2043175:2044136:1 gene:Bcin06g05860 transcript:Bcin06g05860.1 gene_biotype:protein_coding transcript_biotype:protein_coding gene_symbol:Bcrps13	0	FALSE	54.153	50	8	134	8	151	16.8	10.35	859	3733.74	116.72	8	8	8	0.628	0.744	0.688	1.07	0.939	0.919	0.958543	0.52693	0.966093	0.998364	0.981402	0.964602	25.83	15.73	18.24	10.98	17.59	14.42	2.85592e+08	2.07509e+08	2.15763e+08	1.9735e+08					1.67794e+08	2.07509e+08	1.47306e+08
FALSE	High	Master Protein	Bcin12p05810.1	pep chromosome:ASM83294v1:12:2003964:2006410:-1 gene:Bcin12g05810 transcript:Bcin12g05810.1 gene_biotype:protein_coding transcript_biotype:protein_coding	0	FALSE	96.552	38	12	134	12	444	49.3	6.55	1113	3313.56	159.74	12	9	12	1.184	0.973	1.708	0.912	1.514	1.757	0.970246	0.98175	0.966093	0.986439	0.719717	0.871927	36.48	18.8	16.47	26.21	16.69	5.38	8.53498e+07	1.09537e+08	9.07541e+07	1.55438e+08					5.01455e+07	1.08892e+08	6.17856e+07
FALSE	High	Master Protein	Bcin01p06120.1	pep chromosome:ASM83294v1:1:2158401:2161008:-1 gene:Bcin01g06120 transcript:Bcin01g06120.1 gene_biotype:protein_coding transcript_biotype:protein_coding gene_symbol:Bcmns1	0	FALSE	125.016	44	21	134	21	731	82.7	5.76	921	1802.33	153.49	20	14	19	1.209	0.96	0.976	0.784	0.792	1.031	0.965847	0.98175	0.999915	0.964711	0.868821	0.999914	11.71	16.94	18.66	21.42	19.85	15.96	8.25492e+07	1.09251e+08	7.51767e+07	7.91487e+07					4.85001e+07	1.09251e+08	5.13248e+07
FALSE	High	Master Protein	Bcin14p03460.1	pep chromosome:ASM83294v1:14:1330553:1337143:-1 gene:Bcin14g03460 transcript:Bcin14g03460.1 gene_biotype:protein_coding transcript_biotype:protein_coding	0	FALSE	73.889	9	17	134	17	1818	204.3	6.54	663	3445.27	123.77	17	17	16	0.719	0.896	0.842	1.074	1.152	1.111	0.961042	0.930803	0.983294	0.998364	0.981402	0.976328	38.61	12.88	48.25	23.48	37.44	39.1	5.11085e+07	1.3688e+08	4.4575e+07	3.46752e+07					3.00278e+07	1.36547e+08	3.04324e+07
FALSE	High	Master Protein	Bcin05p00080.1	pep chromosome:ASM83294v1:5:47701:49174:1 gene:Bcin05g00080 transcript:Bcin05g00080.1 gene_biotype:protein_coding transcript_biotype:protein_coding gene_symbol:Bcpre1	0	FALSE	66.92	37	8	134	8	203	22.6	6.79	1058	3473.03	110.51	8	7	8	0.175	1.944	3.712	10.868	21.754	1.947	0.0857672	0.00492873	0.210911	0.00145664	8.19767e-16	0.798055	51.06	26.95	23.91	34.53	34.57	6.53	1.81611e+08	3.14314e+07	3.2637e+08	6.41887e+08					1.06656e+08	3.08937e+07	2.2282e+08
FALSE	High	Master Protein Candidate	Bcin07p05560.1	pep chromosome:ASM83294v1:7:2054281:2056651:1 gene:Bcin07g05560 transcript:Bcin07g05560.1 gene_biotype:protein_coding transcript_biotype:protein_coding	0	FALSE	101.268	51	11	133	11	337	36.7	8.4	1346	4262.49	170.07	11	10	11	0.086	1.234	1.521	15.407	17.451	1.2	0.00260188	0.817886	0.966093	0.000239067	8.19767e-16	0.954978	54.96	27.72	23.54	42.3	30.2	7.76	2.45631e+08	8.21983e+06	2.64517e+08	3.18013e+08					144315692	6.7326e+06	1.80592e+08
FALSE	High	Master Protein	Bcin07p05560.2	pep chromosome:ASM83294v1:7:2054281:2056651:1 gene:Bcin07g05560 transcript:Bcin07g05560.2 gene_biotype:protein_coding transcript_biotype:protein_coding	0	FALSE	101.268	49	11	133	11	347	37.5	7.52	1346	4262.49	170.07	11	10	11	0.086	1.234	1.521	15.407	17.451	1.2	0.00260188	0.817886	0.966093	0.000239067	8.19767e-16	0.954978	54.96	27.72	23.54	42.3	30.2	7.76	2.45631e+08	8.21983e+06	2.64517e+08	3.18013e+08					144315692	6.7326e+06	1.80592e+08
FALSE	High	Master Protein	Bcin02p00230.1	pep chromosome:ASM83294v1:2:192877:194449:1 gene:Bcin02g00230 transcript:Bcin02g00230.1 gene_biotype:protein_coding transcript_biotype:protein_coding	0	FALSE	97.737	61	13	133	13	292	32	6.04	1313	4339.42	154.67	13	12	13	0.27	0.875	0.482	3.432	1.908	0.558	0.389164	0.886422	0.894217	0.401806	0.275285	0.811092	37.6	37.43	8.11	13.92	47.13	44.75	1.63338e+08	3.6594e+07	1.36104e+08	8.28187e+07					9.59657e+07	3.63192e+07	9.29215e+07
FALSE	High	Master Protein	Bcin09p01300.1	pep chromosome:ASM83294v1:9:486875:490261:-1 gene:Bcin09g01300 transcript:Bcin09g01300.1 gene_biotype:protein_coding transcript_biotype:protein_coding	0	FALSE	99.993	21	15	133	15	889	100.7	6.1	1260	3680.62	156.67	14	13	15	0.543	1.091	1.164	1.954	1.844	1.047	0.958543	0.945848	0.978037	0.948609	0.343289	0.993428	23.34	11.07	19.49	23.78	34.32	12.97	4.1958e+07	2.92154e+07	4.58726e+07	4.82479e+07					2.46516e+07	2.85573e+07	3.10234e+07
FALSE	High	Master Protein	Bcin05p01800.1	pep chromosome:ASM83294v1:5:690406:691484:1 gene:Bcin05g01800 transcript:Bcin05g01800.1 gene_biotype:protein_coding transcript_biotype:protein_coding	0	FALSE	83.348	62	10	133	10	174	19.3	8.07	1325	3574.13	152.21	10	9	10	0.623	1.105	0.518	1.774	0.828	0.471	0.958543	0.958441	0.965195	0.948609	0.923239	0.642526	12.48	14.95	21.83	10.73	18.79	10.5	2.95861e+08	1.85947e+08	3.25223e+08	1.48334e+08					1.73685e+08	1.85947e+08	2.22037e+08
FALSE	High	Master Protein	Bcin01p00470.1	pep chromosome:ASM83294v1:1:214343:215490:1 gene:Bcin01g00470 transcript:Bcin01g00470.1 gene_biotype:protein_coding transcript_biotype:protein_coding gene_symbol:Bcykt6	0	FALSE	89.143	59	8	133	8	197	22.3	6.42	1340	3315.73	165.24	8	6	8	0.639	1.046	0.78	1.483	1.143	0.759	0.959506	0.98635	0.978037	0.948609	0.981402	0.947771	16.6	26.83	19.95	16.6	8.68	10.32	7.91709e+07	56663335	8.49855e+07	6.43964e+07					46329908	56663335	5.80215e+07
FALSE	High	Master Protein	Bcin10p05230.1	pep chromosome:ASM83294v1:10:1979475:1982066:1 gene:Bcin10g05230 transcript:Bcin10g05230.1 gene_biotype:protein_coding transcript_biotype:protein_coding gene_symbol:Bcuga1	0	FALSE	113.998	46	18	133	18	494	54.7	8.09	1039	3163.1	147.29	17	15	18	0.534	0.707	0.74	1.325	1.47	1.115	0.949367	0.348159	0.97289	0.96948	0.75802	0.987267	31.85	23.86	12.93	21.64	26.1	15.94	9.67096e+07	4.58346e+07	6.49251e+07	7.15257e+07					5.67754e+07	4.58346e+07	4.43258e+07
FALSE	High	Master Protein	Bcin06p06130.1	pep chromosome:ASM83294v1:6:2148602:2149690:-1 gene:Bcin06g06130 transcript:Bcin06g06130.1 gene_biotype:protein_coding transcript_biotype:protein_coding	0	FALSE	81.829	36	8	133	8	162	17.9	7.3	1011	3047.34	168.79	8	6	8	1.027	1.025	0.966	0.992	0.984	0.942	0.996274	0.989468	0.992146	0.997239	0.990538	0.979919	32.75	17.44	21.12	18.21	8.12	3.59	2.75876e+08	2.72772e+08	2.7471e+08	2.65295e+08					1.62085e+08	2.72772e+08	187550495
FALSE	High	Master Protein	Bcin05p06140.1	pep chromosome:ASM83294v1:5:2099181:2101394:1 gene:Bcin05g06140 transcript:Bcin05g06140.1 gene_biotype:protein_coding transcript_biotype:protein_coding gene_symbol:Bcrax1	0	FALSE	72.484	32	12	132	12	378	42.4	7.36	972	3735.8	140.88	11	10	11	0.68	1.011	0.674	1.588	0.966	0.605	0.959506	0.997092	0.966093	0.948609	0.98755	0.866442	24	15.08	37.12	26.44	10.98	28.8	1.32966e+08	8.93566e+07	1.42267e+08	8.99741e+07					7.81217e+07	8.90674e+07	97128977
FALSE	High	Master Protein	Bcin05p07360.1	pep chromosome:ASM83294v1:5:2609050:2611060:-1 gene:Bcin05g07360 transcript:Bcin05g07360.1 gene_biotype:protein_coding transcript_biotype:protein_coding	0	FALSE	93.723	25	9	132	9	370	39.7	7.96	1504	4327.3	154.2	9	9	8	1.122	0.899	1.196	0.812	1.044	1.243	0.981883	0.92738	0.983294	0.96948	0.999714	0.947771	19.71	6.96	25.17	30	24.22	39.46	1.45218e+08	1.7012e+08	1.36936e+08	1.98548e+08					8.53197e+07	1.7012e+08	9.34891e+07
FALSE	High	Master Protein	Bcin01p09330.1	pep chromosome:ASM83294v1:1:3248024:3249425:-1 gene:Bcin01g09330 transcript:Bcin01g09330.1 gene_biotype:protein_coding transcript_biotype:protein_coding gene_symbol:Bcpup3	0	FALSE	101.455	50	9	132	9	206	22.4	5.4	1374	4448.99	165.2	8	9	8	0.136	1.823	3.273	13.374	26.309	1.785	0.0349877	0.0166287	0.328574	0.000483618	8.19767e-16	0.864718	19.62	13.2	19.36	20.7	43.81	9.33	1.16278e+08	1.72699e+07	2.14843e+08	4.09664e+08					6.8317e+07	1.68573e+07	1.46678e+08
FALSE	High	Master Protein	Bcin01p08500.1	pep chromosome:ASM83294v1:1:2963033:2964303:-1 gene:Bcin01g08500 transcript:Bcin01g08500.1 gene_biotype:protein_coding transcript_biotype:protein_coding gene_symbol:Bcsym1	0	FALSE	81.38	40	8	132	8	187	20.9	9.42	1443	3483.07	173.36	8	7	8	1.097	1.017	1.146	0.904	1.049	1.154	0.986148	0.997732	0.983294	0.986439	0.999714	0.972716	29.89	15.61	27.83	27.59	27.51	12.91	1.0143e+08	1.10982e+08	9.84683e+07	1.16085e+08					59592919	1.10982e+08	6.72266e+07
FALSE	High	Master Protein	Bcin12p06350.1	pep chromosome:ASM83294v1:12:2202537:2204840:1 gene:Bcin12g06350 transcript:Bcin12g06350.1 gene_biotype:protein_coding transcript_biotype:protein_coding gene_symbol:Bchex6	0	FALSE	108.631	30	12	132	12	599	65.3	6.09	1246	3701.51	166.56	12	7	12	0.6	1.387	0.577	2.322	1.006	0.425	0.959506	0.524437	0.966093	0.898877	0.9954	0.554073	62.74	23.01	39.06	29.76	35.93	30.47	6.75909e+07	4.7483e+07	9.41037e+07	4.19951e+07					3.95104e+07	4.66852e+07	6.42467e+07
FALSE	High	Master Protein	Bcin11p05900.1	pep chromosome:ASM83294v1:11:2092379:2093601:1 gene:Bcin11g05900 transcript:Bcin11g05900.1 gene_biotype:protein_coding transcript_biotype:protein_coding	0	FALSE	49.653	38	9	132	9	200	22.1	10.17	1106	3600.33	106.24	9	9	9	0.798	1.25	0.687	1.485	0.759	0.521	0.972007	0.799042	0.966093	0.948609	0.816234	0.734338	45.4	7.76	31.65	34.57	21.3	32.4	3.03892e+08	3.02252e+08	3.73382e+08	2.1987e+08					1.78546e+08	3.02252e+08	2.54916e+08
FALSE	High	Master Protein	Bcin12p03910.1	pep chromosome:ASM83294v1:12:1320734:1334352:1 gene:Bcin12g03910 transcript:Bcin12g03910.1 gene_biotype:protein_coding transcript_biotype:protein_coding gene_symbol:Bcdyn1	0	FALSE	100.284	6	20	131	20	4345	492.4	5.85	827	3344.31	133.24	20	18	19	0.583	0.802	1.109	1.187	1.902	1.404	0.961042	0.834181	0.978037	0.999983	0.303263	0.947771	34.4	19.53	24.85	38.33	29.3	22.06	2.88245e+07	1.65296e+07	2.12185e+07	3.03732e+07					1.68889e+07	1.60493e+07	1.42078e+07
FALSE	High	Master Protein	Bcin01p06700.1	pep chromosome:ASM83294v1:1:2344045:2346014:1 gene:Bcin01g06700 transcript:Bcin01g06700.1 gene_biotype:protein_coding transcript_biotype:protein_coding	0	FALSE	90.921	44	11	131	11	315	34.7	8.88	1149	3328.15	147.72	11	10	11	2.36	1.424	2.092	0.526	0.803	1.497	0.849569	0.418104	0.957801	0.948609	0.885695	0.941288	37.67	51.79	78.17	34.77	15.17	18.77	5.36672e+07	1.55672e+08	7.35908e+07	1.31726e+08					3.1218e+07	1.55672e+08	4.99372e+07
FALSE	High	Master Protein	Bcin04p01310.1	pep chromosome:ASM83294v1:4:508736:511317:1 gene:Bcin04g01310 transcript:Bcin04g01310.1 gene_biotype:protein_coding transcript_biotype:protein_coding	0	FALSE	41.837	8	3	131	3	403	41.1	4.5	1412	4287.78	135.44	3	2	3	0.82	1.303	0.784	1.588	0.951	0.577	0.979749	0.701789	0.970935	0.948609	0.981402	0.839951	41.62	26.94	39.65	21.65	14.6	6.12	2.17197e+08	1.6963e+08	2.6062e+08	1.55552e+08					1.2761e+08	1.6963e+08	1.77931e+08
FALSE	High	Master Protein	Bcin02p05940.1	pep chromosome:ASM83294v1:2:2109991:2112240:1 gene:Bcin02g05940 transcript:Bcin02g05940.1 gene_biotype:protein_coding transcript_biotype:protein_coding	0	FALSE	102.729	26	14	130	14	642	70.9	6.99	1103	2909.09	153.25	13	12	12	1.584	1.099	1.29	0.658	0.821	1.377	0.949367	0.953156	0.97289	0.948609	0.914854	0.947771	26.17	20.94	35.18	22.42	22.04	19.8	5.50882e+07	8.43246e+07	6.07226e+07	7.7396e+07					3.2366e+07	8.43246e+07	4.1199e+07
FALSE	High	Master Protein	Bcin01p03490.1	pep chromosome:ASM83294v1:1:1240722:1244889:-1 gene:Bcin01g03490 transcript:Bcin01g03490.1 gene_biotype:protein_coding transcript_biotype:protein_coding	0	FALSE	83.376	20	16	130	16	1073	118.9	8.87	637	3085.41	113.37	16	14	14	0.794	1.209	0.862	1.512	1.142	0.726	0.996071	0.803082	0.987858	0.948609	0.986191	0.947771	18.94	16.9	25.93	24.06	15.89	21.95	3.94298e+07	3.2507e+07	4.81278e+07	3.87325e+07					2.30356e+07	3.23299e+07	3.2858e+07
FALSE	High	None	Bcin01p00270.2	pep chromosome:ASM83294v1:1:117019:118849:1 gene:Bcin01g00270 transcript:Bcin01g00270.2 gene_biotype:protein_coding transcript_biotype:protein_coding	0	FALSE	59.253	48	9	130	9	195	21.6	7.5	542	2661.06	107.24	8	7	8	1.711	0.961	1.405	0.593	0.822	1.311	0.949367	0.98175	0.966093	0.948609	0.914854	0.947771	43.97	29.36	16.63	19.11	24.62	8.47	7.2472e+07	1.28472e+08	7.6504e+07	1.01326e+08					4.24407e+07	1.28472e+08	5.21306e+07
FALSE	High	Master Protein	Bcin12p03150.1	pep chromosome:ASM83294v1:12:1071469:1074772:-1 gene:Bcin12g03150 transcript:Bcin12g03150.1 gene_biotype:protein_coding transcript_biotype:protein_coding gene_symbol:Bcrpn1	0	FALSE	97.26	23	15	130	15	907	100.6	4.97	1094	3849.13	136.97	15	14	13	0.615	0.831	1.035	1.325	1.498	1.28	0.959506	0.814178	0.993848	0.96948	0.73169	0.947771	29.69	28.34	36.39	19.04	28.49	49.07	7.39848e+07	4.7463e+07	6.13969e+07	7.44395e+07					4.34683e+07	4.7463e+07	4.1917e+07
FALSE	High	Master Protein	Bcin03p06940.1	pep chromosome:ASM83294v1:3:2342221:2345529:-1 gene:Bcin03g06940 transcript:Bcin03g06940.1 gene_biotype:protein_coding transcript_biotype:protein_coding gene_symbol:Bcnip1	0	FALSE	114.302	27	16	130	16	869	97.3	5.22	1369	3022.92	169.8	16	13	16	0.459	0.851	0.801	1.75	1.749	1.013	0.949367	0.890983	0.978037	0.948609	0.48043	0.999914	25.83	21.66	38.65	39.96	17.85	63.48	3.88838e+07	1.96806e+07	3.27398e+07	3.59638e+07					2.28454e+07	1.93581e+07	2.23522e+07
FALSE	High	Master Protein	Bcin01p05730.1	pep chromosome:ASM83294v1:1:1995679:1997456:1 gene:Bcin01g05730 transcript:Bcin01g05730.1 gene_biotype:protein_coding transcript_biotype:protein_coding	0	FALSE	86.834	29	8	130	8	340	37.7	5.12	936	3578	151.77	8	8	8	0.704	1.254	1.501	1.897	2.351	1.239	0.961682	0.79023	0.966093	0.948609	0.0647846	0.947771	16.39	9.69	25.13	14.23	18.64	16.52	8.06532e+07	5.22365e+07	9.79579e+07	1.20457e+08					4.73862e+07	5.20575e+07	6.68781e+07
FALSE	High	Master Protein	Bcin09p01930.1	pep chromosome:ASM83294v1:9:705942:707896:-1 gene:Bcin09g01930 transcript:Bcin09g01930.1 gene_biotype:protein_coding transcript_biotype:protein_coding gene_symbol:Bcpdh1	0	FALSE	106.213	32	13	129	13	552	61.1	7.87	1234	3280.82	161.38	13	10	11	0.524	0.792	0.682	1.52	1.529	0.955	0.958543	0.784609	0.966093	0.966661	0.743845	0.99314	36.66	6.1	22.5	19.3	30.36	20.76	4.14959e+07	2.00844e+07	2.98287e+07	3.1115e+07					2.42146e+07	2.00844e+07	2.01147e+07
FALSE	High	Master Protein	Bcin13p00870.1	pep chromosome:ASM83294v1:13:324264:328144:-1 gene:Bcin13g00870 transcript:Bcin13g00870.1 gene_biotype:protein_coding transcript_biotype:protein_coding	0	FALSE	109.654	24	21	129	18	1102	121.6	6.57	1150	3225.72	129.99	21	18	18	0.432	0.824	0.413	1.998	0.952	0.498	0.949367	0.803082	0.755486	0.948609	0.971703	0.735526	26.22	15.27	24.07	38.91	13.34	23.65	6.13479e+07	2.26914e+07	4.81621e+07	2.01322e+07					3.60437e+07	2.20339e+07	3.25771e+07
FALSE	High	Master Protein	Bcin16p03460.1	pep chromosome:ASM83294v1:16:1299622:1300848:1 gene:Bcin16g03460 transcript:Bcin16g03460.1 gene_biotype:protein_coding transcript_biotype:protein_coding	0	FALSE	92.879	51	10	128	10	272	30.7	5.3	1241	3303.07	176.65	10	8	10	1.633	1.128	1.411	0.629	0.923	1.326	0.949367	0.906655	0.966093	0.948609	0.981402	0.947771	40.34	20.07	20.54	23.14	16.77	9.07	4.97639e+07	7.87732e+07	5.1845e+07	7.0842e+07					2.89864e+07	7.87732e+07	3.50176e+07
FALSE	High	Master Protein	Bcin06p04140.1	pep chromosome:ASM83294v1:6:1430911:1432920:-1 gene:Bcin06g04140 transcript:Bcin06g04140.1 gene_biotype:protein_coding transcript_biotype:protein_coding	0	FALSE	71.054	18	8	128	8	524	56.1	7.64	860	3056.85	148.67	8	7	8	0.637	1.248	0.788	1.791	1.237	0.64	0.958633	0.800642	0.977572	0.948609	0.944059	0.905866	16.24	20.29	19.24	15.38	22.78	5.62	1.28143e+08	9.12527e+07	1.64134e+08	1.02954e+08					7.52878e+07	9.12527e+07	1.12058e+08
FALSE	High	Master Protein	Bcin12p02030.1	pep chromosome:ASM83294v1:12:698714:701853:1 gene:Bcin12g02030 transcript:Bcin12g02030.1 gene_biotype:protein_coding transcript_biotype:protein_coding	0	FALSE	83.096	24	15	128	15	819	92.6	7.96	652	3558.62	117.3	15	14	13	1.228	0.939	1.089	0.765	0.954	1.223	0.959506	0.970049	0.983294	0.953715	0.981402	0.947771	44.72	21.97	46.5	24.47	13.59	21.58	5.7532e+07	5.48128e+07	5.70888e+07	5.64059e+07					3.32773e+07	5.48128e+07	3.87049e+07
FALSE	High	Master Protein	Bcin01p02270.1	pep chromosome:ASM83294v1:1:854791:856896:1 gene:Bcin01g02270 transcript:Bcin01g02270.1 gene_biotype:protein_coding transcript_biotype:protein_coding	0	FALSE	75.696	38	9	128	9	280	30.5	7.39	1206	3079.8	144.93	9	8	9	0.832	0.884	1.145	1.133	1.489	1.225	0.984877	0.896578	0.987638	0.991411	0.743707	0.950908	24.17	20.84	33.75	23.06	18.92	22.7	9.17284e+07	7.43114e+07	8.29485e+07	1.0456e+08					5.38931e+07	7.43114e+07	5.66308e+07
FALSE	High	Master Protein	Bcin03p02530.1	pep chromosome:ASM83294v1:3:838328:839709:-1 gene:Bcin03g02530 transcript:Bcin03g02530.1 gene_biotype:protein_coding transcript_biotype:protein_coding	0	FALSE	78.181	46	10	128	10	254	27.4	10.96	795	1950.31	159.75	10	8	9	0.716	1.142	1.406	1.415	1.689	1.172	0.959506	0.929547	0.969903	0.955867	0.499428	0.963912	34.57	20.71	23.99	21.4	15.48	19.6	1.18383e+08	9.73126e+07	1.32302e+08	1.5474e+08					6.94643e+07	9.72583e+07	9.03256e+07
FALSE	High	Master Protein	Bcin12p03270.1	pep chromosome:ASM83294v1:12:1143260:1144969:1 gene:Bcin12g03270 transcript:Bcin12g03270.1 gene_biotype:protein_coding transcript_biotype:protein_coding	0	FALSE	92.958	45	14	127	14	387	43.2	5.57	778	2767.46	137.95	14	12	13	1.137	1.254	0.668	1.122	0.661	0.57	0.961042	0.751109	0.966093	0.992675	0.529518	0.866442	51.27	15.24	23.13	18.27	21.89	18.25	4.1243e+07	4.45862e+07	5.5069e+07	2.86618e+07					2.40147e+07	4.45862e+07	3.75969e+07
FALSE	High	Master Protein	Bcin15p01220.2	pep chromosome:ASM83294v1:15:465286:469183:-1 gene:Bcin15g01220 transcript:Bcin15g01220.2 gene_biotype:protein_coding transcript_biotype:protein_coding gene_symbol:Bcrts1	0	FALSE	90.031	24	12	127	12	722	80.9	6.33	1088	3720.41	135.49	12	11	12	0.522	1.042	0.516	1.95	1.09	0.487	0.950919	0.98175	0.966093	0.948609	0.999047	0.72833	26.03	31.42	42.82	42.32	14.99	36.37	5.04263e+07	3.05271e+07	5.77823e+07	3.58573e+07					2.9627e+07	3.0222e+07	3.94493e+07
FALSE	High	Master Protein	Bcin10p05280.1	pep chromosome:ASM83294v1:10:1997023:2000274:-1 gene:Bcin10g05280 transcript:Bcin10g05280.1 gene_biotype:protein_coding transcript_biotype:protein_coding	0	FALSE	76.785	18	8	127	8	498	55.5	6.98	1129	3281.18	123.2	8	8	8	1.719	1.104	2.397	0.65	1.372	2.176	0.949367	0.958916	0.814778	0.948609	0.856933	0.668657	23.24	20.38	22.29	21.28	15.45	24.54	1.89019e+08	2.76166e+08	1.91313e+08	4.08758e+08					1.10993e+08	2.76166e+08	1.30614e+08
FALSE	High	Master Protein Candidate	Bcin15p01220.3	pep chromosome:ASM83294v1:15:465286:469183:-1 gene:Bcin15g01220 transcript:Bcin15g01220.3 gene_biotype:protein_coding transcript_biotype:protein_coding gene_symbol:Bcrts1	0	FALSE	90.031	26	12	127	12	667	75.3	7.06	1088	3720.41	135.49	12	11	12	0.522	1.042	0.516	1.95	1.09	0.487	0.950919	0.98175	0.966093	0.948609	0.999047	0.72833	26.03	31.42	42.82	42.32	14.99	36.37	5.04263e+07	3.05271e+07	5.77823e+07	3.58573e+07					2.9627e+07	3.0222e+07	3.94493e+07
FALSE	High	Master Protein	Bcin07p04830.1	pep chromosome:ASM83294v1:7:1748268:1750442:1 gene:Bcin07g04830 transcript:Bcin07g04830.1 gene_biotype:protein_coding transcript_biotype:protein_coding gene_symbol:Bchem14	0	FALSE	119.206	33	15	127	15	617	68.7	7.28	1288	3667.06	157.69	13	14	14	1.279	0.874	1.59	0.754	1.297	1.82	0.958633	0.94081	0.966093	0.948609	0.932009	0.853845	28.84	22.74	24.68	26.35	18.54	30.02	2.67213e+07	3.43945e+07	2.39503e+07	4.11655e+07					1.5299e+07	3.39267e+07	1.58722e+07
FALSE	High	Master Protein	Bcin14p02680.1	pep chromosome:ASM83294v1:14:1056758:1057900:-1 gene:Bcin14g02680 transcript:Bcin14g02680.1 gene_biotype:protein_coding transcript_biotype:protein_coding	0	FALSE	60.691	48	9	127	9	135	15.4	10.96	738	4031.38	121.87	7	8	8	0.806	0.765	0.641	0.976	0.729	0.828	0.975474	0.612121	0.966093	0.993738	0.753346	0.947771	23.81	13.01	15.55	15.83	14.96	10.05	1.40303e+08	1.13397e+08	1.0669e+08	8.72504e+07					8.2432e+07	1.13397e+08	7.28397e+07
FALSE	High	Master Protein	Bcin08p01110.1	pep chromosome:ASM83294v1:8:446893:450178:1 gene:Bcin08g01110 transcript:Bcin08g01110.1 gene_biotype:protein_coding transcript_biotype:protein_coding gene_symbol:Bchex	0	FALSE	87.34	66	9	127	9	166	18.1	7.03	1110	3904.13	107.52	8	9	7	0.398	0.667	0.774	1.767	2.288	1.206	0.849569	0.19431	0.970345	0.948609	0.0822314	0.954756	47.73	22.64	35.43	32.16	33.07	27.25	2.95641e+08	9.5337e+07	1.83829e+08	2.20891e+08					1.73698e+08	9.5337e+07	1.25504e+08
FALSE	High	Master Protein	Bcin03p02110.1	pep chromosome:ASM83294v1:3:703266:705568:-1 gene:Bcin03g02110 transcript:Bcin03g02110.1 gene_biotype:protein_coding transcript_biotype:protein_coding	0	FALSE	83.883	43	16	126	16	507	57.7	7.8	773	2341.69	149.51	16	14	16	1.533	0.994	1.245	0.629	0.876	1.25	0.949367	0.987097	0.970935	0.948609	0.944059	0.947771	46.62	17.46	22.42	15.54	20.29	14.76	3.79979e+07	5.5123e+07	3.57038e+07	4.53811e+07					2.212e+07	5.50266e+07	2.42108e+07
FALSE	High	Master Protein	Bcin04p05300.1	pep chromosome:ASM83294v1:4:1832322:1834223:-1 gene:Bcin04g05300 transcript:Bcin04g05300.1 gene_biotype:protein_coding transcript_biotype:protein_coding gene_symbol:Bcglr1	0	FALSE	98.599	40	14	125	14	501	54.6	7.94	1295	2947.87	155.98	14	11	13	0.547	0.904	0.732	1.547	1.367	0.884	0.958543	0.934149	0.977572	0.948609	0.875742	0.963912	35.81	7.3	23.44	23.46	16.79	18.3	5.75688e+07	3.32234e+07	5.19331e+07	4.54858e+07					3.36862e+07	3.25938e+07	3.54559e+07
FALSE	High	Master Protein	Bcin04p03690.1	pep chromosome:ASM83294v1:4:1329826:1332814:1 gene:Bcin04g03690 transcript:Bcin04g03690.1 gene_biotype:protein_coding transcript_biotype:protein_coding gene_symbol:Bcvps1	0	FALSE	64.667	20	14	125	14	695	76.9	8.24	762	3056.03	114.98	14	14	14	1.021	0.828	0.946	0.818	1.049	1.16	0.992352	0.80466	0.999394	0.966661	0.999714	0.963912	24.46	14.11	57.54	18.58	37.87	55.34	8.45931e+07	7.20798e+07	6.61361e+07	7.09084e+07					4.9701e+07	7.20798e+07	4.51526e+07
FALSE	High	Master Protein	Bcin09p04300.1	pep chromosome:ASM83294v1:9:1517390:1518964:1 gene:Bcin09g04300 transcript:Bcin09g04300.1 gene_biotype:protein_coding transcript_biotype:protein_coding gene_symbol:Bcsec17	0	FALSE	105.988	64	14	125	14	292	32.6	5.39	1292	2817.22	177.19	14	12	14	0.737	1.223	0.929	1.637	1.215	0.744	0.979749	0.822159	0.999606	0.948609	0.959797	0.947771	25.56	12.89	16.58	17.02	10.15	6.9	5.95862e+07	4.36125e+07	7.28612e+07	5.39537e+07					35008644	4.36125e+07	4.9744e+07
FALSE	High	None	Bcin03p01520.1	pep chromosome:ASM83294v1:3:507306:508901:-1 gene:Bcin03g01520 transcript:Bcin03g01520.1 gene_biotype:protein_coding transcript_biotype:protein_coding	0	FALSE	102.786	40	11	125	11	330	35.5	7.21	1000	2430.99	164.61	10	9	10	2.847	2.208	1.408	0.805	0.481	0.588	0.633907	0.000264284	0.966093	0.967949	0.10016	0.853845	16.44	10.89	12.3	11.74	7.56	16.59	5.25451e+07	1.47994e+08	1.26091e+08	7.41107e+07					3.05578e+07	1.47994e+08	8.59615e+07
FALSE	High	Master Protein	Bcin11p05950.1	pep chromosome:ASM83294v1:11:2115316:2117326:-1 gene:Bcin11g05950 transcript:Bcin11g05950.1 gene_biotype:protein_coding transcript_biotype:protein_coding gene_symbol:Bcgrx2	0	FALSE	72.316	40	11	124	11	271	29.8	9.36	829	2655.99	134.12	11	9	11	0.855	0.892	0.798	1.044	0.931	0.935	0.986148	0.913502	0.978037	0.999983	0.981402	0.974436	22.74	15.75	13.23	6.5	15.85	9.91	9.88073e+07	8.86287e+07	9.18882e+07	7.88171e+07					5.80522e+07	8.86287e+07	6.27342e+07
FALSE	High	Master Protein	Bcin01p00550.1	pep chromosome:ASM83294v1:1:235794:238113:1 gene:Bcin01g00550 transcript:Bcin01g00550.1 gene_biotype:protein_coding transcript_biotype:protein_coding gene_symbol:Bcsas1	0	FALSE	67.045	59	12	124	9	203	22.5	7.03	879	2966.86	114.61	11	11	12	0.472	0.845	0.912	1.785	1.896	1.082	0.949367	0.834181	0.993775	0.948609	0.287702	0.987267	20.67	14.92	34.75	15.62	35.3	25.2	6.98145e+07	3.42678e+07	6.1638e+07	6.26165e+07					4.10181e+07	3.38052e+07	4.20816e+07
FALSE	High	Master Protein	Bcin01p01440.1	pep chromosome:ASM83294v1:1:561675:563453:1 gene:Bcin01g01440 transcript:Bcin01g01440.1 gene_biotype:protein_coding transcript_biotype:protein_coding	0	FALSE	90.399	45	12	124	12	363	40.5	7.77	1045	3285.74	133.5	12	10	12	0.493	0.709	0.545	1.411	1.03	0.749	0.949367	0.350511	0.966093	0.959936	0.999714	0.947771	18.29	16.03	36.88	18.24	27.55	35.03	1.21712e+08	6.48536e+07	8.66836e+07	6.63248e+07					7.15095e+07	6.48536e+07	5.91808e+07
FALSE	High	Master Protein	Bcin05p03270.1	pep chromosome:ASM83294v1:5:1195497:1197525:1 gene:Bcin05g03270 transcript:Bcin05g03270.1 gene_biotype:protein_coding transcript_biotype:protein_coding	0	FALSE	70.053	27	12	124	12	548	60.6	7.31	813	2763.53	128.77	12	10	11	0.821	0.894	0.788	1.059	0.944	0.945	0.998678	0.930739	0.978037	0.999983	0.981402	0.99314	18.14	14.68	31.72	17.75	15.88	11.75	4.86539e+07	4.24963e+07	4.33702e+07	3.98756e+07					2.83497e+07	4.24963e+07	2.96098e+07
FALSE	High	Master Protein	Bcin06p06640.1	pep chromosome:ASM83294v1:6:2322363:2326125:1 gene:Bcin06g06640 transcript:Bcin06g06640.1 gene_biotype:protein_coding transcript_biotype:protein_coding gene_symbol:Bcrgd2	0	FALSE	81.976	19	13	123	13	899	99.6	6.4	928	2919.39	127.94	13	11	13	0.651	0.782	0.678	1.175	1.044	0.734	0.978034	0.799042	0.970345	0.999983	0.9954	0.947771	32.65	24.24	19.21	6.88	38.65	28.13	2.95053e+07	1.91775e+07	2.28474e+07	2.13934e+07					1.73353e+07	1.91775e+07	1.55984e+07
FALSE	High	Master Protein	Bcin11p05550.1	pep chromosome:ASM83294v1:11:1973293:1975271:-1 gene:Bcin11g05550 transcript:Bcin11g05550.1 gene_biotype:protein_coding transcript_biotype:protein_coding	0	FALSE	80.802	33	14	123	14	528	59.8	7.06	487	2107.15	120.18	14	11	14	0.987	0.947	1.307	0.959	1.34	1.429	0.986148	0.98175	0.970345	0.988639	0.880791	0.947631	33.04	13.39	21.89	21.41	21.45	12.35	5.6548e+07	5.3227e+07	5.11313e+07	6.7834e+07					3.3038e+07	5.3227e+07	3.49085e+07
FALSE	High	Master Protein	Bcin12p03880.1	pep chromosome:ASM83294v1:12:1314060:1315948:-1 gene:Bcin12g03880 transcript:Bcin12g03880.1 gene_biotype:protein_coding transcript_biotype:protein_coding gene_symbol:Bcpp2Ac	0	FALSE	91.308	45	11	123	11	331	37.5	4.93	1031	3111.42	151.54	11	9	11	0.692	1.081	0.773	1.524	1.142	0.74	0.961817	0.967966	0.978037	0.948609	0.981402	0.947771	31.22	22.21	19.26	27.71	16	27.9	7.10528e+07	4.85995e+07	7.14207e+07	5.62901e+07					4.17456e+07	4.85995e+07	4.87605e+07
FALSE	High	Master Protein	Bcin11p03200.1	pep chromosome:ASM83294v1:11:1102408:1104778:1 gene:Bcin11g03200 transcript:Bcin11g03200.1 gene_biotype:protein_coding transcript_biotype:protein_coding gene_symbol:Bcrho2	0	FALSE	86.177	68	14	122	13	200	22.1	5.49	1161	3131.52	128.38	12	12	12	0.738	1.085	0.69	1.519	0.963	0.643	0.961682	0.967537	0.966093	0.948609	0.986191	0.908729	44.91	29.68	25.18	23.91	15.98	18.28	1.06927e+08	6.79581e+07	1.1562e+08	6.8848e+07					6.28229e+07	6.75455e+07	7.89362e+07
FALSE	High	Master Protein	Bcin12p02630.1	pep chromosome:ASM83294v1:12:919201:920399:-1 gene:Bcin12g02630 transcript:Bcin12g02630.1 gene_biotype:protein_coding transcript_biotype:protein_coding gene_symbol:Bcemc4	0	FALSE	80.273	59	10	122	10	185	20.1	9.57	713	2946.79	127.81	9	8	9	1.555	1.023	1.395	0.706	0.946	1.338	0.951885	0.992353	0.966093	0.948609	0.981402	0.947771	32.24	14.85	13.1	31.68	11.87	12.61	8.7635e+07	1.37862e+08	9.3575e+07	1.22567e+08					5.13901e+07	1.37862e+08	6.38858e+07
FALSE	High	Master Protein	Bcin12g05090.1	pep chromosome:ASM83294v1:12:1720249:1721390:-1 gene:Bcin12g05090 transcript:Bcin12g05090.1 gene_biotype:protein_coding transcript_biotype:protein_coding gene_symbol:Bcvma8	0	FALSE	84.861	44	11	122	11	261	29.1	8.97	1144	2900.66	142.7	11	8	11	0.854	0.884	1.406	1.068	1.499	1.465	0.986148	0.896578	0.969903	0.998364	0.731212	0.947771	38.77	15.76	29.15	41.96	28.46	26.24	1.70423e+08	1.515e+08	1.51642e+08	2.20224e+08					1.00128e+08	1.51268e+08	1.03337e+08
FALSE	High	Master Protein	Bcin10p01590.1	pep chromosome:ASM83294v1:10:604335:606965:-1 gene:Bcin10g01590 transcript:Bcin10g01590.1 gene_biotype:protein_coding transcript_biotype:protein_coding	0	FALSE	77.423	21	14	122	14	569	63.3	6.79	860	3930.08	113.14	13	12	11	0.795	1.202	0.89	1.512	1.184	0.73	0.996071	0.82015	0.993425	0.948609	0.981402	0.947771	20.58	8.75	18.76	20.28	19.39	15.51	4.42513e+07	3.49897e+07	5.23116e+07	3.95942e+07					2.5999e+07	3.49897e+07	3.57143e+07
FALSE	High	Master Protein	Bcin04p00550.1	pep chromosome:ASM83294v1:4:207694:209779:1 gene:Bcin04g00550 transcript:Bcin04g00550.1 gene_biotype:protein_coding transcript_biotype:protein_coding	0	FALSE	71.943	38	15	121	14	521	57.2	8.79	588	2176.81	106.96	15	11	14	2.174	1.098	1.817	0.46	0.769	1.776	0.798472	0.930803	0.966093	0.768986	0.812272	0.866259	33.91	14.99	26.21	23.12	14.09	26.5	2.17495e+07	4.94825e+07	2.3761e+07	3.78157e+07					1.24696e+07	4.94825e+07	1.60259e+07
FALSE	High	Master Protein Candidate	Bcin05p06880.1	pep chromosome:ASM83294v1:5:2385169:2389985:-1 gene:Bcin05g06880 transcript:Bcin05g06880.1 gene_biotype:protein_coding transcript_biotype:protein_coding	0	FALSE	89.561	20	14	121	14	1174	127.6	9.74	1067	3556.73	146.86	13	13	14	0.419	1.269	0.655	2.842	1.402	0.541	0.949367	0.757388	0.974102	0.854208	0.932009	0.866259	65.11	20.31	23.84	64.13	57.08	32.22	1.76993e+07	9.98906e+06	2.28075e+07	1.1964e+07					1.03734e+07	9.30082e+06	1.55712e+07
FALSE	High	Master Protein	Bcin15p02270.1	pep chromosome:ASM83294v1:15:791821:795557:-1 gene:Bcin15g02270 transcript:Bcin15g02270.1 gene_biotype:protein_coding transcript_biotype:protein_coding	0	FALSE	65.713	20	12	121	11	714	81.1	6.61	734	2888.16	117.71	12	10	11	0.717	0.834	0.854	1.256	1.198	1.099	0.986148	0.87297	0.991428	0.988639	0.981402	0.986654	32.14	26.68	63.04	23.98	22.72	35.79	3.46075e+07	2.29268e+07	2.88217e+07	2.92205e+07					2.01578e+07	2.29268e+07	1.96772e+07
FALSE	High	Master Protein	Bcin02p08600.1	pep chromosome:ASM83294v1:2:3053817:3055986:-1 gene:Bcin02g08600 transcript:Bcin02g08600.1 gene_biotype:protein_coding transcript_biotype:protein_coding gene_symbol:Bcshm2	0	FALSE	78.37	33	13	121	12	477	52.7	7.56	998	2990.69	133.36	13	11	13	0.573	0.886	0.778	1.618	1.485	0.82	0.958633	0.929547	0.978037	0.948609	0.77077	0.947771	35.34	23.1	23.52	34.73	38.24	27.58	4.34798e+07	2.92427e+07	3.95228e+07	4.42099e+07					2.53716e+07	2.86856e+07	2.67333e+07
FALSE	High	Master Protein	Bcin03p02320.1	pep chromosome:ASM83294v1:3:766830:768799:1 gene:Bcin03g02320 transcript:Bcin03g02320.1 gene_biotype:protein_coding transcript_biotype:protein_coding	0	FALSE	59.888	29	14	121	14	475	54.8	5.29	413	2611.93	110.15	13	13	14	0.809	0.8	1.137	1.017	1.312	1.58	0.990405	0.759343	0.978037	0.999983	0.91449	0.934628	43.61	6.4	28.4	41.88	42.3	38.58	6.4035e+07	5.88686e+07	5.17268e+07	7.10369e+07					3.76224e+07	5.85427e+07	3.52833e+07
FALSE	High	Master Protein	Bcin05p06880.2	pep chromosome:ASM83294v1:5:2385169:2389985:-1 gene:Bcin05g06880 transcript:Bcin05g06880.2 gene_biotype:protein_coding transcript_biotype:protein_coding	0	FALSE	89.561	19	14	121	14	1197	130	9.76	1067	3556.73	146.86	13	13	14	0.419	1.269	0.655	2.842	1.402	0.541	0.949367	0.757388	0.974102	0.854208	0.932009	0.866259	65.11	20.31	23.84	64.13	57.08	32.22	1.76993e+07	9.98906e+06	2.28075e+07	1.1964e+07					1.03734e+07	9.30082e+06	1.55712e+07
FALSE	High	Master Protein	Bcin05p00240.1	pep chromosome:ASM83294v1:5:105184:111567:1 gene:Bcin05g00240 transcript:Bcin05g00240.1 gene_biotype:protein_coding transcript_biotype:protein_coding gene_symbol:Bcccc2	0	FALSE	91.551	18	15	121	15	1181	125.1	5.94	934	2718.27	150.74	15	13	15	0.557	0.782	1.087	1.304	1.76	1.341	0.958633	0.72106	0.983294	0.974763	0.433004	0.947771	47.13	19.09	21.49	24.96	26.78	13.58	4.51078e+07	2.99337e+07	3.71249e+07	5.41483e+07					2.63379e+07	2.93349e+07	2.50911e+07
FALSE	High	Master Protein	Bcin06p00380.1	pep chromosome:ASM83294v1:6:170740:171851:-1 gene:Bcin06g00380 transcript:Bcin06g00380.1 gene_biotype:protein_coding transcript_biotype:protein_coding	0	FALSE	55.505	43	9	120	9	161	18.4	10.93	945	3131.82	110.31	8	7	7	0.747	0.845	0.728	1.2	1.009	0.869	0.961682	0.833297	0.966093	0.984853	0.999047	0.947771	31.5	9.95	13.8	23.8	13.95	7.09	5.18523e+08	389406205	4.52501e+08	3.70415e+08					3.04648e+08	389406205	308932838
FALSE	High	Master Protein	Bcin08p04540.1	pep chromosome:ASM83294v1:8:1752583:1754127:-1 gene:Bcin08g04540 transcript:Bcin08g04540.1 gene_biotype:protein_coding transcript_biotype:protein_coding gene_symbol:Bcpdb1	0	FALSE	73.48	33	9	120	9	372	40.6	7.33	848	2963.65	135.58	9	8	9	0.672	0.955	0.874	1.406	1.287	0.919	0.963437	0.98175	0.987858	0.964711	0.932009	0.986654	23.83	7.43	16.94	9.3	14.51	8.07	5.76936e+07	3.80287e+07	5.31205e+07	4.84674e+07					3.38967e+07	3.7924e+07	3.62666e+07
FALSE	High	Master Protein	Bcin12p00490.2	pep chromosome:ASM83294v1:12:182845:184967:1 gene:Bcin12g00490 transcript:Bcin12g00490.2 gene_biotype:protein_coding transcript_biotype:protein_coding	0	FALSE	89.209	34	10	120	10	324	34.6	4.98	637	2228.21	145.06	10	8	10	0.68	1.189	0.611	1.683	0.928	0.535	0.968056	0.834181	0.966093	0.948609	0.963221	0.814162	32.36	12.53	17.88	22.8	21.07	18.5	4.41608e+07	2.77157e+07	5.24177e+07	2.77536e+07					2.57532e+07	2.73531e+07	3.57868e+07
FALSE	High	Master Protein	Bcin12p02600.1	pep chromosome:ASM83294v1:12:913161:914683:-1 gene:Bcin12g02600 transcript:Bcin12g02600.1 gene_biotype:protein_coding transcript_biotype:protein_coding	0	FALSE	80.489	57	12	120	12	279	31.1	8.44	977	2882.09	129.67	12	9	12	0.645	0.862	0.855	1.378	1.25	0.947	0.959506	0.862015	0.983294	0.96571	0.934571	0.983123	24.05	20	34.55	27.3	9.03	28.21	9.0074e+07	6.17452e+07	7.60227e+07	7.50422e+07					5.29212e+07	6.15534e+07	5.16004e+07
FALSE	High	Master Protein	Bcin09p04160.1	pep chromosome:ASM83294v1:9:1468450:1472716:-1 gene:Bcin09g04160 transcript:Bcin09g04160.1 gene_biotype:protein_coding transcript_biotype:protein_coding	0	FALSE	69.022	21	13	119	13	740	80.8	8.18	786	3034.1	126.84	13	12	12	0.517	1.049	0.678	1.676	1.254	0.646	0.949367	0.98175	0.966093	0.948609	0.944467	0.936309	27.36	13.46	10.82	29.66	14.52	6.83	6.06809e+07	3.79814e+07	6.12629e+07	4.29868e+07					3.56518e+07	3.79232e+07	4.18255e+07
FALSE	High	Master Protein	Bcin09p00870.1	pep chromosome:ASM83294v1:9:320485:324776:-1 gene:Bcin09g00870 transcript:Bcin09g00870.1 gene_biotype:protein_coding transcript_biotype:protein_coding gene_symbol:Bcnew1	0	FALSE	70.877	17	16	119	16	1120	122.8	6.79	677	2935.8	118	15	16	13	0.568	0.712	0.705	1.239	1.306	1.005	0.958543	0.400626	0.966093	0.986439	0.932009	0.999914	20.18	13.03	35.65	32.09	46.07	22.42	7.09582e+07	2.89565e+07	5.20105e+07	4.14255e+07					4.16901e+07	2.77474e+07	3.55088e+07
FALSE	High	Master Protein	Bcin01p03010.1	pep chromosome:ASM83294v1:1:1096631:1099255:-1 gene:Bcin01g03010 transcript:Bcin01g03010.1 gene_biotype:protein_coding transcript_biotype:protein_coding	0	FALSE	85.417	32	15	119	14	571	64.2	7.72	826	2890.57	123.43	13	12	13	2.042	1.066	0.994	0.564	0.572	0.898	0.902701	0.965965	0.997445	0.948609	0.300174	0.972716	27.12	20.2	33.86	18.05	11.54	32.58	5.06975e+07	9.36736e+07	5.2612e+07	5.27888e+07					2.97863e+07	9.36736e+07	3.58547e+07
FALSE	High	Master Protein	Bcin05p00010.1	pep chromosome:ASM83294v1:5:22371:23990:1 gene:Bcin05g00010 transcript:Bcin05g00010.1 gene_biotype:protein_coding transcript_biotype:protein_coding	0	FALSE	93.539	55	15	118	15	344	38.1	5.29	1052	2814.99	138.36	15	12	14	0.306	0.941	0.251	2.893	0.73	0.22	0.528651	0.965295	0.186792	0.618981	0.708512	0.0198173	26.46	30.1	34.24	35.94	31.37	46.38	1.34632e+08	3.66797e+07	1.09912e+08	2.79034e+07					7.91002e+07	3.66571e+07	7.50393e+07
FALSE	High	Master Protein	Bcin08p02290.3	pep chromosome:ASM83294v1:8:906707:909609:-1 gene:Bcin08g02290 transcript:Bcin08g02290.3 gene_biotype:protein_coding transcript_biotype:protein_coding	0	FALSE	83.808	39	9	118	9	281	30.9	10.17	1144	2711.25	136.28	9	8	9	2.201	1.076	1.903	0.479	0.91	1.781	0.833495	0.960289	0.966093	0.892265	0.974348	0.861176	47.13	12.96	57.86	30.33	17.59	46.06	4.28891e+07	9.87924e+07	4.47581e+07	9.21139e+07					2.51986e+07	9.87924e+07	3.05574e+07
FALSE	High	Master Protein	Bcin15p05610.1	pep chromosome:ASM83294v1:15:1952013:1955820:1 gene:Bcin15g05610 transcript:Bcin15g05610.1 gene_biotype:protein_coding transcript_biotype:protein_coding gene_symbol:Bcsec27	0	FALSE	92.102	27	14	118	14	858	95.2	4.89	996	3344.52	143.19	14	11	14	0.801	1.011	0.845	1.582	1.317	0.925	0.99979	0.98553	0.989606	0.964703	0.932085	0.987267	37.67	24.62	7.57	35.19	35.66	23.87	3.02547e+07	1.67667e+07	2.60581e+07	2.67893e+07					1.77292e+07	1.65002e+07	1.77905e+07
FALSE	High	Master Protein	Bcin10p00380.1	pep chromosome:ASM83294v1:10:137975:140579:-1 gene:Bcin10g00380 transcript:Bcin10g00380.1 gene_biotype:protein_coding transcript_biotype:protein_coding	0	FALSE	178.41	68	17	118	17	346	37.5	4.46	3095	1619.74	229.67	17	6	17	1.7	1.127	0.547	0.674	0.353	0.505	0.949367	0.922444	0.966093	0.948609	0.00369584	0.826189	41.36	13.19	22.5	25.2	34.63	28	1.92146e+07	2.92647e+07	2.09276e+07	1.06079e+07					1.11854e+07	2.92647e+07	1.41524e+07
FALSE	High	Master Protein	Bcin10p02460.1	pep chromosome:ASM83294v1:10:943668:945890:-1 gene:Bcin10g02460 transcript:Bcin10g02460.1 gene_biotype:protein_coding transcript_biotype:protein_coding	0	FALSE	77.146	29	10	117	10	393	42.7	6.74	1140	3698.97	129.05	10	10	9	2.117	1.165	1.818	0.555	0.773	1.598	0.832251	0.834741	0.966093	0.948609	0.843454	0.928504	38.87	32.65	24.38	26.83	34.93	24.78	3.57266e+07	81854108	3.8016e+07	6.35284e+07					2.07801e+07	81854108	2.58163e+07
FALSE	High	Master Protein	Bcin09p00250.1	pep chromosome:ASM83294v1:9:99860:102132:1 gene:Bcin09g00250 transcript:Bcin09g00250.1 gene_biotype:protein_coding transcript_biotype:protein_coding	0	FALSE	66.218	17	9	117	9	565	65.1	8.15	762	3557.71	94.22	8	9	9	1.68	0.941	1.563	0.599	0.892	1.545	0.949367	0.974737	0.966093	0.948609	0.958115	0.936309	32.06	6.02	25.84	30.29	27.43	17.94	5.9066e+07	9.39269e+07	5.42089e+07	7.6762e+07					3.47031e+07	9.39269e+07	3.70096e+07
FALSE	High	Master Protein	Bcin07p04730.2	pep chromosome:ASM83294v1:7:1706140:1708082:1 gene:Bcin07g04730 transcript:Bcin07g04730.2 gene_biotype:protein_coding transcript_biotype:protein_coding gene_symbol:Bccmk1	0	FALSE	100.905	41	11	117	11	420	47	7.42	1021	2708.38	144.95	11	8	11	0.667	1.281	0.737	1.889	1.109	0.561	0.961682	0.665743	0.970935	0.948609	0.99162	0.853845	8.37	59.53	39.84	32.3	11.08	34.88	5.16097e+07	3.35394e+07	5.71129e+07	3.91521e+07					3.02048e+07	3.33126e+07	3.89923e+07
FALSE	High	Master Protein Candidate	Bcin07p04730.1	pep chromosome:ASM83294v1:7:1705390:1708082:1 gene:Bcin07g04730 transcript:Bcin07g04730.1 gene_biotype:protein_coding transcript_biotype:protein_coding gene_symbol:Bccmk1	0	FALSE	100.905	42	11	117	11	410	45.8	7.15	1021	2708.38	144.95	11	8	11	0.667	1.281	0.737	1.889	1.109	0.561	0.961682	0.665743	0.970935	0.948609	0.99162	0.853845	8.37	59.53	39.84	32.3	11.08	34.88	5.16097e+07	3.35394e+07	5.71129e+07	3.91521e+07					3.02048e+07	3.33126e+07	3.89923e+07
FALSE	High	Master Protein	Bcin01p06220.1	pep chromosome:ASM83294v1:1:2179501:2181089:-1 gene:Bcin01g06220 transcript:Bcin01g06220.1 gene_biotype:protein_coding transcript_biotype:protein_coding	0	FALSE	83.425	50	12	116	12	218	24.5	6.7	818	2725.48	143.08	11	9	11	0.519	0.698	0.573	1.332	1.098	0.863	0.949367	0.310084	0.966093	0.967288	0.988271	0.947771	21.19	11.61	8.2	20.92	6.16	12.94	2.98677e+08	1.59913e+08	2.08099e+08	1.74376e+08					1.75482e+08	1.59913e+08	1.42074e+08
FALSE	High	Master Protein	Bcin15p03480.1	pep chromosome:ASM83294v1:15:1224221:1225045:-1 gene:Bcin15g03480 transcript:Bcin15g03480.1 gene_biotype:protein_coding transcript_biotype:protein_coding gene_symbol:Bcvma7	0	FALSE	75.509	63	10	116	10	124	13.9	5.83	860	2871.69	134.95	9	8	9	1.085	1.004	1.198	1.028	1.153	1.236	0.986436	0.989468	0.983294	0.999983	0.981402	0.947771	34.77	17.36	25.85	17.09	18.38	16.78	1.81383e+08	2.04539e+08	1.89685e+08	2.25721e+08					1.06568e+08	2.04539e+08	1.29502e+08
FALSE	High	Master Protein	Bcin15p03580.2	pep chromosome:ASM83294v1:15:1252669:1256352:1 gene:Bcin15g03580 transcript:Bcin15g03580.2 gene_biotype:protein_coding transcript_biotype:protein_coding gene_symbol:Bcsak1	0	FALSE	81.961	49	13	116	12	354	40.5	5.69	730	2435.73	131.05	11	11	13	0.533	0.977	0.505	1.749	1.058	0.566	0.957459	0.98635	0.966093	0.948609	0.999714	0.861176	37.78	17.47	23.09	35.64	19.04	39.45	4.96906e+07	3.50034e+07	4.83652e+07	2.99297e+07					2.91947e+07	3.4662e+07	3.302e+07
FALSE	High	Master Protein	Bcin09p06110.1	pep chromosome:ASM83294v1:9:2123696:2126017:1 gene:Bcin09g06110 transcript:Bcin09g06110.1 gene_biotype:protein_coding transcript_biotype:protein_coding	0	FALSE	81.27	29	12	116	12	542	60.8	7.65	948	3324.67	120.93	12	10	10	0.627	0.764	1.085	1.446	1.974	1.508	0.959506	0.618397	0.987638	0.953247	0.225329	0.936774	34.3	19.4	35.95	21.65	25.12	19.6	7.46936e+07	4.27477e+07	6.031e+07	8.47246e+07					4.38847e+07	4.24058e+07	4.1175e+07
FALSE	High	Master Protein	Bcin07p03030.1	pep chromosome:ASM83294v1:7:1106978:1109031:1 gene:Bcin07g03030 transcript:Bcin07g03030.1 gene_biotype:protein_coding transcript_biotype:protein_coding	0	FALSE	73.256	70	12	116	9	201	22.2	5.44	986	2996.11	114.31	12	10	11	0.422	0.854	0.662	1.847	1.857	0.86	0.93164	0.849458	0.966093	0.948609	0.331021	0.955345	29.45	18.97	31.78	16.02	52.36	39.05	8.21914e+07	3.35839e+07	7.10906e+07	5.62936e+07					4.82899e+07	3.30384e+07	4.84475e+07
FALSE	High	Master Protein Candidate	Bcin15p03580.1	pep chromosome:ASM83294v1:15:1252669:1256352:1 gene:Bcin15g03580 transcript:Bcin15g03580.1 gene_biotype:protein_coding transcript_biotype:protein_coding gene_symbol:Bcsak1	0	FALSE	81.961	50	13	116	12	343	39.4	5.99	730	2435.73	131.05	11	11	13	0.533	0.977	0.505	1.749	1.058	0.566	0.957459	0.98635	0.966093	0.948609	0.999714	0.861176	37.78	17.47	23.09	35.64	19.04	39.45	4.96906e+07	3.50034e+07	4.83652e+07	2.99297e+07					2.91947e+07	3.4662e+07	3.302e+07
FALSE	High	Master Protein	Bcin03p02730.1	pep chromosome:ASM83294v1:3:896471:897541:1 gene:Bcin03g02730 transcript:Bcin03g02730.1 gene_biotype:protein_coding transcript_biotype:protein_coding	0	FALSE	52.916	45	6	116	6	136	16.1	8.63	712	3530.29	96.51	6	6	6	1.072	1.103	1.11	1.037	0.977	0.895	0.988366	0.960289	0.993425	0.999983	0.987958	0.954978	46.66	38.67	32.16	9.95	12.75	4.73	1.63713e+08	1.50868e+08	1.61655e+08	1.52799e+08					9.61862e+07	1.50868e+08	1.10365e+08
FALSE	High	Master Protein	Bcin04p01050.1	pep chromosome:ASM83294v1:4:423285:426186:-1 gene:Bcin04g01050 transcript:Bcin04g01050.1 gene_biotype:protein_coding transcript_biotype:protein_coding gene_symbol:Bcsac6	0	FALSE	95.689	34	16	115	16	650	72.6	5.88	1247	3604.62	114.64	16	15	13	0.726	0.866	0.607	1.3	1.064	0.739	0.977072	0.885851	0.966093	0.96948	0.999047	0.947771	25.68	36.23	49.53	18.96	44.22	51.82	6.11358e+07	4.4629e+07	4.70058e+07	5.77484e+07					3.59191e+07	4.41945e+07	3.1774e+07
FALSE	High	Master Protein	Bcin04p03630.1	pep chromosome:ASM83294v1:4:1311442:1312833:-1 gene:Bcin04g03630 transcript:Bcin04g03630.1 gene_biotype:protein_coding transcript_biotype:protein_coding	0	FALSE	70.41	44	11	115	11	335	36.8	7.81	828	2952.26	131.68	11	10	11	0.872	1.15	0.867	1.274	1.144	0.761	0.99979	0.883868	0.9888	0.982198	0.986191	0.947771	50.59	19.1	40.87	22.89	16.96	20.23	4.05771e+07	3.26551e+07	4.45256e+07	3.2923e+07					2.38403e+07	3.26551e+07	3.03987e+07
FALSE	High	Master Protein	Bcin06p05140.1	pep chromosome:ASM83294v1:6:1745025:1746292:-1 gene:Bcin06g05140 transcript:Bcin06g05140.1 gene_biotype:protein_coding transcript_biotype:protein_coding	0	FALSE	80.662	29	8	115	8	297	31.7	9.63	1205	3393.9	141.82	8	7	8	1.834	1.136	1.542	0.594	0.763	1.398	0.949367	0.929547	0.966093	0.948609	0.820405	0.947771	72.55	29.77	52.55	46.49	25.2	13.92	9.27531e+07	175672121	1.02076e+08	1.396e+08					5.44151e+07	175672121	6.96896e+07
FALSE	High	Master Protein	Bcin06p05570.1	pep chromosome:ASM83294v1:6:1905931:1907341:1 gene:Bcin06g05570 transcript:Bcin06g05570.1 gene_biotype:protein_coding transcript_biotype:protein_coding	0	FALSE	47.73	36	7	115	7	230	25.3	9.77	659	2535.36	98.3	7	6	7	1.074	0.947	1.086	0.927	1.003	1.146	0.988117	0.965977	0.997679	0.988287	0.997026	0.976117	24.6	16.22	42.68	29.49	17.82	20.18	1.0469e+08	1.13125e+08	1.06531e+08	1.38922e+08					6.15086e+07	1.13125e+08	72730863
FALSE	High	None	Bcin08p01110.2	pep chromosome:ASM83294v1:8:446893:450178:1 gene:Bcin08g01110 transcript:Bcin08g01110.2 gene_biotype:protein_coding transcript_biotype:protein_coding gene_symbol:Bchex	0	FALSE	75.488	47	7	115	7	194	21.2	6.95	1074	3693.92	97.07	7	7	6	0.417	0.702	0.895	1.733	2.079	1.295	0.890884	0.3262	0.983294	0.948609	0.16203	0.947771	31.75	24.55	32.99	23.28	28.76	30.71	1.25297e+08	5.62506e+07	8.2412e+07	1.04451e+08					7.3616e+07	5.62506e+07	5.62646e+07
FALSE	High	Master Protein	Bcin12p00770.1	pep chromosome:ASM83294v1:12:290839:294165:1 gene:Bcin12g00770 transcript:Bcin12g00770.1 gene_biotype:protein_coding transcript_biotype:protein_coding gene_symbol:Bcspo14	0	FALSE	63.76	18	13	115	13	861	98.7	5.72	484	2598.7	110.51	13	12	13	0.861	1.524	0.935	2.016	1.205	0.646	0.988366	0.194128	0.998815	0.948609	0.981402	0.936309	27.03	26.69	22.97	34.36	23.91	23.54	1.85656e+07	1.7339e+07	3.09674e+07	2.05971e+07					1.07827e+07	1.7339e+07	2.11421e+07
FALSE	High	Master Protein	Bcin01p02210.1	pep chromosome:ASM83294v1:1:834605:835994:1 gene:Bcin01g02210 transcript:Bcin01g02210.1 gene_biotype:protein_coding transcript_biotype:protein_coding	0	FALSE	35.586	38	9	115	9	160	18.3	10.36	555	2652.08	84.96	9	9	9	0.964	0.794	0.655	0.784	0.695	0.875	0.99979	0.717939	0.966093	0.96571	0.682985	0.950908	42.44	15.97	29.7	20.95	17.35	11.58	6.88494e+08	6.68687e+08	5.53215e+08	4.89045e+08					4.04511e+08	6.68687e+08	3.77692e+08
FALSE	High	Master Protein	Bcin10p01260.1	pep chromosome:ASM83294v1:10:491489:493695:1 gene:Bcin10g01260 transcript:Bcin10g01260.1 gene_biotype:protein_coding transcript_biotype:protein_coding	0	FALSE	43.859	41	12	114	12	202	23	10.46	615	2701.24	86.75	11	11	11	2.149	1.605	0.974	0.813	0.454	0.551	0.902901	0.120464	0.993775	0.96948	0.0630419	0.797133	25.83	20.49	21.13	16.13	4.67	26.2	6.55402e+08	1152992020	9.5154e+08	5.24397e+08					3.85068e+08	1152992020	6.49638e+08
FALSE	High	Master Protein	Bcin10p04130.1	pep chromosome:ASM83294v1:10:1592557:1594435:1 gene:Bcin10g04130 transcript:Bcin10g04130.1 gene_biotype:protein_coding transcript_biotype:protein_coding gene_symbol:Bcfsf1	0	FALSE	77.866	38	11	114	11	340	36.2	9.8	794	3078.42	129.57	11	11	11	1.069	0.992	1.262	0.908	1.162	1.292	0.968056	0.999743	0.970935	0.985306	0.981402	0.947771	9.47	9.75	9.04	8.16	12.83	9.24	4.83962e+07	5.64511e+07	4.88659e+07	6.41312e+07					2.84342e+07	5.64511e+07	3.33618e+07
FALSE	High	Master Protein	Bcin14p00950.1	pep chromosome:ASM83294v1:14:424670:428569:1 gene:Bcin14g00950 transcript:Bcin14g00950.1 gene_biotype:protein_coding transcript_biotype:protein_coding	0	FALSE	74.679	20	12	114	12	781	84.9	8.22	1008	2979.71	111.66	12	11	12	0.431	1.059	0.784	2.526	1.608	0.73	0.949367	0.961314	0.978037	0.864862	0.654335	0.947771	77.91	14.94	26.53	88.11	50.88	43.2	3.32128e+07	2.42229e+07	3.40762e+07	3.04952e+07					1.95135e+07	2.40347e+07	2.32646e+07
FALSE	High	Master Protein	Bcin05p05300.1	pep chromosome:ASM83294v1:5:1876121:1879293:1 gene:Bcin05g05300 transcript:Bcin05g05300.1 gene_biotype:protein_coding transcript_biotype:protein_coding	0	FALSE	91.142	24	12	114	12	736	79.1	5.59	1095	3294.76	125.89	11	9	11	0.665	1.223	0.824	1.767	1.194	0.691	0.959506	0.823553	0.978037	0.948609	0.96392	0.936309	25.52	12.37	9.5	21.02	17.57	13.13	1.04293e+08	6.89704e+07	1.23246e+08	8.36856e+07					6.12751e+07	6.89704e+07	8.41426e+07
FALSE	High	Master Protein	Bcin16p01490.1	pep chromosome:ASM83294v1:16:593718:595884:-1 gene:Bcin16g01490 transcript:Bcin16g01490.1 gene_biotype:protein_coding transcript_biotype:protein_coding	0	FALSE	91.893	35	13	114	13	531	59.2	7.42	1061	3215.68	128.5	13	11	13	0.336	0.741	0.139	2.23	0.69	0.214	0.735892	0.512274	0.00531956	0.904461	0.589447	0.02374	69.55	20.93	43.6	65.77	107.92	48.84	8.99539e+07	3.34814e+07	6.68414e+07	2.54237e+07					5.28506e+07	3.27715e+07	4.54757e+07
FALSE	High	Master Protein Candidate	Bcin10p03930.1	pep chromosome:ASM83294v1:10:1509416:1513221:1 gene:Bcin10g03930 transcript:Bcin10g03930.1 gene_biotype:protein_coding transcript_biotype:protein_coding	0	FALSE	83.256	48	13	114	11	307	35.5	5.38	947	2917.67	113.17	12	11	12	0.858	1.159	0.888	1.416	1.054	0.76	0.99979	0.872175	0.99351	0.964711	0.999714	0.947771	19.27	13.19	24.04	27.43	6.22	24.47	4.3471e+07	3.51554e+07	5.04325e+07	3.71082e+07					2.55405e+07	3.51454e+07	3.42634e+07
FALSE	High	Master Protein	Bcin10p03930.2	pep chromosome:ASM83294v1:10:1509416:1513221:1 gene:Bcin10g03930 transcript:Bcin10g03930.2 gene_biotype:protein_coding transcript_biotype:protein_coding	0	FALSE	83.256	45	13	114	11	322	36.9	5.62	947	2917.67	113.17	12	11	12	0.858	1.159	0.888	1.416	1.054	0.76	0.99979	0.872175	0.99351	0.964711	0.999714	0.947771	19.27	13.19	24.04	27.43	6.22	24.47	4.3471e+07	3.51554e+07	5.04325e+07	3.71082e+07					2.55405e+07	3.51454e+07	3.42634e+07
FALSE	High	Master Protein	Bcin11p01880.1	pep chromosome:ASM83294v1:11:611885:613142:1 gene:Bcin11g01880 transcript:Bcin11g01880.1 gene_biotype:protein_coding transcript_biotype:protein_coding gene_symbol:Bcdap1	0	FALSE	58.457	47	9	113	9	180	20	5.02	1133	3297	104.29	9	8	8	1.379	0.997	0.757	0.72	0.577	0.773	0.959506	0.98635	0.966093	0.948609	0.314797	0.947771	9.94	3.61	9.08	13.9	22.1	12.99	3.58032e+08	4.96393e+08	3.61953e+08	2.23019e+08					2.10355e+08	4.96393e+08	2.46986e+08
FALSE	High	Master Protein	Bcin14p01610.1	pep chromosome:ASM83294v1:14:707435:708445:1 gene:Bcin14g01610 transcript:Bcin14g01610.1 gene_biotype:protein_coding transcript_biotype:protein_coding gene_symbol:Bcvma10	0	FALSE	99.36	56	10	113	10	119	13.5	6.25	990	3237.62	143.52	8	7	8	0.577	1.257	1.449	2.693	2.511	1.037	0.958633	0.779413	0.966093	0.731489	0.0339058	0.999914	60.69	17.22	23.09	10.28	30.59	21.92	6.12281e+07	2.94897e+07	7.62448e+07	8.16939e+07					3.59733e+07	2.94897e+07	5.2054e+07
FALSE	High	Master Protein	Bcin02p02630.1	pep chromosome:ASM83294v1:2:942935:946243:-1 gene:Bcin02g02630 transcript:Bcin02g02630.1 gene_biotype:protein_coding transcript_biotype:protein_coding gene_symbol:Bcdnm1	0	FALSE	84.602	18	11	113	11	812	90.1	7.05	1084	3417.71	129.94	11	8	10	0.743	1.006	0.66	1.291	0.88	0.58	0.98709	0.98635	0.966093	0.986439	0.932009	0.872168	35.6	6.28	71.68	29.02	45.1	55.84	3.38441e+07	2.67048e+07	3.25228e+07	2.59297e+07					1.98844e+07	26587681	2.2204e+07
FALSE	High	Master Protein	Bcin08p02310.1	pep chromosome:ASM83294v1:8:914940:917226:-1 gene:Bcin08g02310 transcript:Bcin08g02310.1 gene_biotype:protein_coding transcript_biotype:protein_coding	0	FALSE	103.464	55	14	113	14	431	48.3	9.06	1027	2663.52	155.37	14	10	14	0.584	1.203	0.656	2.032	1.181	0.563	0.961042	0.800642	0.966093	0.948609	0.981402	0.85432	60.08	13.17	56.28	54.17	27.11	55.61	2.94259e+07	2.1687e+07	3.46117e+07	2.40506e+07					1.71551e+07	2.05736e+07	2.36302e+07
FALSE	High	Master Protein	Bcin13p02330.1	pep chromosome:ASM83294v1:13:811704:814145:-1 gene:Bcin13g02330 transcript:Bcin13g02330.1 gene_biotype:protein_coding transcript_biotype:protein_coding	0	FALSE	78.701	26	7	113	7	492	51.7	4.51	1537	2460.89	157.85	7	4	7	0.673	1.076	0.578	1.5	0.88	0.518	0.959506	0.979416	0.966093	0.948609	0.948602	0.72833	19.19	15.84	10.4	11.89	20.65	11.07	1.76429e+08	1.13728e+08	2.03342e+08	1.0423e+08					1.03657e+08	113569486	1.38826e+08
FALSE	High	Master Protein	Bcin10p00600.1	pep chromosome:ASM83294v1:10:248992:250575:-1 gene:Bcin10g00600 transcript:Bcin10g00600.1 gene_biotype:protein_coding transcript_biotype:protein_coding	0	FALSE	48.57	46	6	113	6	135	15	9.74	714	3255.52	93.33	6	6	6	1.222	1.197	0.928	0.983	0.759	0.746	0.959506	0.8504	0.999606	0.991962	0.815076	0.947771	28.82	2.59	35.86	14.23	14.57	19.97	5.9445e+07	7.00243e+07	7.18878e+07	5.54241e+07					3.49257e+07	7.00243e+07	4.90795e+07
FALSE	High	Master Protein	Bcin03p01920.1	pep chromosome:ASM83294v1:3:639916:642436:1 gene:Bcin03g01920 transcript:Bcin03g01920.1 gene_biotype:protein_coding transcript_biotype:protein_coding gene_symbol:Bccat5	0	FALSE	61.673	29	13	112	13	509	57.4	6.73	435	2388.15	86.67	12	12	10	0.575	1.086	0.693	2.189	1.345	0.668	0.958633	0.965965	0.966093	0.913174	0.889628	0.936309	12.9	49.64	16.52	47.77	15.81	67.34	6.64522e+07	4.12104e+07	6.59723e+07	5.56035e+07					3.90426e+07	4.07925e+07	4.50408e+07
FALSE	High	Master Protein	Bcin01p02420.1	pep chromosome:ASM83294v1:1:898055:900194:1 gene:Bcin01g02420 transcript:Bcin01g02420.1 gene_biotype:protein_coding transcript_biotype:protein_coding gene_symbol:Bcnmt1	0	FALSE	84.258	24	12	112	12	563	62.6	7.28	708	3015.29	124.03	11	11	11	0.437	0.572	1.301	1.105	2.859	2.52	0.949367	0.0210088	0.966093	0.999983	0.0103122	0.526664	39.6	20.56	17.38	49	24.83	47.33	5.1344e+07	3.2941e+07	2.91642e+07	6.14913e+07					3.01601e+07	3.19506e+07	1.97438e+07
FALSE	High	Master Protein	Bcin14p04590.1	pep chromosome:ASM83294v1:14:1792244:1793165:-1 gene:Bcin14g04590 transcript:Bcin14g04590.1 gene_biotype:protein_coding transcript_biotype:protein_coding	0	FALSE	44.899	22	6	112	6	169	18.9	9.63	536	2549.24	97.92	6	6	6	0.53	0.793	0.687	1.493	1.267	0.916	0.949367	0.713111	0.966093	0.948609	0.932009	0.972257	9.83	6.33	11.21	11.39	7.57	7.1	9.00642e+07	5.09154e+07	7.14502e+07	6.2275e+07					5.29154e+07	5.09154e+07	4.87807e+07
FALSE	High	Master Protein	Bcin08p04130.1	pep chromosome:ASM83294v1:8:1592687:1596784:1 gene:Bcin08g04130 transcript:Bcin08g04130.1 gene_biotype:protein_coding transcript_biotype:protein_coding	0	FALSE	92.296	17	14	112	14	1072	118	8.92	747	2475.26	124.26	12	10	12	0.614	1.317	0.517	2.213	0.847	0.42	0.968056	0.588685	0.966093	0.948609	0.905921	0.642526	43.48	32.56	24.04	44.62	26.86	34.49	2.25818e+07	1.52734e+07	2.96425e+07	1.24595e+07					1.30976e+07	1.49329e+07	2.02376e+07
FALSE	High	Master Protein	Bcin10p03250.1	pep chromosome:ASM83294v1:10:1238903:1239975:-1 gene:Bcin10g03250 transcript:Bcin10g03250.1 gene_biotype:protein_coding transcript_biotype:protein_coding	0	FALSE	72.647	58	9	112	9	146	15.9	5.6	1235	3875.54	137.79	9	9	9	0.531	0.831	0.823	1.458	1.524	0.99	0.949367	0.81405	0.978037	0.951621	0.72155	0.999914	19.91	10.95	20.53	24.28	9.17	19.13	7.89001e+07	4.07996e+07	5.84788e+07	5.77216e+07					4.612e+07	4.07996e+07	3.99248e+07
FALSE	High	Master Protein	Bcin02p06270.3	pep chromosome:ASM83294v1:2:2211450:2213955:1 gene:Bcin02g06270 transcript:Bcin02g06270.3 gene_biotype:protein_coding transcript_biotype:protein_coding	0	FALSE	96.456	37	15	111	15	533	58.4	5.36	917	2629.73	124.85	15	13	15	0.617	1.237	0.614	2.074	1.084	0.523	0.958543	0.81405	0.966093	0.944667	0.994358	0.735526	30.78	23.64	26.92	25.4	20.89	44.31	3.49305e+08	6.62112e+07	1.71972e+08	1.87516e+08					2.05186e+08	6.48231e+07	1.17409e+08
FALSE	High	Master Protein	Bcin05p00670.1	pep chromosome:ASM83294v1:5:262819:267696:-1 gene:Bcin05g00670 transcript:Bcin05g00670.1 gene_biotype:protein_coding transcript_biotype:protein_coding	0	FALSE	75.376	14	9	111	9	826	92.3	5.94	1151	3938.25	130.41	8	9	8	1.11	0.939	1.028	0.846	1.019	1.221	0.959506	0.98553	0.983706	0.948609	0.987652	0.947771	17.43	19.2	12.67	14.8	14.27	18.45	2.2745e+07	2.36526e+07	1.98094e+07	2.43873e+07					1.33634e+07	2.36526e+07	1.35243e+07
FALSE	High	None	Bcin01p06700.2	pep chromosome:ASM83294v1:1:2344358:2346014:1 gene:Bcin01g06700 transcript:Bcin01g06700.2 gene_biotype:protein_coding transcript_biotype:protein_coding	0	FALSE	71.143	43	9	111	9	234	26	8.79	909	3157.8	108.66	9	9	9	2.063	1.423	2.009	0.563	0.821	1.53	0.902901	0.407194	0.965195	0.948609	0.914854	0.936309	21.24	32.28	39.6	35.1	13.91	17.68	5.31935e+07	1.263e+08	7.22069e+07	1.09199e+08					3.1218e+07	1.263e+08	4.92973e+07
FALSE	High	Master Protein	Bcin05p00840.1	pep chromosome:ASM83294v1:5:341385:352015:1 gene:Bcin05g00840 transcript:Bcin05g00840.1 gene_biotype:protein_coding transcript_biotype:protein_coding gene_symbol:Bcvps13	0	FALSE	90.282	10	20	111	20	3207	359	5.64	686	2735.01	119.79	17	18	20	0.726	0.962	0.992	1.286	1.247	0.96	0.970246	0.982777	0.998815	0.974754	0.939453	0.995041	23.68	31.44	18.57	26.22	25.8	39.51	5.75502e+07	7.19186e+07	6.44021e+07	3.97578e+07					3.38042e+07	7.15154e+07	4.39688e+07
FALSE	High	Master Protein	Bcin15p00310.1	pep chromosome:ASM83294v1:15:141823:143155:1 gene:Bcin15g00310 transcript:Bcin15g00310.1 gene_biotype:protein_coding transcript_biotype:protein_coding	0	FALSE	68.417	34	12	110	12	371	40.6	7.83	750	2574.45	102.26	11	11	11	1.325	1.012	1.61	0.835	1.277	1.628	0.959506	0.997092	0.966093	0.96948	0.932009	0.929702	22.35	12.01	29.11	22.88	22.64	15.73	8.05646e+07	1.05498e+08	8.05066e+07	1.36115e+08					4.73341e+07	105340898	5.47806e+07
FALSE	High	Master Protein	Bcin14p01590.1	pep chromosome:ASM83294v1:14:702029:706526:1 gene:Bcin14g01590 transcript:Bcin14g01590.1 gene_biotype:protein_coding transcript_biotype:protein_coding gene_symbol:Bcrpb2	0	FALSE	76.02	11	12	109	12	1260	142.1	6.87	926	3047.73	114.19	12	12	12	1.829	0.923	1.173	0.601	0.676	1.247	0.93164	0.98175	0.978037	0.948609	0.588995	0.947771	27.55	21.65	31.11	35.88	16.09	35.5	3.21064e+07	5.39931e+07	3.0889e+07	4.37887e+07					1.87211e+07	5.38725e+07	20604381
FALSE	High	None	Bcin01p09780.3	pep chromosome:ASM83294v1:1:3402284:3405731:-1 gene:Bcin01g09780 transcript:Bcin01g09780.3 gene_biotype:protein_coding transcript_biotype:protein_coding	0	FALSE	86.357	25	14	109	14	724	80.3	9.42	736	2553.49	114.08	13	12	13	0.436	1.146	0.649	3.62	1.456	0.498	0.949367	0.866761	0.966093	0.401806	0.856933	0.72833	71.62	8.76	20.73	83.19	43.93	29.81	3.66557e+07	1.54841e+07	4.24505e+07	2.27017e+07					2.13283e+07	1.37977e+07	2.89819e+07
FALSE	High	Master Protein	Bcin03p02930.1	pep chromosome:ASM83294v1:3:965962:969990:-1 gene:Bcin03g02930 transcript:Bcin03g02930.1 gene_biotype:protein_coding transcript_biotype:protein_coding gene_symbol:Bccla4	0	FALSE	65.633	23	15	109	15	852	93.9	9.06	749	2598.86	100.21	15	14	14	0.593	1.146	0.645	1.808	1.052	0.495	0.961682	0.86651	0.966093	0.948609	0.997026	0.749022	18.06	18.32	49.58	32.4	27.86	44.96	3.01475e+07	1.86857e+07	3.35031e+07	1.97373e+07					1.77126e+07	1.81805e+07	2.28733e+07
FALSE	High	Master Protein	Bcin11p06520.1	pep chromosome:ASM83294v1:11:2306184:2308590:1 gene:Bcin11g06520 transcript:Bcin11g06520.1 gene_biotype:protein_coding transcript_biotype:protein_coding	0	FALSE	55.624	17	10	109	10	519	59.1	6.95	598	3016.66	101.46	9	10	9	0.342	0.822	0.598	2.379	1.947	0.768	0.685372	0.792057	0.966093	0.85745	0.245522	0.947771	44.97	13.92	16.02	41.51	12.22	19.23	1.30319e+08	6.06638e+07	1.19403e+08	1.03051e+08					7.65665e+07	6.06638e+07	8.15189e+07
FALSE	High	Master Protein	Bcin08p03990.1	pep chromosome:ASM83294v1:8:1538614:1541126:-1 gene:Bcin08g03990 transcript:Bcin08g03990.1 gene_biotype:protein_coding transcript_biotype:protein_coding	0	FALSE	71.366	27	8	109	8	377	42.5	6.47	1089	3041.32	128.64	8	7	8	1.072	0.899	1.106	0.883	1.026	1.141	0.961682	0.965295	0.978037	0.967803	0.996677	0.963912	32.84	25.4	21.7	20.84	15.2	19.75	2.8672e+07	3.24108e+07	2.62311e+07	3.23338e+07					1.68456e+07	3.24108e+07	1.79086e+07
FALSE	High	Master Protein	Bcin09p00620.1	pep chromosome:ASM83294v1:9:227782:230705:-1 gene:Bcin09g00620 transcript:Bcin09g00620.1 gene_biotype:protein_coding transcript_biotype:protein_coding	0	FALSE	97.639	22	14	109	14	810	86.1	5.47	625	2461.26	111.78	14	11	14	2.12	1.003	6.278	0.458	2.592	5.609	0.833495	0.98635	0.013243	0.73725	0.0275035	0.00624953	28.73	30.95	18.54	38.78	18.33	13.84	2.45514e+07	5.20896e+07	2.49242e+07	1.40079e+08					1.39978e+07	5.17393e+07	1.65921e+07
FALSE	High	Master Protein	Bcin02p05920.1	pep chromosome:ASM83294v1:2:2102357:2105695:1 gene:Bcin02g05920 transcript:Bcin02g05920.1 gene_biotype:protein_coding transcript_biotype:protein_coding gene_symbol:Bcaco1	0	FALSE	84.151	20	13	109	13	783	84.9	6.62	951	3052.1	116.21	13	12	13	0.361	0.624	0.513	1.551	1.336	0.817	0.890884	0.0815559	0.966093	0.948609	0.914854	0.947771	33.37	9.19	33.97	28.04	38.72	37.55	7.01245e+07	2.40783e+07	4.34857e+07	3.8257e+07					4.12002e+07	2.3108e+07	2.96887e+07
FALSE	High	Master Protein	Bcin04p06290.1	pep chromosome:ASM83294v1:4:2162654:2165123:-1 gene:Bcin04g06290 transcript:Bcin04g06290.1 gene_biotype:protein_coding transcript_biotype:protein_coding gene_symbol:Bcptc5	0	FALSE	89.707	25	13	109	13	599	65.3	8.15	956	3019.63	122.07	13	12	13	1.285	0.98	0.967	0.898	0.893	1.007	0.958543	0.995768	0.993775	0.96948	0.941233	0.999914	35.89	25.95	25.71	26.18	11.78	14.38	2.34643e+07	3.3202e+07	2.52121e+07	2.97415e+07					1.36671e+07	3.3202e+07	1.69393e+07
FALSE	High	Master Protein	Bcin11p03080.1	pep chromosome:ASM83294v1:11:1066146:1068113:-1 gene:Bcin11g03080 transcript:Bcin11g03080.1 gene_biotype:protein_coding transcript_biotype:protein_coding	0	FALSE	84.529	42	12	108	11	405	44.8	7.46	780	2893.66	129.4	10	8	9	0.494	0.909	0.659	1.705	1.188	0.619	0.949367	0.930739	0.966093	0.948609	0.975675	0.918868	38.25	16.6	31.6	50.52	16.66	40.82	8.66502e+07	5.74053e+07	7.41445e+07	4.29768e+07					5.09096e+07	5.73169e+07	5.06201e+07
FALSE	High	Master Protein	Bcin03p06420.1	pep chromosome:ASM83294v1:3:2161063:2167879:-1 gene:Bcin03g06420 transcript:Bcin03g06420.1 gene_biotype:protein_coding transcript_biotype:protein_coding gene_symbol:Bcblm10	0	FALSE	82.44	9	14	108	14	1952	221.8	6.62	655	2613.26	110.14	14	13	13	0.746	0.825	1.276	1.089	1.775	1.572	0.997298	0.881667	0.966093	0.990009	0.48043	0.936309	15.39	12.94	15.15	26.61	13.24	18.43	2.37701e+07	1.61171e+07	1.8629e+07	3.01275e+07					1.39111e+07	1.58083e+07	1.26483e+07
FALSE	High	Master Protein	Bcin10p04610.1	pep chromosome:ASM83294v1:10:1768779:1770266:-1 gene:Bcin10g04610 transcript:Bcin10g04610.1 gene_biotype:protein_coding transcript_biotype:protein_coding	0	FALSE	59.596	49	8	108	8	201	22.5	9.99	784	2291.83	137.05	8	6	8	0.682	0.895	0.733	1.32	1.275	0.938	0.959506	0.920526	0.966093	0.967803	0.932009	0.976117	56.4	25.92	51.27	29.8	9.57	27	1.13025e+08	9.33835e+07	1.00554e+08	1.05731e+08					6.64056e+07	9.33835e+07	6.86507e+07
FALSE	High	Master Protein	Bcin08p06410.1	pep chromosome:ASM83294v1:8:2368191:2370083:1 gene:Bcin08g06410 transcript:Bcin08g06410.1 gene_biotype:protein_coding transcript_biotype:protein_coding gene_symbol:Bcgpi12	0	FALSE	70.625	48	11	108	11	282	31.7	8.98	768	3006.51	124.89	11	9	7	1.113	1.166	1.383	0.922	1.211	1.248	0.961682	0.834741	0.966093	0.977916	0.964182	0.947771	45.71	35.41	27.04	30.28	25.21	22.08	3.12155e+07	3.77969e+07	3.49897e+07	4.19905e+07					1.80164e+07	3.74055e+07	2.36386e+07
FALSE	High	Master Protein	Bcin10p03780.1	pep chromosome:ASM83294v1:10:1434860:1436621:-1 gene:Bcin10g03780 transcript:Bcin10g03780.1 gene_biotype:protein_coding transcript_biotype:protein_coding gene_symbol:Bcpdx1	0	FALSE	75.386	32	11	108	11	433	46	8.27	836	2811.72	122.17	11	7	11	0.762	0.682	0.435	0.922	0.621	0.548	0.970246	0.235543	0.861115	0.986439	0.463606	0.843916	25.45	15.72	64.33	31.13	39.38	49.46	8.21478e+07	7.52193e+07	7.7696e+07	4.14584e+07					4.82643e+07	7.4969e+07	5.30448e+07
FALSE	High	Master Protein	Bcin06p04660.1	pep chromosome:ASM83294v1:6:1593434:1594808:1 gene:Bcin06g04660 transcript:Bcin06g04660.1 gene_biotype:protein_coding transcript_biotype:protein_coding gene_symbol:Bcgar1	0	FALSE	64.201	45	10	107	10	310	34.4	7.25	610	2306.92	121.92	10	8	10	0.397	0.772	0.583	2.042	1.253	0.671	0.924818	0.683188	0.966093	0.948609	0.961301	0.936309	25.74	24.68	30.73	15.85	34.84	54.44	4.5338e+07	1.88592e+07	3.66773e+07	2.84714e+07					2.66375e+07	1.84719e+07	2.4855e+07
FALSE	High	Master Protein	Bcin05p01140.1	pep chromosome:ASM83294v1:5:452410:453691:-1 gene:Bcin05g01140 transcript:Bcin05g01140.1 gene_biotype:protein_coding transcript_biotype:protein_coding gene_symbol:Bcatp20	0	FALSE	47.098	35	6	107	6	210	22.1	10.71	1113	2977.68	111.11	6	6	6	0.686	0.836	0.686	1.268	1.081	0.873	0.959506	0.82015	0.966093	0.96948	0.9954	0.949122	17.34	19.41	10.98	12.68	13.17	23.08	1.6374e+08	1.20221e+08	1.37699e+08	1.23376e+08					9.62019e+07	1.20221e+08	9.40105e+07
FALSE	High	Master Protein	Bcin07p01840.1	pep chromosome:ASM83294v1:7:693744:696406:-1 gene:Bcin07g01840 transcript:Bcin07g01840.1 gene_biotype:protein_coding transcript_biotype:protein_coding	0	FALSE	79.522	29	13	107	13	605	67.3	6.92	767	2964.27	107.2	13	12	12	0.741	1.094	0.367	1.354	0.446	0.367	0.996071	0.929547	0.68947	0.977916	0.0556878	0.522998	20.94	14.51	30.62	23.32	21.12	23.98	2.88967e+07	2.0793e+07	3.12216e+07	9.70006e+06					1.69777e+07	2.04454e+07	2.13157e+07
FALSE	High	Master Protein	Bcin08p06300.1	pep chromosome:ASM83294v1:8:2345397:2349060:-1 gene:Bcin08g06300 transcript:Bcin08g06300.1 gene_biotype:protein_coding transcript_biotype:protein_coding	0	FALSE	66.728	17	12	107	12	791	86.5	6.95	836	3098.59	110.59	12	11	11	0.606	0.88	0.863	1.438	1.342	0.95	0.961042	0.935021	0.990449	0.96948	0.920539	0.989552	30.35	22.86	8.82	30.19	20.34	40.04	3.40734e+07	2.30222e+07	2.97386e+07	3.08334e+07					2.00191e+07	2.30222e+07	2.03032e+07
FALSE	High	Master Protein	Bcin07p02590.1	pep chromosome:ASM83294v1:7:968452:970576:-1 gene:Bcin07g02590 transcript:Bcin07g02590.1 gene_biotype:protein_coding transcript_biotype:protein_coding	0	FALSE	65.65	28	12	107	12	546	61.1	7.33	454	2244.58	97.9	12	12	12	1.059	0.883	1.226	0.839	1.15	1.445	0.961682	0.952427	0.970935	0.957195	0.982538	0.946369	17.66	11.39	14.3	27.05	14.19	27.6	2.80591e+07	3.09909e+07	2.30656e+07	3.59626e+07					1.63173e+07	3.09909e+07	1.54068e+07
FALSE	High	Master Protein	Bcin15p03750.1	pep chromosome:ASM83294v1:15:1320806:1322766:1 gene:Bcin15g03750 transcript:Bcin15g03750.1 gene_biotype:protein_coding transcript_biotype:protein_coding	0	FALSE	84.15	39	10	106	10	426	45.6	6.48	994	2368.6	127.57	10	7	10	0.622	1.278	0.639	1.934	1.006	0.396	0.963719	0.648272	0.966093	0.948609	0.983122	0.546162	67.91	18.83	35.66	50.48	6.09	55.49	2.82251e+07	1.90779e+07	3.63328e+07	1.8418e+07					1.64469e+07	1.89187e+07	24805201
FALSE	High	Master Protein	Bcin06p03500.1	pep chromosome:ASM83294v1:6:1220727:1223537:-1 gene:Bcin06g03500 transcript:Bcin06g03500.1 gene_biotype:protein_coding transcript_biotype:protein_coding	0	FALSE	81.307	33	14	106	14	678	75.5	5.58	739	2310.71	112.47	14	11	13	1.042	0.903	1.115	0.854	1.037	1.162	0.995455	0.929547	0.987858	0.974754	0.999714	0.967048	23.75	7.04	18.52	14.48	18.28	19.43	9.49431e+07	1.32927e+08	1.07537e+08	1.07249e+08					5.56318e+07	1.32479e+08	7.34177e+07
FALSE	High	Master Protein	Bcin01p10980.1	pep chromosome:ASM83294v1:1:3840262:3844303:1 gene:Bcin01g10980 transcript:Bcin01g10980.1 gene_biotype:protein_coding transcript_biotype:protein_coding gene_symbol:Bcrpn2	0	FALSE	75.708	17	15	106	15	1127	123.5	5.07	660	2089.58	117.26	14	11	14	0.728	0.862	1.142	1.14	1.578	1.342	0.978034	0.8759	0.978037	0.991411	0.634036	0.947771	29.65	19.25	41.9	20.11	26.41	43.15	5.9198e+07	4.42134e+07	4.98262e+07	6.74825e+07					3.47806e+07	4.38959e+07	3.40175e+07
FALSE	High	Master Protein	Bcin02p02610.1	pep chromosome:ASM83294v1:2:937365:938927:1 gene:Bcin02g02610 transcript:Bcin02g02610.1 gene_biotype:protein_coding transcript_biotype:protein_coding gene_symbol:Bcadk1	0	FALSE	102.371	58	14	106	14	275	29.5	8.5	795	2593.07	138.15	12	11	12	1.542	0.858	0.941	0.643	0.73	0.995	0.949367	0.885851	0.999394	0.948609	0.741647	0.999914	35.88	26.42	54.53	24.51	34.48	10.65	4.84458e+07	5.7307e+07	4.03301e+07	4.13282e+07					2.83262e+07	5.7307e+07	2.74651e+07
FALSE	High	Master Protein	Bcin05p01060.1	pep chromosome:ASM83294v1:5:415666:419040:1 gene:Bcin05g01060 transcript:Bcin05g01060.1 gene_biotype:protein_coding transcript_biotype:protein_coding	0	FALSE	68.827	21	11	106	11	597	65.3	8.05	1135	2067.67	122.9	10	9	10	0.499	0.971	0.533	1.688	1.044	0.537	0.949367	0.98175	0.966093	0.948609	0.999714	0.755838	35.31	8.73	27.3	19.64	22.72	20.78	1.63904e+08	7.63026e+07	1.54311e+08	7.97043e+07					9.62984e+07	7.63026e+07	105351485
FALSE	High	Master Protein	Bcin01p07460.1	pep chromosome:ASM83294v1:1:2603753:2605472:-1 gene:Bcin01g07460 transcript:Bcin01g07460.1 gene_biotype:protein_coding transcript_biotype:protein_coding gene_symbol:Bcidh1	0	FALSE	71.431	40	11	106	11	378	41.3	8.47	656	2067.72	111.68	11	9	10	0.741	0.728	0.724	1.086	1.035	1	0.961682	0.440278	0.966093	0.998344	0.999714	0.9973	25.04	16.85	26.2	24.16	16.59	16	1.0898e+08	8.0533e+07	8.21978e+07	8.17647e+07					6.40289e+07	8.0533e+07	5.58832e+07
FALSE	High	Master Protein	Bcin10p05980.1	pep chromosome:ASM83294v1:10:2295441:2297742:-1 gene:Bcin10g05980 transcript:Bcin10g05980.1 gene_biotype:protein_coding transcript_biotype:protein_coding	0	FALSE	79.923	20	7	106	7	378	40.9	5.19	950	3608.59	119.07	7	6	6	1.419	1.009	1.816	0.648	1.22	1.835	0.958633	0.995768	0.966093	0.948609	0.948602	0.853845	26.64	16.05	39.18	16.55	23.61	17.84	8.23488e+07	1.26607e+08	8.24925e+07	1.49228e+08					4.81672e+07	1.26607e+08	5.6306e+07
FALSE	High	Master Protein	Bcin13p04410.1	pep chromosome:ASM83294v1:13:1591804:1592788:-1 gene:Bcin13g04410 transcript:Bcin13g04410.1 gene_biotype:protein_coding transcript_biotype:protein_coding	0	FALSE	42.376	60	9	106	9	136	15.3	11.15	420	2069.33	86.69	9	8	9	5.425	1.624	2.868	0.307	0.591	1.873	0.0826848	0.104242	0.497159	0.401806	0.355671	0.831736	56.39	10.27	32.17	55.5	23.24	41.4	7.42313e+08	3.87789e+09	1.14563e+09	2.25826e+09					4.35824e+08	3.87789e+09	7.81811e+08
FALSE	High	Master Protein	Bcin10p04830.1	pep chromosome:ASM83294v1:10:1841149:1844404:1 gene:Bcin10g04830 transcript:Bcin10g04830.1 gene_biotype:protein_coding transcript_biotype:protein_coding	0	FALSE	55.345	12	9	105	9	614	67.3	6	470	2512.69	95.89	8	9	9	1.293	0.935	1.609	0.855	1.115	1.515	0.958543	0.982777	0.966093	0.966661	0.987652	0.936309	63.64	29.06	39.09	26.95	23.47	20.09	3.26929e+07	4.08968e+07	3.27193e+07	4.70271e+07					1.91715e+07	4.06801e+07	2.21354e+07
FALSE	High	Master Protein	Bcin09p03920.1	pep chromosome:ASM83294v1:9:1391581:1392794:1 gene:Bcin09g03920 transcript:Bcin09g03920.1 gene_biotype:protein_coding transcript_biotype:protein_coding	0	FALSE	68.79	61	6	105	6	92	10.4	9.11	857	2451.39	129.49	6	5	6	1.011	1.076	1.222	1.073	1.208	1.074	0.997298	0.979416	0.978037	0.998364	0.953879	0.9973	57.95	37.32	45.14	8.27	7.07	7.4	1.30942e+08	1.34141e+08	1.45687e+08	1.5974e+08					7.69321e+07	1.34141e+08	99463505
FALSE	High	Master Protein	Bcin15p01530.1	pep chromosome:ASM83294v1:15:561051:562347:1 gene:Bcin15g01530 transcript:Bcin15g01530.1 gene_biotype:protein_coding transcript_biotype:protein_coding gene_symbol:Bcemc3	0	FALSE	55.451	33	9	105	9	261	29.1	8.94	605	2737.13	101.03	8	9	8	1.416	0.958	1.39	0.663	0.977	1.398	0.959399	0.98175	0.970345	0.948609	0.987652	0.947771	4.04	9.94	15.68	7.25	12.98	5.54	9.85957e+07	1.33556e+08	9.85717e+07	1.42331e+08					5.79279e+07	1.33556e+08	67297109
FALSE	High	Master Protein	Bcin04p06180.1	pep chromosome:ASM83294v1:4:2136607:2138911:1 gene:Bcin04g06180 transcript:Bcin04g06180.1 gene_biotype:protein_coding transcript_biotype:protein_coding	0	FALSE	116.996	41	12	105	12	453	47.2	9.55	1220	2254.14	134.35	11	8	9	0.264	1.187	0.479	3.906	1.676	0.408	0.685372	0.817886	0.966093	0.372042	0.72237	0.564397	35.42	9.3	12.48	48.25	29.54	8.07	3.34158e+07	1.08991e+07	4.0162e+07	1.68654e+07					1.96328e+07	9.9761e+06	2.74195e+07
FALSE	High	Master Protein	Bcin06p02500.1	pep chromosome:ASM83294v1:6:865026:867365:1 gene:Bcin06g02500 transcript:Bcin06g02500.1 gene_biotype:protein_coding transcript_biotype:protein_coding	0	FALSE	77.068	23	8	105	8	497	54.5	6.13	741	3105.64	93.87	8	8	8	0.713	1.04	0.823	1.374	1.163	0.762	0.991221	0.972435	0.987858	0.984853	0.98755	0.947771	21.93	51.04	24.74	26.95	22.56	19.96	2.79297e+07	2.00628e+07	2.56429e+07	2.12107e+07					1.64095e+07	1.97157e+07	1.72374e+07
FALSE	High	Master Protein	Bcin10p04880.1	pep chromosome:ASM83294v1:10:1859379:1861923:-1 gene:Bcin10g04880 transcript:Bcin10g04880.1 gene_biotype:protein_coding transcript_biotype:protein_coding	0	FALSE	64.269	36	14	105	14	545	61	6.21	522	2189.29	115.21	12	11	12	1.747	1.199	1.337	0.613	0.798	1.278	0.93164	0.837832	0.966093	0.948609	0.794908	0.947771	44.46	37.8	36.32	44.25	24.99	27.86	2.08768e+07	2.67266e+07	1.43931e+07	2.01643e+07					1.20191e+07	2.63206e+07	9.09113e+06
FALSE	High	Master Protein	Bcin04p00530.1	pep chromosome:ASM83294v1:4:196887:205312:1 gene:Bcin04g00530 transcript:Bcin04g00530.1 gene_biotype:protein_coding transcript_biotype:protein_coding gene_symbol:Bcgcn1	0	FALSE	70.757	7	16	105	16	2673	291.6	5.81	644	2589.38	103.69	16	16	16	0.582	0.78	0.874	1.243	1.32	1.135	0.961042	0.803082	0.998815	0.99552	0.934571	0.963912	35.02	15.69	38.73	34.36	46.18	29.8	2.43253e+07	1.59731e+07	1.92891e+07	2.31039e+07					1.42918e+07	1.53876e+07	1.30052e+07
FALSE	High	Master Protein	Bcin01p09550.1	pep chromosome:ASM83294v1:1:3309941:3311421:1 gene:Bcin01g09550 transcript:Bcin01g09550.1 gene_biotype:protein_coding transcript_biotype:protein_coding	0	FALSE	74.905	49	11	105	11	297	33.1	9.55	786	2642.16	124.97	10	9	11	0.878	1.054	0.721	1.066	0.827	0.815	0.99979	0.977984	0.970935	0.999983	0.905528	0.947771	32.46	36.62	28.87	20.1	18.98	29.62	4.36204e+07	4.16011e+07	4.28303e+07	3.56364e+07					2.54212e+07	4.14975e+07	2.91387e+07
FALSE	High	Master Protein	Bcin04p05480.1	pep chromosome:ASM83294v1:4:1893875:1896051:-1 gene:Bcin04g05480 transcript:Bcin04g05480.1 gene_biotype:protein_coding transcript_biotype:protein_coding	0	FALSE	88.216	24	8	105	8	345	38	9.7	1138	3487.9	147.74	7	7	8	0.642	1.288	0.761	1.685	1.086	0.678	0.961682	0.623494	0.978037	0.948609	0.999714	0.936309	43.61	30.94	32.29	21.35	16.99	9.24	3.73287e+07	2.43884e+07	4.22395e+07	2.9452e+07					2.19318e+07	2.42876e+07	2.88379e+07
FALSE	High	Master Protein	Bcin02p08260.1	pep chromosome:ASM83294v1:2:2952669:2954553:-1 gene:Bcin02g08260 transcript:Bcin02g08260.1 gene_biotype:protein_coding transcript_biotype:protein_coding	0	FALSE	79.097	29	11	105	11	452	51.8	5.26	1016	3253.04	113.6	11	11	11	0.541	0.773	1.216	1.402	2.01	1.542	0.950919	0.683036	0.978037	0.964703	0.202969	0.936309	36.01	10.7	22	43.37	18.54	18.04	6.8425e+07	4.93799e+07	5.38024e+07	8.76422e+07					4.01064e+07	4.88706e+07	3.65907e+07
FALSE	High	Master Protein	Bcin08p00090.1	pep chromosome:ASM83294v1:8:45602:47301:-1 gene:Bcin08g00090 transcript:Bcin08g00090.1 gene_biotype:protein_coding transcript_biotype:protein_coding	0	FALSE	70.938	41	15	104	14	444	49.1	9.03	680	2641.55	90.63	15	15	14	1.136	0.711	1.113	0.641	0.84	1.405	0.959506	0.678833	0.978037	0.948609	0.886075	0.947771	24.68	17.87	26.36	19.67	13.29	26.13	1.8619e+07	2.16428e+07	1.15524e+07	1.93478e+07					1.09392e+07	2.16428e+07	7.46155e+06
FALSE	High	Master Protein	Bcin06p00610.1	pep chromosome:ASM83294v1:6:257276:259481:-1 gene:Bcin06g00610 transcript:Bcin06g00610.1 gene_biotype:protein_coding transcript_biotype:protein_coding	0	FALSE	87.657	44	10	104	10	357	40.3	5.54	858	2873.73	125.52	10	8	10	0.954	1.05	0.564	1.104	0.616	0.546	0.986436	0.98175	0.966093	0.999983	0.371582	0.826373	18.1	12.64	22.38	11.35	15.69	11.33	4.2529e+07	3.74587e+07	4.54139e+07	2.35732e+07					2.49871e+07	36920200	3.10051e+07
FALSE	High	Master Protein	Bcin10p00060.1	pep chromosome:ASM83294v1:10:22970:24589:-1 gene:Bcin10g00060 transcript:Bcin10g00060.1 gene_biotype:protein_coding transcript_biotype:protein_coding gene_symbol:Bcmcr1	0	FALSE	51.325	35	9	104	9	304	33.2	9.23	329	2226.74	116.74	9	8	9	0.759	0.687	0.861	0.927	1.193	1.196	0.979749	0.296422	0.983706	0.98759	0.96392	0.949122	10.85	13.99	18.41	20.14	26.93	22.88	7.45612e+07	5.68368e+07	5.28249e+07	6.44553e+07					4.38069e+07	56770846	3.60647e+07
FALSE	High	Master Protein	Bcin11p00330.1	pep chromosome:ASM83294v1:11:119923:122075:1 gene:Bcin11g00330 transcript:Bcin11g00330.1 gene_biotype:protein_coding transcript_biotype:protein_coding gene_symbol:Bcerg13	0	FALSE	80.886	37	12	104	12	459	50.3	6.46	847	2253.37	121.97	11	8	11	0.646	0.702	0.448	1.141	0.702	0.68	0.959506	0.3262	0.901205	0.992854	0.689889	0.938053	17.56	15.56	8.63	6.09	21.72	15.77	9.44901e+07	5.97124e+07	6.63756e+07	4.44579e+07					5.55157e+07	5.97124e+07	4.52113e+07
FALSE	High	Master Protein	Bcin06p01930.1	pep chromosome:ASM83294v1:6:680852:684881:-1 gene:Bcin06g01930 transcript:Bcin06g01930.1 gene_biotype:protein_coding transcript_biotype:protein_coding gene_symbol:Bcgo1	0	FALSE	68.967	19	10	104	10	817	84.8	5.26	873	2930.02	115.17	10	9	10	1.194	0.947	0.715	0.87	0.598	0.72	0.959506	0.98635	0.978037	0.967949	0.284329	0.947771	15.25	8.63	13.63	13.26	12.42	13.55	2.70825e+07	3.24321e+07	2.82231e+07	1.9161e+07					1.59117e+07	3.24321e+07	1.92686e+07
FALSE	High	Master Protein	Bcin03p07260.2	pep chromosome:ASM83294v1:3:2459035:2460488:1 gene:Bcin03g07260 transcript:Bcin03g07260.2 gene_biotype:protein_coding transcript_biotype:protein_coding	0	FALSE	98.62	40	11	104	11	263	28.5	4.89	1614	1533.18	154.26	11	6	11	0.723	0.741	0.364	0.974	0.627	0.611	0.979749	0.569686	0.610657	0.986439	0.366338	0.919446	61.34	12.78	50.7	18.5	34.39	29.55	4.65834e+07	3.04355e+07	3.23536e+07	1.83751e+07					2.73692e+07	2.96801e+07	2.19115e+07
FALSE	High	Master Protein Candidate	Bcin15p05330.1	pep chromosome:ASM83294v1:15:1861022:1863842:-1 gene:Bcin15g05330 transcript:Bcin15g05330.1 gene_biotype:protein_coding transcript_biotype:protein_coding gene_symbol:Bctam41	0	FALSE	79.155	29	12	103	12	518	58	9.35	792	3075.85	108.19	12	11	10	0.941	0.802	1.027	0.863	1.129	1.274	0.988366	0.78622	0.993775	0.967949	0.986191	0.947771	27.92	17.34	34.89	13.61	21.88	22.27	4.26273e+07	3.89719e+07	3.46875e+07	4.72021e+07					2.5012e+07	3.8762e+07	2.3236e+07
FALSE	High	Master Protein	Bcin03p05850.1	pep chromosome:ASM83294v1:3:1958747:1960216:1 gene:Bcin03g05850 transcript:Bcin03g05850.1 gene_biotype:protein_coding transcript_biotype:protein_coding gene_symbol:Bcrer1	0	FALSE	58.224	34	7	103	7	190	22.2	8.9	883	973.29	110.93	7	5	7	1.208	0.846	1.075	0.68	0.869	1.31	0.968056	0.834181	0.998815	0.948609	0.944467	0.947771	26.52	11.3	23.34	19.48	17.41	27	1.7868e+08	2.16391e+08	1.498e+08	1.74226e+08					1.0498e+08	2.16391e+08	1.02272e+08
FALSE	High	None	Bcin11p06520.2	pep chromosome:ASM83294v1:11:2306184:2308590:1 gene:Bcin11g06520 transcript:Bcin11g06520.2 gene_biotype:protein_coding transcript_biotype:protein_coding	0	FALSE	53.412	21	9	103	9	391	44.7	7.09	598	2913.91	101.46	9	9	8	0.351	0.816	0.629	2.353	1.941	0.788	0.690042	0.783683	0.966093	0.864862	0.249014	0.947771	44.51	8.36	23.21	38.42	12.17	22.88	1.26594e+08	5.97855e+07	1.15855e+08	1.01194e+08					7.43778e+07	5.97855e+07	7.9097e+07
FALSE	High	Master Protein	Bcin15p05330.2	pep chromosome:ASM83294v1:15:1861022:1863842:-1 gene:Bcin15g05330 transcript:Bcin15g05330.2 gene_biotype:protein_coding transcript_biotype:protein_coding gene_symbol:Bctam41	0	FALSE	79.155	25	12	103	12	592	66.9	9.54	792	3075.85	108.19	12	11	10	0.941	0.802	1.027	0.863	1.129	1.274	0.988366	0.78622	0.993775	0.967949	0.986191	0.947771	27.92	17.34	34.89	13.61	21.88	22.27	4.26273e+07	3.89719e+07	3.46875e+07	4.72021e+07					2.5012e+07	3.8762e+07	2.3236e+07
FALSE	High	Master Protein	Bcin03p08610.1	pep chromosome:ASM83294v1:3:2943066:2945128:1 gene:Bcin03g08610 transcript:Bcin03g08610.1 gene_biotype:protein_coding transcript_biotype:protein_coding gene_symbol:Bcisc1	0	FALSE	56.777	26	10	103	10	498	55.7	7.42	513	2343.98	103.84	10	9	10	1.146	1.16	1.121	1.013	1.023	0.925	0.959506	0.839662	0.978037	0.989681	0.9954	0.987267	32.93	13.04	39.19	30.69	14.74	20.42	2.93372e+07	3.21697e+07	3.2552e+07	2.96172e+07					1.72106e+07	3.21697e+07	2.2224e+07
FALSE	High	Master Protein	Bcin10p04300.1	pep chromosome:ASM83294v1:10:1656834:1658191:1 gene:Bcin10g04300 transcript:Bcin10g04300.1 gene_biotype:protein_coding transcript_biotype:protein_coding	0	FALSE	40.947	49	10	103	10	156	17.9	10.55	777	2876.99	91.99	10	10	9	0.537	0.764	0.616	1.298	1.021	0.803	0.949367	0.605818	0.966093	0.96948	0.999714	0.947771	25.54	18.24	13.32	10.22	24.18	14.86	3.42591e+08	1.81581e+08	2.40397e+08	1.97545e+08					2.01282e+08	1.81581e+08	1.64124e+08
FALSE	High	Master Protein	Bcin02p06870.1	pep chromosome:ASM83294v1:2:2427293:2429738:-1 gene:Bcin02g06870 transcript:Bcin02g06870.1 gene_biotype:protein_coding transcript_biotype:protein_coding	0	FALSE	48.034	28	9	103	9	397	45.2	9.25	621	2787.57	107.4	9	8	8	1.226	0.938	1.288	0.667	0.785	1.339	0.961042	0.967647	0.971329	0.948609	0.860054	0.947771	18.59	25.48	12.41	29.88	41.73	18.59	6.0647e+07	8.86781e+07	5.82634e+07	7.22399e+07					3.54735e+07	8.86781e+07	3.97415e+07
FALSE	High	Master Protein	Bcin02p02780.1	pep chromosome:ASM83294v1:2:1014404:1016983:-1 gene:Bcin02g02780 transcript:Bcin02g02780.1 gene_biotype:protein_coding transcript_biotype:protein_coding gene_symbol:Bclcc13	0	FALSE	58.405	18	8	102	8	615	67.7	4.69	690	3043.82	108.18	8	8	8	0.839	1.205	1.234	1.442	1.415	1.06	0.997298	0.834741	0.978037	0.959936	0.814183	0.999235	26.11	8.05	19.45	21.1	11.46	18.1	6.2422e+07	5.27828e+07	7.30956e+07	7.66102e+07					3.66748e+07	5.27828e+07	4.9904e+07
FALSE	High	Master Protein	Bcin01p07070.2	pep chromosome:ASM83294v1:1:2469646:2471163:1 gene:Bcin01g07070 transcript:Bcin01g07070.2 gene_biotype:protein_coding transcript_biotype:protein_coding	0	FALSE	79.394	46	12	102	12	324	34.8	5.76	1180	3129.38	120.7	11	11	12	0.363	0.957	0.489	2.25	1.426	0.583	0.890884	0.98175	0.966093	0.904035	0.849056	0.871927	37.96	22.03	26.37	32.44	28.76	34.56	6.69121e+07	2.19893e+07	5.70902e+07	3.6139e+07					3.93128e+07	2.16413e+07	3.88155e+07
FALSE	High	Master Protein Candidate	Bcin08p04650.1	pep chromosome:ASM83294v1:8:1787206:1789674:-1 gene:Bcin08g04650 transcript:Bcin08g04650.1 gene_biotype:protein_coding transcript_biotype:protein_coding	0	FALSE	62.319	15	9	102	9	551	61.4	4.92	732	2758.93	98.24	8	9	9	1.291	0.914	1.296	0.721	1.113	1.475	0.961042	0.932895	0.978037	0.948609	0.987112	0.946369	21.59	11.9	11.28	13.23	10.95	5.67	1.49652e+08	1.97352e+08	1.37132e+08	2.17057e+08					8.78404e+07	1.97352e+08	9.3402e+07
FALSE	High	Master Protein	Bcin15p02510.1	pep chromosome:ASM83294v1:15:888899:893084:1 gene:Bcin15g02510 transcript:Bcin15g02510.1 gene_biotype:protein_coding transcript_biotype:protein_coding gene_symbol:Bcamd1	0	FALSE	60.78	9	10	102	10	1132	126.6	6.4	529	2389.37	96.03	10	10	10	1.336	0.846	1.435	0.66	1.032	1.669	0.956406	0.906655	0.966093	0.948609	0.997026	0.903472	10.28	24.98	26.01	17.4	32.64	28.39	2.3911e+07	3.00263e+07	2.12364e+07	3.63142e+07					1.40006e+07	3.00263e+07	1.44138e+07
FALSE	High	Master Protein	Bcin13p03100.1	pep chromosome:ASM83294v1:13:1090695:1091994:-1 gene:Bcin13g03100 transcript:Bcin13g03100.1 gene_biotype:protein_coding transcript_biotype:protein_coding	0	FALSE	99.43	51	12	102	12	330	35.7	7.31	1096	2401.04	141.68	12	8	12	0.287	0.949	0.22	3.117	0.818	0.237	0.537436	0.972435	0.0646671	0.515755	0.856933	0.0539784	24.75	17.52	52.97	31.24	24.76	66.84	7.66626e+07	2.23086e+07	6.77564e+07	1.5869e+07					4.50415e+07	2.22155e+07	4.62053e+07
FALSE	High	Master Protein	Bcin08p04650.2	pep chromosome:ASM83294v1:8:1787206:1789674:-1 gene:Bcin08g04650 transcript:Bcin08g04650.2 gene_biotype:protein_coding transcript_biotype:protein_coding	0	FALSE	62.319	15	9	102	9	552	61.6	4.92	732	2758.93	98.24	8	9	9	1.291	0.914	1.296	0.721	1.113	1.475	0.961042	0.932895	0.978037	0.948609	0.987112	0.946369	21.59	11.9	11.28	13.23	10.95	5.67	1.49652e+08	1.97352e+08	1.37132e+08	2.17057e+08					8.78404e+07	1.97352e+08	9.3402e+07
FALSE	High	Master Protein	Bcin07p04280.1	pep chromosome:ASM83294v1:7:1554429:1556290:1 gene:Bcin07g04280 transcript:Bcin07g04280.1 gene_biotype:protein_coding transcript_biotype:protein_coding gene_symbol:Bcidh2	0	FALSE	60.468	38	13	101	13	384	41.6	8.28	833	2719.04	104.61	13	10	12	0.491	0.668	0.707	1.498	1.517	1.023	0.949367	0.199993	0.966567	0.948609	0.718911	0.999235	37.57	22.18	16.47	40.49	16.76	24.37	8.92896e+07	4.84357e+07	6.06152e+07	6.42231e+07					5.24603e+07	4.82528e+07	4.11313e+07
FALSE	High	Master Protein	Bcin16p03380.1	pep chromosome:ASM83294v1:16:1270631:1271913:1 gene:Bcin16g03380 transcript:Bcin16g03380.1 gene_biotype:protein_coding transcript_biotype:protein_coding	0	FALSE	54.097	44	10	101	10	266	28.3	6.15	581	2311.22	92.22	10	9	10	0.338	1.172	0.439	3.478	1.465	0.361	0.746677	0.890983	0.894217	0.419431	0.791908	0.328029	30.67	9.69	17.55	24.94	17.49	21.86	9.42258e+07	2.91972e+07	1.1115e+08	4.17115e+07					5.53605e+07	2.86735e+07	7.58849e+07
FALSE	High	Master Protein	Bcin07p03440.1	pep chromosome:ASM83294v1:7:1260658:1263526:1 gene:Bcin07g03440 transcript:Bcin07g03440.1 gene_biotype:protein_coding transcript_biotype:protein_coding	0	FALSE	38.518	36	8	101	8	190	21.9	4.94	732	2392.51	87.45	7	8	7	0.655	1.147	0.974	1.591	1.486	1.006	0.959506	0.914649	0.999915	0.948609	0.745479	0.999235	25.12	10.44	23.74	20.06	27.85	49.91	7.14875e+07	5.08431e+07	8.44958e+07	6.5678e+07					4.1823e+07	5.08431e+07	5.76767e+07
FALSE	High	Master Protein	Bcin01p03110.1	pep chromosome:ASM83294v1:1:1124156:1126646:1 gene:Bcin01g03110 transcript:Bcin01g03110.1 gene_biotype:protein_coding transcript_biotype:protein_coding	0	FALSE	58.118	24	13	101	13	591	69.1	5.59	396	2295.12	77.79	13	13	10	0.685	0.719	1.122	1.111	1.639	1.572	0.975474	0.588661	0.978037	0.992675	0.585989	0.936309	27.45	16.31	18.52	28.15	19.83	14.43	3.44865e+07	2.57066e+07	2.11501e+07	3.89693e+07					2.01347e+07	2.57066e+07	1.43668e+07
FALSE	High	Master Protein	Bcin07p01890.1	pep chromosome:ASM83294v1:7:710213:711975:-1 gene:Bcin07g01890 transcript:Bcin07g01890.1 gene_biotype:protein_coding transcript_biotype:protein_coding	0	FALSE	78.806	48	14	101	14	409	45.5	8.13	841	2432.03	88.26	14	10	11	0.704	0.841	0.763	1.237	0.996	0.855	0.961042	0.827316	0.978037	0.984853	0.9954	0.947771	36.07	22.88	33.11	22.33	17.49	9.74	8.4719e+07	5.95992e+07	7.08452e+07	6.7201e+07					4.96966e+07	5.9237e+07	4.83676e+07
FALSE	High	Master Protein	Bcin04p01660.1	pep chromosome:ASM83294v1:4:614235:616360:1 gene:Bcin04g01660 transcript:Bcin04g01660.1 gene_biotype:protein_coding transcript_biotype:protein_coding gene_symbol:Bcdug1	0	FALSE	73.816	32	13	101	13	542	60.4	6.49	487	2531.67	96.51	13	12	12	0.435	1.066	0.62	2.255	1.362	0.591	0.949367	0.960289	0.966093	0.918585	0.926596	0.881578	37.69	23.67	42.17	38.24	34.7	18.07	3.80188e+07	1.70284e+07	3.82686e+07	2.31975e+07					2.23372e+07	1.61046e+07	2.61268e+07
FALSE	High	Master Protein	Bcin03p04750.1	pep chromosome:ASM83294v1:3:1592974:1597470:-1 gene:Bcin03g04750 transcript:Bcin03g04750.1 gene_biotype:protein_coding transcript_biotype:protein_coding	0	FALSE	94.539	20	13	101	13	951	104	6.71	1144	2764.31	136.18	13	9	13	0.983	0.903	1.552	0.919	1.527	1.776	0.970246	0.965977	0.966093	0.966661	0.73655	0.861176	55.22	22.55	46.02	42.28	8.08	43.64	2.43521e+07	2.54485e+07	2.2481e+07	3.68534e+07					1.38093e+07	2.54485e+07	1.51212e+07
FALSE	High	Master Protein	Bcin05p00580.1	pep chromosome:ASM83294v1:5:220413:223153:1 gene:Bcin05g00580 transcript:Bcin05g00580.1 gene_biotype:protein_coding transcript_biotype:protein_coding	0	FALSE	67.813	33	13	101	13	513	57.3	5.9	369	2148.19	93.69	13	12	12	0.513	1.097	0.638	2.094	1.127	0.584	0.959506	0.936457	0.966093	0.948609	0.999714	0.914962	32.52	14.95	24.52	29.23	52.62	12.25	1.97753e+07	9.61105e+06	2.04114e+07	1.19323e+07					1.16186e+07	8.89788e+06	1.36408e+07
FALSE	High	Master Protein	Bcin07p05750.1	pep chromosome:ASM83294v1:7:2127296:2128857:-1 gene:Bcin07g05750 transcript:Bcin07g05750.1 gene_biotype:protein_coding transcript_biotype:protein_coding gene_symbol:Bccbr1	0	FALSE	50.112	32	8	101	8	313	34.1	9.25	410	1899.99	93.61	8	7	8	0.476	0.72	0.646	1.336	1.117	0.887	0.949367	0.409256	0.966093	0.96948	0.991083	0.967048	14.16	15.19	23.37	12.86	17.94	13.88	6.48623e+07	3.24394e+07	4.56823e+07	3.86821e+07					3.81085e+07	3.24394e+07	3.11883e+07
FALSE	High	Master Protein	Bcin09p06090.1	pep chromosome:ASM83294v1:9:2118383:2120212:1 gene:Bcin09g06090 transcript:Bcin09g06090.1 gene_biotype:protein_coding transcript_biotype:protein_coding	0	FALSE	40.48	30	7	100	7	193	21.3	6.13	439	2202.59	85.72	7	7	7	0.632	1.236	1.572	2.084	2.366	1.266	0.958633	0.814178	0.966093	0.94272	0.0629111	0.947771	16.97	6.28	21.6	14.18	3.61	19.51	2.58832e+08	1.69321e+08	3.16551e+08	3.97189e+08					1.52015e+08	1.69215e+08	2.15908e+08
FALSE	High	Master Protein	Bcin06p04990.1	pep chromosome:ASM83294v1:6:1691166:1693616:-1 gene:Bcin06g04990 transcript:Bcin06g04990.1 gene_biotype:protein_coding transcript_biotype:protein_coding	0	FALSE	75.261	19	12	100	12	671	73.9	6.6	874	2808.07	97.36	12	11	11	2.18	1.069	1.746	0.524	0.801	1.566	0.900494	0.98175	0.966093	0.948609	0.880791	0.936309	37.91	21.62	28.22	25.37	13.11	24.12	7.02232e+07	1.58245e+08	7.95491e+07	1.2638e+08					4.12555e+07	1.58245e+08	5.38243e+07
FALSE	High	Master Protein	Bcin02p02750.1	pep chromosome:ASM83294v1:2:990285:992367:-1 gene:Bcin02g02750 transcript:Bcin02g02750.1 gene_biotype:protein_coding transcript_biotype:protein_coding	0	FALSE	50.07	23	9	100	9	473	52	7.91	712	2998.69	100.95	9	9	8	0.372	0.663	0.406	1.831	1.14	0.586	0.750483	0.182426	0.734706	0.948609	0.981402	0.861176	14.62	15.32	6.13	10.49	33.8	9.91	1.23218e+08	4.33397e+07	8.18078e+07	5.65055e+07					7.23941e+07	4.33397e+07	5.5852e+07
FALSE	High	Master Protein	Bcin01p05610.1	pep chromosome:ASM83294v1:1:1957109:1959234:-1 gene:Bcin01g05610 transcript:Bcin01g05610.1 gene_biotype:protein_coding transcript_biotype:protein_coding gene_symbol:Bcenv7	0	FALSE	79.489	39	11	100	11	413	45.4	5.31	700	2519.25	123.95	11	9	11	0.621	0.787	0.577	1.428	1.166	0.668	0.959506	0.736069	0.966093	0.964711	0.981402	0.936309	32.42	19.53	68.3	25.16	39.13	68.51	4.99696e+07	3.3332e+07	4.23312e+07	4.18843e+07					2.93587e+07	3.32071e+07	2.89005e+07
FALSE	High	Master Protein	Bcin04p02190.2	pep chromosome:ASM83294v1:4:831553:834918:1 gene:Bcin04g02190 transcript:Bcin04g02190.2 gene_biotype:protein_coding transcript_biotype:protein_coding	0	FALSE	60.828	22	11	100	1	613	66.8	5.35	850	2122.45	103.4	11	9	11	1.516	1.106	1.542	0.729	1.017	1.395	0.949367	0.929547	0.966093	0.948609	0.987112	0.947771	0	0	0	0	0	0	3.93467e+06	5.96428e+06	4.3499e+06	6.06623e+06					2.31174e+06	5.96428e+06	2969777
FALSE	High	Master Protein	Bcin13p05580.1	pep chromosome:ASM83294v1:13:2124541:2126807:-1 gene:Bcin13g05580 transcript:Bcin13g05580.1 gene_biotype:protein_coding transcript_biotype:protein_coding	0	FALSE	61.744	32	9	99	9	351	37.4	7.08	983	2494.1	120.62	9	8	9	0.434	0.69	0.427	1.456	1.042	0.699	0.902901	0.274957	0.7426	0.948609	0.999714	0.936309	16.97	9.67	18.98	24.59	15.79	16.46	1.58338e+08	7.04314e+07	1.03604e+08	7.13459e+07					9.27926e+07	7.04314e+07	7.07326e+07
FALSE	High	Master Protein	Bcin13p00080.1	pep chromosome:ASM83294v1:13:34334:36624:-1 gene:Bcin13g00080 transcript:Bcin13g00080.1 gene_biotype:protein_coding transcript_biotype:protein_coding	0	FALSE	71.32	26	7	99	7	413	45.4	5.83	1045	3131.57	116.06	7	6	5	1.908	0.98	0.699	0.489	0.362	0.753	0.949367	0.98635	0.966093	0.904035	0.0069979	0.947771	4.09	14.48	5.67	8	6.6	4.73	6.3536e+07	1.25641e+08	6.24372e+07	4.52249e+07					3.73293e+07	1.25641e+08	4.26273e+07
FALSE	High	Master Protein	Bcin15p04960.1	pep chromosome:ASM83294v1:15:1666561:1669299:-1 gene:Bcin15g04960 transcript:Bcin15g04960.1 gene_biotype:protein_coding transcript_biotype:protein_coding	0	FALSE	82.596	31	8	99	8	339	36.3	7.06	979	2545.32	127.15	8	7	8	1.565	1.072	1.316	0.71	0.88	1.246	0.949367	0.979416	0.970345	0.948609	0.948602	0.947771	7.36	21.27	14.19	12.49	8.27	7.97	6.53499e+07	9.73266e+07	6.78277e+07	8.59903e+07					3.8395e+07	9.73266e+07	4.63075e+07
FALSE	High	Master Protein	Bcin14p00870.1	pep chromosome:ASM83294v1:14:379865:382516:-1 gene:Bcin14g00870 transcript:Bcin14g00870.1 gene_biotype:protein_coding transcript_biotype:protein_coding	0	FALSE	53.858	15	10	99	10	633	69.7	8.88	759	2527.82	99.08	10	10	10	0.886	1.385	0.729	1.515	0.833	0.545	0.99979	0.51132	0.97289	0.948609	0.914854	0.826373	40.38	20.39	18.19	30.91	30.1	19.31	5.89612e+07	4.90022e+07	8.74835e+07	4.4277e+07					3.46414e+07	4.90022e+07	5.9727e+07
FALSE	High	Master Protein	Bcin11p00960.1	pep chromosome:ASM83294v1:11:338519:339314:1 gene:Bcin11g00960 transcript:Bcin11g00960.1 gene_biotype:protein_coding transcript_biotype:protein_coding	0	FALSE	60.333	33	5	99	5	116	12.9	8.16	707	2276.11	135.22	5	4	5	0.984	0.938	0.896	0.953	0.959	0.96	0.99979	0.962165	0.986611	0.989681	0.983827	0.987267	7.88	3.13	22.06	10.45	22.4	8.49	1.07967e+08	1.09618e+08	1.03129e+08	1.03303e+08					6.34339e+07	1.09618e+08	7.04083e+07
FALSE	High	None	Bcin03p00560.1	pep chromosome:ASM83294v1:3:206178:207452:-1 gene:Bcin03g00560 transcript:Bcin03g00560.1 gene_biotype:protein_coding transcript_biotype:protein_coding	0	FALSE	27.445	6	1	98	1	248	27.2	9.42	1015	2432.88	85.68	1	1	1	0.326	0.997	0.524	3.055	1.604	0.525	0.684341	0.98635	0.966093	0.557594	0.632043	0.742161	34.52	2.67	31.75	31.79	2.71	29.02	9.72253e+07	3.16924e+07	9.67406e+07	5.07506e+07					5.71227e+07	3.16924e+07	6.6047e+07
FALSE	High	Master Protein	Bcin03p00005.1	pep chromosome:ASM83294v1:3:10351:11168:-1 gene:Bcin03g00005 transcript:Bcin03g00005.1 gene_biotype:protein_coding transcript_biotype:protein_coding	0	FALSE	90.77	66	5	98	5	144	15.8	6.05	1404	3080.26	147.46	5	4	5	0.201	1.223	0.55	6.389	3.059	0.479	0.250462	0.827536	0.966093	0.0309107	0.00641094	0.674116	25.08	7.35	17.76	26.92	21.13	10.37	7.60419e+07	1.5619e+07	9.06899e+07	4.23234e+07					4.46769e+07	1.5619e+07	6.1916e+07
FALSE	High	Master Protein	Bcin11p02050.1	pep chromosome:ASM83294v1:11:681380:683007:1 gene:Bcin11g02050 transcript:Bcin11g02050.1 gene_biotype:protein_coding transcript_biotype:protein_coding	0	FALSE	56.61	37	11	98	11	355	38.4	9.66	724	2626.96	97.94	10	9	10	1.123	1.019	1.113	0.872	1.008	1.218	0.959506	0.98175	0.978037	0.966661	0.987652	0.947771	20.5	12.05	21.84	10.06	11.4	11.55	2.54803e+07	2.75655e+07	2.52905e+07	2.75288e+07					1.47516e+07	2.75655e+07	1.72205e+07
FALSE	High	Master Protein	Bcin13p04260.1	pep chromosome:ASM83294v1:13:1529489:1533542:1 gene:Bcin13g04260 transcript:Bcin13g04260.1 gene_biotype:protein_coding transcript_biotype:protein_coding gene_symbol:Bcduf1	0	FALSE	102.508	27	17	98	17	1021	110.3	5.27	776	2628.2	116.68	17	14	16	0.687	1.18	0.636	1.598	1.006	0.504	0.986436	0.867566	0.966093	0.964711	0.981402	0.826373	30.13	15.64	45.19	80.31	29.9	45.94	1.43786e+07	8.03717e+06	1.83039e+07	8.7337e+06					8.44788e+06	7.9084e+06	1.24328e+07
FALSE	High	Master Protein	Bcin04p05680.1	pep chromosome:ASM83294v1:4:1978013:1980273:1 gene:Bcin04g05680 transcript:Bcin04g05680.1 gene_biotype:protein_coding transcript_biotype:protein_coding gene_symbol:Bchfd1	0	FALSE	65.33	27	12	98	12	539	59.1	8.03	461	2005.61	93.83	11	11	12	0.71	0.836	0.87	1.183	1.267	0.977	0.965847	0.823553	0.987638	0.987093	0.932009	0.999534	22.49	18.19	27.26	21.54	32.79	14.8	7.0617e+07	4.99918e+07	5.74538e+07	5.83923e+07					4.14896e+07	4.99918e+07	3.9225e+07
FALSE	High	Master Protein	Bcin13p00120.1	pep chromosome:ASM83294v1:13:48251:50026:-1 gene:Bcin13g00120 transcript:Bcin13g00120.1 gene_biotype:protein_coding transcript_biotype:protein_coding	0	FALSE	67.37	43	11	98	11	331	36.5	9.67	404	1826.67	103.15	11	9	10	0.607	1.232	0.542	2.048	0.875	0.43	0.961682	0.758049	0.966093	0.948609	0.926596	0.642526	39.27	8.74	20.19	26.71	16.58	20.14	2.60617e+07	1.83055e+07	3.25841e+07	1.36759e+07					1.5312e+07	1.81796e+07	2.22459e+07
FALSE	High	Master Protein	Bcin02p03540.1	pep chromosome:ASM83294v1:2:1260267:1261431:1 gene:Bcin02g03540 transcript:Bcin02g03540.1 gene_biotype:protein_coding transcript_biotype:protein_coding gene_symbol:Bcrps15	0	FALSE	55.994	37	5	97	5	153	17.6	10.02	870	3558.07	119.1	5	5	5	0.82	0.893	0.433	1.089	0.559	0.52	0.979749	0.916892	0.814778	0.993939	0.267107	0.734338	25.75	10.58	8.19	26.89	44.62	8.81	1.23348e+08	9.59848e+07	1.06508e+08	5.96369e+07					7.22887e+07	9.59848e+07	7.2494e+07
FALSE	High	Master Protein	Bcin10p01180.1	pep chromosome:ASM83294v1:10:463800:466470:1 gene:Bcin10g01180 transcript:Bcin10g01180.1 gene_biotype:protein_coding transcript_biotype:protein_coding gene_symbol:Bcarb1	0	FALSE	54.246	21	10	97	10	629	69.8	6.57	636	2486.92	92.39	9	10	10	0.48	0.786	0.613	1.477	1.255	0.818	0.949367	0.730017	0.966093	0.964703	0.948268	0.947771	19.56	21.02	8.57	12.33	18.51	34.54	5.19988e+07	2.47409e+07	3.69018e+07	3.24768e+07					3.05509e+07	2.47409e+07	2.51937e+07
FALSE	High	Master Protein	Bcin01p09620.1	pep chromosome:ASM83294v1:1:3340772:3342036:1 gene:Bcin01g09620 transcript:Bcin01g09620.1 gene_biotype:protein_coding transcript_biotype:protein_coding	0	FALSE	45.752	50	8	97	8	175	20	10.1	373	1812.32	76.63	8	7	8	1.083	0.927	0.863	0.904	0.787	0.848	0.986436	0.953156	0.978037	0.986439	0.862061	0.947771	35.97	24.08	23.91	24.91	45.06	19.48	5.23654e+08	5.76529e+08	4.64522e+08	3.85441e+08					3.07662e+08	5.76529e+08	3.1714e+08
FALSE	High	Master Protein	Bcin01p00670.1	pep chromosome:ASM83294v1:1:267342:269103:1 gene:Bcin01g00670 transcript:Bcin01g00670.1 gene_biotype:protein_coding transcript_biotype:protein_coding gene_symbol:Bcsui2	0	FALSE	58.231	35	11	96	11	310	35.2	5.57	419	2616.7	84.59	11	11	10	0.815	0.973	0.951	1.172	1.21	1.065	0.996071	0.98635	0.999915	0.988639	0.962063	0.987267	22.86	20.74	29.47	10.33	21.32	25.2	5.79854e+07	4.22919e+07	5.02162e+07	5.71159e+07					3.38326e+07	4.22919e+07	3.42837e+07
FALSE	High	Master Protein	Bcin15p04980.1	pep chromosome:ASM83294v1:15:1673915:1678012:-1 gene:Bcin15g04980 transcript:Bcin15g04980.1 gene_biotype:protein_coding transcript_biotype:protein_coding	0	FALSE	51.07	20	10	96	10	638	70.9	8.21	622	2476.64	99.07	10	9	10	0.558	0.906	0.71	1.496	1.073	0.64	0.958633	0.937404	0.969903	0.948609	0.999714	0.934758	28.25	17.59	41.94	22.04	19.52	29.19	5.97213e+07	3.28117e+07	5.07757e+07	3.84742e+07					3.5088e+07	3.21613e+07	3.46657e+07
FALSE	High	Master Protein	Bcin02p05620.1	pep chromosome:ASM83294v1:2:2027432:2030758:-1 gene:Bcin02g05620 transcript:Bcin02g05620.1 gene_biotype:protein_coding transcript_biotype:protein_coding	0	FALSE	49.59	18	8	96	8	548	59.8	7.47	976	2604.18	89.96	8	7	8	1.258	1.142	1.558	0.919	1.396	1.483	0.958633	0.88975	0.966093	0.986439	0.83248	0.942697	26.99	4.01	26.38	31.22	18.09	35.49	4.95068e+07	5.5475e+07	5.6254e+07	7.75497e+07					2.90867e+07	5.5475e+07	3.84059e+07
FALSE	High	Master Protein	Bcin05p07500.1	pep chromosome:ASM83294v1:5:2651247:2653400:1 gene:Bcin05g07500 transcript:Bcin05g07500.1 gene_biotype:protein_coding transcript_biotype:protein_coding	0	FALSE	66.378	24	13	96	13	563	62.9	6.44	575	2534.75	82.6	12	12	12	0.646	0.607	1.29	0.936	2.007	1.829	0.961682	0.0662372	0.966093	0.974763	0.216922	0.843916	24.26	20.98	21.87	19.83	15	26.57	4.54812e+07	2.6543e+07	3.01321e+07	5.31305e+07					2.65844e+07	2.59854e+07	2.05667e+07
FALSE	High	Master Protein	Bcin11p04690.1	pep chromosome:ASM83294v1:11:1717116:1718171:1 gene:Bcin11g04690 transcript:Bcin11g04690.1 gene_biotype:protein_coding transcript_biotype:protein_coding gene_symbol:Bcerg2	0	FALSE	49.034	29	5	96	5	214	24	6.52	705	2749.39	106.93	5	5	5	1.566	0.98	1.783	0.603	1.138	1.886	0.951361	0.98553	0.966093	0.948609	0.981402	0.826373	18.21	8.9	9.9	5.27	6.97	4.7	8.99752e+07	137589884	8.80613e+07	1.65743e+08					5.28631e+07	137589884	6.01214e+07
FALSE	High	Master Protein	Bcin05p02790.1	pep chromosome:ASM83294v1:5:1020923:1022205:-1 gene:Bcin05g02790 transcript:Bcin05g02790.1 gene_biotype:protein_coding transcript_biotype:protein_coding	0	FALSE	73.618	35	9	96	9	272	30.5	6.89	779	2783.98	107.9	9	9	9	0.413	1.101	0.515	2.508	1.165	0.455	0.949367	0.929547	0.966093	0.864862	0.990344	0.651966	33.25	14	7.06	30.89	21.7	9.57	3.81047e+07	1.53418e+07	4.17046e+07	1.90304e+07					2.23876e+07	1.53418e+07	2.84727e+07
FALSE	High	Master Protein	Bcin03p01480.1	pep chromosome:ASM83294v1:3:492223:494220:1 gene:Bcin03g01480 transcript:Bcin03g01480.1 gene_biotype:protein_coding transcript_biotype:protein_coding gene_symbol:Bcgpx3	0	FALSE	50.236	30	8	96	8	254	28.8	9.32	488	2511.89	88.16	8	8	8	0.426	1.059	0.648	2.485	1.495	0.625	0.894949	0.98175	0.966093	0.807964	0.73655	0.885243	30.75	17	10.59	12.44	19.37	5.66	1.6078e+08	6.76931e+07	1.61788e+08	9.60916e+07					9.44631e+07	6.74689e+07	1.10456e+08
FALSE	High	Master Protein	Bcin03p05480.1	pep chromosome:ASM83294v1:3:1840639:1844756:1 gene:Bcin03g05480 transcript:Bcin03g05480.1 gene_biotype:protein_coding transcript_biotype:protein_coding	0	FALSE	119.402	31	19	96	19	925	102.6	8.16	823	2081.37	125.11	18	15	19	0.21	1.001	0.345	3.8	1.426	0.347	0.406382	0.98635	0.587204	0.41209	0.914854	0.476288	45.07	13.9	29.83	55.18	72.89	41.9	3.13325e+07	7.81782e+06	3.02386e+07	1.00498e+07					1.84088e+07	6.71181e+06	2.06047e+07
FALSE	High	Master Protein	Bcin02p01990.1	pep chromosome:ASM83294v1:2:747136:748398:1 gene:Bcin02g01990 transcript:Bcin02g01990.1 gene_biotype:protein_coding transcript_biotype:protein_coding	0	FALSE	83.85	65	10	95	10	221	23.1	9.19	929	2441.55	109.26	10	9	10	0.722	0.752	1.178	0.98	1.567	1.551	0.972007	0.550201	0.978037	0.991729	0.650314	0.936309	13.02	19.75	11.67	14.18	6.9	15.96	6.07014e+07	4.82783e+07	4.48426e+07	7.87176e+07					3.55087e+07	4.82783e+07	3.0615e+07
FALSE	High	Master Protein	Bcin14p04260.1	pep chromosome:ASM83294v1:14:1674306:1675743:1 gene:Bcin14g04260 transcript:Bcin14g04260.1 gene_biotype:protein_coding transcript_biotype:protein_coding gene_symbol:Bcgas2	0	FALSE	97.071	42	8	95	8	285	28.3	8.57	1329	1131.94	136.83	8	4	8	1.392	0.908	0.411	0.666	0.271	0.419	0.950919	0.949274	0.847262	0.948609	0.000106369	0.572645	25.22	12.36	32.94	12.4	30.93	25.54	4.38139e+07	6.13305e+07	4.1055e+07	1.93934e+07					2.5742e+07	6.13305e+07	2.80292e+07
FALSE	High	Master Protein	Bcin07p03810.1	pep chromosome:ASM83294v1:7:1367641:1370350:1 gene:Bcin07g03810 transcript:Bcin07g03810.1 gene_biotype:protein_coding transcript_biotype:protein_coding	0	FALSE	48.749	19	11	95	11	687	77.7	7.88	648	2175.9	80.23	11	10	11	0.435	0.672	0.679	1.547	1.534	1.066	0.949367	0.227072	0.966093	0.948609	0.737726	0.992394	12.75	11.89	17.21	6.61	27.47	26.17	5.32375e+07	2.17843e+07	3.32029e+07	3.32306e+07					3.12786e+07	2.17446e+07	2.26439e+07
FALSE	High	Master Protein	Bcin10p01550.1	pep chromosome:ASM83294v1:10:588814:591242:-1 gene:Bcin10g01550 transcript:Bcin10g01550.1 gene_biotype:protein_coding transcript_biotype:protein_coding	0	FALSE	72.496	30	10	95	10	645	69.8	6.89	755	1852.27	111.42	10	6	10	1.082	1.189	1.388	1.01	1.216	1.509	0.964533	0.834181	0.966093	0.992854	0.949646	0.936309	34.23	23.03	31.42	38.27	13.48	13.71	5.26996e+07	5.78731e+07	5.93522e+07	8.31943e+07					3.09626e+07	5.75662e+07	4.05211e+07
FALSE	High	Master Protein	Bcin09p03910.1	pep chromosome:ASM83294v1:9:1389378:1391526:-1 gene:Bcin09g03910 transcript:Bcin09g03910.1 gene_biotype:protein_coding transcript_biotype:protein_coding	0	FALSE	36.121	25	5	95	5	201	22.2	11.02	486	2525.06	79.71	4	5	5	1.025	0.925	1.168	0.98	1.114	1.251	0.988117	0.953156	0.978037	0.992534	0.986191	0.947771	11.03	16.5	6.35	13.23	7.84	20.07	7.23443e+07	7.55622e+07	7.07988e+07	8.41196e+07					4.25045e+07	7.55622e+07	4.83359e+07
FALSE	High	Master Protein Candidate	Bcin05p04730.2	pep chromosome:ASM83294v1:5:1668777:1672436:-1 gene:Bcin05g04730 transcript:Bcin05g04730.2 gene_biotype:protein_coding transcript_biotype:protein_coding	0	FALSE	78.467	30	12	95	12	613	67.7	6.89	805	2089.98	130.74	12	10	12	0.369	1.094	0.533	3.079	1.139	0.463	0.936868	0.929547	0.966093	0.680791	0.998062	0.697181	54.44	23.44	30.36	60.08	32.37	38.76	3.07561e+07	1.58566e+07	3.21343e+07	1.84539e+07					1.80701e+07	1.57265e+07	2.19388e+07
FALSE	High	Master Protein	Bcin05p04730.1	pep chromosome:ASM83294v1:5:1668777:1672436:-1 gene:Bcin05g04730 transcript:Bcin05g04730.1 gene_biotype:protein_coding transcript_biotype:protein_coding	0	FALSE	78.467	29	12	95	12	631	69.7	7.06	805	2089.98	130.74	12	10	12	0.369	1.094	0.533	3.079	1.139	0.463	0.936868	0.929547	0.966093	0.680791	0.998062	0.697181	54.44	23.44	30.36	60.08	32.37	38.76	3.07561e+07	1.58566e+07	3.21343e+07	1.84539e+07					1.80701e+07	1.57265e+07	2.19388e+07
FALSE	High	Master Protein	Bcin02p02820.1	pep chromosome:ASM83294v1:2:1024707:1026376:1 gene:Bcin02g02820 transcript:Bcin02g02820.1 gene_biotype:protein_coding transcript_biotype:protein_coding	0	FALSE	31.751	9	3	95	3	363	41.1	7.58	623	2776.66	95.49	3	3	3	1.713	1.037	1.533	0.606	0.885	1.478	0.949367	0.98635	0.966093	0.948609	0.95258	0.946369	8.13	12.22	5.79	8.3	4.04	6.8	7.40942e+07	129344378	7.64202e+07	1.13894e+08					4.35325e+07	129344378	5.21738e+07
FALSE	High	Master Protein	Bcin11p03320.1	pep chromosome:ASM83294v1:11:1138331:1139915:1 gene:Bcin11g03320 transcript:Bcin11g03320.1 gene_biotype:protein_coding transcript_biotype:protein_coding	0	FALSE	58.004	33	11	95	11	335	37.4	10.17	647	2521.62	86.69	10	11	10	2.607	1.968	1.628	0.727	0.513	0.77	0.735892	0.00282559	0.966093	0.948609	0.153996	0.947771	14.36	13.69	23.66	13.59	21.57	14.11	4.03046e+07	1.50256e+08	9.89333e+07	7.699e+07					2.31966e+07	1.50256e+08	6.73604e+07
FALSE	High	Master Protein	Bcin09p02320.1	pep chromosome:ASM83294v1:9:844300:846047:1 gene:Bcin09g02320 transcript:Bcin09g02320.1 gene_biotype:protein_coding transcript_biotype:protein_coding	0	FALSE	53.924	26	9	94	9	446	48.5	5.71	710	2402.85	106.05	9	8	9	0.56	1.096	0.713	1.918	1.248	0.651	0.961042	0.930803	0.978037	0.948609	0.981402	0.936309	10.72	21.49	8.26	8.67	23.04	9.7	2.03896e+07	1.08666e+07	2.24392e+07	1.46277e+07					1.19795e+07	10478494	1.53198e+07
FALSE	High	Master Protein	Bcin06p06330.1	pep chromosome:ASM83294v1:6:2193024:2194295:1 gene:Bcin06g06330 transcript:Bcin06g06330.1 gene_biotype:protein_coding transcript_biotype:protein_coding gene_symbol:Bcrpp0	0	FALSE	72.618	28	6	94	6	312	33.2	5	953	2863.09	109.29	6	5	6	0.537	0.775	0.629	1.371	1.255	0.853	0.949367	0.638123	0.966093	0.96752	0.932085	0.947771	10.61	20.05	18.65	10.66	18.13	18.98	8.96767e+07	5.37059e+07	7.35046e+07	6.58914e+07					5.26694e+07	5.32781e+07	5.01832e+07
FALSE	High	Master Protein	Bcin02p04680.1	pep chromosome:ASM83294v1:2:1669589:1671924:-1 gene:Bcin02g04680 transcript:Bcin02g04680.1 gene_biotype:protein_coding transcript_biotype:protein_coding	0	FALSE	72.014	23	10	94	10	590	65.5	6.68	783	2321.78	110.84	9	8	9	0.94	1.134	0.516	1.085	0.577	0.505	0.988366	0.896578	0.966093	0.999983	0.256954	0.735526	36.93	10.97	29.75	23.6	14.85	26.54	3.87139e+07	3.72231e+07	4.35868e+07	2.11707e+07					2.27456e+07	3.72231e+07	2.97577e+07
FALSE	High	Master Protein	Bcin16p00550.2	pep chromosome:ASM83294v1:16:262514:265930:-1 gene:Bcin16g00550 transcript:Bcin16g00550.2 gene_biotype:protein_coding transcript_biotype:protein_coding	0	FALSE	87.041	22	17	94	16	855	98.3	6.13	502	2288.05	85.64	15	15	16	0.282	1.751	1.64	6.009	5.793	1.02	0.850267	0.0301496	0.966093	0.0873357	3.12934e-06	0.999914	52.85	16.99	39.23	72.82	71.69	17.3	1.93083e+07	5.31171e+06	3.13437e+07	3.03987e+07					1.11243e+07	4.28997e+06	2.1399e+07
FALSE	High	Master Protein	Bcin09p03410.1	pep chromosome:ASM83294v1:9:1245180:1247799:-1 gene:Bcin09g03410 transcript:Bcin09g03410.1 gene_biotype:protein_coding transcript_biotype:protein_coding gene_symbol:Bcsub2	0	FALSE	54.43	34	12	94	12	444	49.6	5.94	441	2277.57	88.85	11	12	12	0.632	0.737	0.79	1.309	1.256	1.145	0.958633	0.489397	0.978037	0.96948	0.932085	0.976117	20.71	23.14	22.8	30.01	28.59	33.59	1.09672e+08	7.18794e+07	7.90718e+07	9.91329e+07					6.44356e+07	7.18794e+07	5.39841e+07
FALSE	High	Master Protein	Bcin13p00830.1	pep chromosome:ASM83294v1:13:317402:318162:-1 gene:Bcin13g00830 transcript:Bcin13g00830.1 gene_biotype:protein_coding transcript_biotype:protein_coding	0	FALSE	37.611	48	5	94	5	92	10.2	10.45	684	2641.45	77.15	5	5	5	0.944	0.951	0.706	0.993	0.86	0.822	0.994507	0.98175	0.966093	0.994311	0.932009	0.947771	21.25	28.55	13.19	12.47	11.93	13.2	6.17506e+07	5.54725e+07	5.54427e+07	4.47982e+07					3.62803e+07	5.52846e+07	3.77616e+07
FALSE	High	Master Protein	Bcin16p03080.2	pep chromosome:ASM83294v1:16:1183087:1185758:1 gene:Bcin16g03080 transcript:Bcin16g03080.2 gene_biotype:protein_coding transcript_biotype:protein_coding	0	FALSE	52.771	20	10	93	10	615	66.5	5.72	907	2788.2	94.49	9	10	10	0.442	0.934	0.539	2.066	1.197	0.589	0.949367	0.965965	0.966093	0.948609	0.981402	0.877221	22.79	14.62	24.23	12.61	21.48	22.75	5.88002e+07	2.63349e+07	5.50168e+07	3.21696e+07					3.45469e+07	2.60977e+07	3.72808e+07
FALSE	High	Master Protein Candidate	Bcin16p03080.5	pep chromosome:ASM83294v1:16:1183087:1185758:1 gene:Bcin16g03080 transcript:Bcin16g03080.5 gene_biotype:protein_coding transcript_biotype:protein_coding	0	FALSE	52.771	28	10	93	10	441	47.4	5.11	907	2788.2	94.49	9	10	10	0.442	0.934	0.539	2.066	1.197	0.589	0.949367	0.965965	0.966093	0.948609	0.981402	0.877221	22.79	14.62	24.23	12.61	21.48	22.75	5.88002e+07	2.63349e+07	5.50168e+07	3.21696e+07					3.45469e+07	2.60977e+07	3.72808e+07
FALSE	High	Master Protein	Bcin15p00190.1	pep chromosome:ASM83294v1:15:97045:98606:-1 gene:Bcin15g00190 transcript:Bcin15g00190.1 gene_biotype:protein_coding transcript_biotype:protein_coding	0	FALSE	47.429	22	9	93	9	310	36.3	9.41	483	2103.69	82.66	8	9	7	1.711	0.987	1.469	0.546	0.84	1.549	0.949367	0.98635	0.966093	0.948609	0.932009	0.936309	28.03	30.01	20.22	17.86	17.72	24.9	7.77185e+07	9.23417e+07	6.04594e+07	7.45546e+07					4.56619e+07	9.23417e+07	4.1277e+07
FALSE	High	Master Protein	Bcin01p01490.1	pep chromosome:ASM83294v1:1:583510:586301:-1 gene:Bcin01g01490 transcript:Bcin01g01490.1 gene_biotype:protein_coding transcript_biotype:protein_coding	0	FALSE	60.898	24	9	93	9	568	64.4	6.99	432	2154.75	99.39	9	8	8	1.091	0.741	1.009	0.653	0.949	1.253	0.961042	0.799042	0.986611	0.948609	0.962058	0.947771	42.52	25.33	17.06	40.19	7.58	31.82	1.09787e+07	1.1393e+07	8.8622e+06	1.03628e+07					6.25409e+06	1.1393e+07	5.81286e+06
FALSE	High	Master Protein Candidate	Bcin16p03080.3	pep chromosome:ASM83294v1:16:1183087:1185758:1 gene:Bcin16g03080 transcript:Bcin16g03080.3 gene_biotype:protein_coding transcript_biotype:protein_coding	0	FALSE	52.771	28	10	93	10	450	48.4	5.19	907	2788.2	94.49	9	10	10	0.442	0.934	0.539	2.066	1.197	0.589	0.949367	0.965965	0.966093	0.948609	0.981402	0.877221	22.79	14.62	24.23	12.61	21.48	22.75	5.88002e+07	2.63349e+07	5.50168e+07	3.21696e+07					3.45469e+07	2.60977e+07	3.72808e+07
FALSE	High	Master Protein	Bcin01p00090.1	pep chromosome:ASM83294v1:1:45170:52906:-1 gene:Bcin01g00090 transcript:Bcin01g00090.1 gene_biotype:protein_coding transcript_biotype:protein_coding gene_symbol:Bcboa9	0	FALSE	86.846	10	16	93	16	2330	255.1	5.88	812	1838.36	112.8	15	13	13	0.534	0.643	0.239	1.089	0.433	0.377	0.958633	0.227731	0.161984	0.990316	0.0467226	0.5565	17.66	17.1	57.45	36.83	59.22	44	3.64366e+07	2.20047e+07	2.3445e+07	7.90831e+06					2.12506e+07	2.145e+07	1.58869e+07
FALSE	High	Master Protein	Bcin08p02490.1	pep chromosome:ASM83294v1:8:956245:957649:-1 gene:Bcin08g02490 transcript:Bcin08g02490.1 gene_biotype:protein_coding transcript_biotype:protein_coding gene_symbol:Bcrpl32	0	FALSE	56.59	53	8	93	8	131	14.9	11.41	645	2446	90.47	8	8	8	0.93	0.954	0.571	0.855	0.715	0.663	0.997298	0.977489	0.966093	0.973863	0.728658	0.932825	74.27	29.49	19.7	55.05	56.27	39.52	1.26658e+08	8.35743e+07	1.24849e+08	7.43464e+07					7.44151e+07	8.35743e+07	8.49462e+07
FALSE	High	Master Protein	Bcin13p04860.1	pep chromosome:ASM83294v1:13:1815519:1817737:1 gene:Bcin13g04860 transcript:Bcin13g04860.1 gene_biotype:protein_coding transcript_biotype:protein_coding	0	FALSE	74.339	31	11	93	11	494	53.7	6.55	926	2114.41	108.99	10	8	10	0.736	1.352	0.812	1.966	1.107	0.583	0.996071	0.460795	0.986611	0.948609	0.999047	0.871277	45.69	15.19	12.68	25.57	18.41	12.19	2.60703e+07	2.34074e+07	4.34575e+07	2.59814e+07					1.5267e+07	2.31163e+07	2.96694e+07
FALSE	High	Master Protein	Bcin06p02220.1	pep chromosome:ASM83294v1:6:778812:782696:-1 gene:Bcin06g02220 transcript:Bcin06g02220.1 gene_biotype:protein_coding transcript_biotype:protein_coding	0	FALSE	44.64	18	9	93	7	545	59.1	6.48	627	2047.71	88.27	9	8	9	0.803	1.182	0.735	1.708	1.058	0.62	0.99979	0.862015	0.978037	0.948609	0.9954	0.936309	46.88	12.9	60.58	44.37	40.11	40.14	1.40011e+07	8.83302e+06	1.71128e+07	8.98665e+06					8.22606e+06	8.16843e+06	1.16833e+07
FALSE	High	Master Protein	Bcin01p03440.1	pep chromosome:ASM83294v1:1:1222259:1226036:1 gene:Bcin01g03440 transcript:Bcin01g03440.1 gene_biotype:protein_coding transcript_biotype:protein_coding	0	FALSE	53.165	11	12	93	12	1100	124.2	6.29	458	2503.97	68.08	12	11	9	0.338	0.672	0.56	1.99	1.859	1.013	0.829444	0.234829	0.966093	0.948609	0.395488	0.999914	42.69	15.55	37.3	39.75	73.02	33.58	4.94387e+07	1.68859e+07	3.20487e+07	2.86337e+07					2.90467e+07	1.67486e+07	2.18209e+07
FALSE	High	Master Protein	Bcin01p03860.1	pep chromosome:ASM83294v1:1:1387347:1388299:-1 gene:Bcin01g03860 transcript:Bcin01g03860.1 gene_biotype:protein_coding transcript_biotype:protein_coding gene_symbol:Bcshr3	0	FALSE	59.232	21	5	93	5	225	24.9	7.49	850	2020.9	128.5	5	4	5	1.468	0.984	1.566	0.666	1.072	1.534	0.949367	0.98635	0.966093	0.948609	0.997026	0.936309	19.37	6.12	12.76	17.38	13.89	6.47	5.71568e+07	7.90541e+07	5.66293e+07	9.07785e+07					3.35813e+07	7.90541e+07	3.86621e+07
FALSE	High	Master Protein	Bcin12p00360.1	pep chromosome:ASM83294v1:12:125932:127763:-1 gene:Bcin12g00360 transcript:Bcin12g00360.1 gene_biotype:protein_coding transcript_biotype:protein_coding	0	FALSE	51.434	24	6	93	6	344	37.1	7.91	1104	1445.54	84.13	6	4	6	0.641	1.247	0.612	1.924	0.976	0.507	0.958633	0.800642	0.966093	0.948609	0.987652	0.712326	24.7	13.86	15.73	50.44	11.6	22.85	1.68765e+08	1.06056e+08	2.1204e+08	1.0749e+08					9.91543e+07	1.06056e+08	1.44764e+08
FALSE	High	Master Protein Candidate	Bcin16p03080.1	pep chromosome:ASM83294v1:16:1183087:1185758:1 gene:Bcin16g03080 transcript:Bcin16g03080.1 gene_biotype:protein_coding transcript_biotype:protein_coding	0	FALSE	52.771	29	10	93	10	438	47.1	5.11	907	2788.2	94.49	9	10	10	0.442	0.934	0.539	2.066	1.197	0.589	0.949367	0.965965	0.966093	0.948609	0.981402	0.877221	22.79	14.62	24.23	12.61	21.48	22.75	5.88002e+07	2.63349e+07	5.50168e+07	3.21696e+07					3.45469e+07	2.60977e+07	3.72808e+07
FALSE	High	Master Protein Candidate	Bcin16p03080.6	pep chromosome:ASM83294v1:16:1183087:1185758:1 gene:Bcin16g03080 transcript:Bcin16g03080.6 gene_biotype:protein_coding transcript_biotype:protein_coding	0	FALSE	52.771	28	10	93	10	453	48.7	5.19	907	2788.2	94.49	9	10	10	0.442	0.934	0.539	2.066	1.197	0.589	0.949367	0.965965	0.966093	0.948609	0.981402	0.877221	22.79	14.62	24.23	12.61	21.48	22.75	5.88002e+07	2.63349e+07	5.50168e+07	3.21696e+07					3.45469e+07	2.60977e+07	3.72808e+07
FALSE	High	Master Protein	Bcin01p00410.1	pep chromosome:ASM83294v1:1:179177:180986:-1 gene:Bcin01g00410 transcript:Bcin01g00410.1 gene_biotype:protein_coding transcript_biotype:protein_coding	0	FALSE	77.634	45	12	93	12	325	37	9.2	938	2861.97	92.84	12	11	11	1.814	1.121	1.468	0.606	0.8	1.336	0.924914	0.899257	0.966093	0.948609	0.880791	0.947771	11.25	10.43	15.66	8.13	22.87	13.9	3.71248e+07	6.52407e+07	4.07063e+07	5.153e+07					21684253	6.52407e+07	2.75534e+07
FALSE	High	Master Protein	Bcin01p08050.1	pep chromosome:ASM83294v1:1:2814730:2816594:1 gene:Bcin01g08050 transcript:Bcin01g08050.1 gene_biotype:protein_coding transcript_biotype:protein_coding gene_symbol:Bcass1	0	FALSE	50.456	26	9	92	9	412	45.7	5.33	619	1997.59	98.81	9	8	9	0.48	1.039	0.691	1.88	1.38	0.708	0.949367	0.98175	0.966093	0.948609	0.872417	0.947771	31.7	26.73	19.45	11.1	18.13	20.95	5.16363e+07	2.66559e+07	5.18874e+07	3.87477e+07					3.03379e+07	2.66559e+07	3.54247e+07
FALSE	High	Master Protein	Bcin03p02900.1	pep chromosome:ASM83294v1:3:958721:960204:-1 gene:Bcin03g02900 transcript:Bcin03g02900.1 gene_biotype:protein_coding transcript_biotype:protein_coding	0	FALSE	115.647	55	17	92	17	342	37.2	5.63	851	2553.59	108.52	16	15	16	0.31	1.196	5.278	3.887	17.49	3.963	0.920263	0.847092	0.0146044	0.444205	8.19767e-16	0.0631546	72.86	38.97	32.2	59.05	57.73	17.11	1.62627e+07	4.68433e+06	1.96094e+07	8.12861e+07					9.02417e+06	3.0707e+06	1.29407e+07
FALSE	High	Master Protein	Bcin06p06560.1	pep chromosome:ASM83294v1:6:2297380:2298787:1 gene:Bcin06g06560 transcript:Bcin06g06560.1 gene_biotype:protein_coding transcript_biotype:protein_coding gene_symbol:Bcarc35	0	FALSE	53.698	44	11	92	11	318	36.6	6.7	717	2517.68	93.09	10	9	10	0.684	0.973	0.76	1.462	1.103	0.758	0.959506	0.98175	0.978037	0.950182	0.987652	0.947771	20.11	9.58	22.63	15.8	21.78	29.45	8.48953e+07	5.83056e+07	7.96751e+07	5.97837e+07					4.98785e+07	5.83056e+07	5.4396e+07
FALSE	High	Master Protein	Bcin12p05020.1	pep chromosome:ASM83294v1:12:1697379:1700150:-1 gene:Bcin12g05020 transcript:Bcin12g05020.1 gene_biotype:protein_coding transcript_biotype:protein_coding	0	FALSE	68.848	23	10	92	10	652	68.4	6.6	581	2318.78	98.65	10	9	10	0.604	1.083	0.467	1.685	0.914	0.567	0.961682	0.939898	0.966093	0.948609	0.943707	0.885243	39.25	8.21	48.65	32.21	22.41	53.44	2.63038e+07	1.38783e+07	2.37743e+07	1.2278e+07					1.54543e+07	1.33151e+07	1.59807e+07
FALSE	High	Master Protein	Bcin03p04280.1	pep chromosome:ASM83294v1:3:1427091:1429237:-1 gene:Bcin03g04280 transcript:Bcin03g04280.1 gene_biotype:protein_coding transcript_biotype:protein_coding gene_symbol:Bcale1	0	FALSE	59.007	17	8	92	8	542	60.9	9.41	803	2861.04	97.01	7	8	7	1.808	1.201	1.447	0.647	0.871	1.231	0.930873	0.800642	0.966093	0.948609	0.934571	0.947771	11.37	30.25	19.96	19.97	27.95	24.28	2.80983e+07	5.23032e+07	3.19449e+07	4.34891e+07					1.64187e+07	5.20651e+07	2.14197e+07
FALSE	High	Master Protein	Bcin03p07250.1	pep chromosome:ASM83294v1:3:2453778:2458696:-1 gene:Bcin03g07250 transcript:Bcin03g07250.1 gene_biotype:protein_coding transcript_biotype:protein_coding	0	FALSE	62.864	11	12	92	12	1352	146	5.3	674	2307.62	92.08	12	11	11	0.505	0.712	0.853	1.382	1.665	1.205	0.949367	0.350511	0.986611	0.966661	0.533245	0.947771	34.16	12.97	29.7	27.33	23.03	30.25	5.84103e+07	3.81665e+07	4.33934e+07	5.46166e+07					3.42119e+07	3.79684e+07	2.961e+07
FALSE	High	Master Protein	Bcin04p00830.1	pep chromosome:ASM83294v1:4:310912:316030:-1 gene:Bcin04g00830 transcript:Bcin04g00830.1 gene_biotype:protein_coding transcript_biotype:protein_coding	0	FALSE	50.01	11	7	92	6	1508	167.8	6.6	517	1980.95	86.74	7	7	7	0.528	1.103	0.635	3.249	2.616	0.571	0.959506	0.950858	0.966093	0.731489	0.114504	0.899033	101.49	11.52	17.5	54.01	80.08	5.24	1.08109e+07	4.16105e+06	1.49124e+07	1.04417e+07					6.14164e+06	4.16105e+06	1.0181e+07
FALSE	High	Master Protein	Bcin07p06310.1	pep chromosome:ASM83294v1:7:2323135:2325218:-1 gene:Bcin07g06310 transcript:Bcin07g06310.1 gene_biotype:protein_coding transcript_biotype:protein_coding gene_symbol:Bcole1	0	FALSE	75.12	27	11	91	11	467	53.1	9.13	739	2763.29	108.63	10	11	9	1.88	1.031	1.26	0.558	0.659	1.414	0.902901	0.98175	0.966093	0.904035	0.499977	0.947771	23.07	22.69	27.14	29.19	25.19	34.2	1.83192e+07	3.30505e+07	1.66003e+07	2.34521e+07					1.07631e+07	3.30505e+07	1.10016e+07
FALSE	High	Master Protein	Bcin07p05130.1	pep chromosome:ASM83294v1:7:1916423:1917639:-1 gene:Bcin07g05130 transcript:Bcin07g05130.1 gene_biotype:protein_coding transcript_biotype:protein_coding gene_symbol:Bccof1	0	FALSE	97.986	71	11	91	11	156	17.5	5.15	1331	2197.63	132.01	9	7	8	0.437	1.188	0.551	2.413	1.309	0.511	0.949367	0.855691	0.966093	0.85745	0.932009	0.750992	29.38	24.89	22.69	20.5	17.12	17.84	5.5541e+07	2.11305e+07	6.43056e+07	3.36121e+07					3.2632e+07	2.08495e+07	4.39029e+07
FALSE	High	Master Protein	Bcin01p09910.1	pep chromosome:ASM83294v1:1:3443314:3446590:1 gene:Bcin01g09910 transcript:Bcin01g09910.1 gene_biotype:protein_coding transcript_biotype:protein_coding gene_symbol:Bcmfs1	0	FALSE	70.451	18	8	91	8	598	64.1	7.66	1010	2440.99	129.87	8	7	8	0.567	1.213	0.693	2.128	1.302	0.533	0.951853	0.834181	0.966093	0.939076	0.923239	0.750992	30.39	9.73	19.05	48.67	33.98	19.72	8.34676e+07	5.37162e+07	1.04782e+08	5.61699e+07					4.90397e+07	5.35692e+07	7.15368e+07
FALSE	High	Master Protein	Bcin14p03100.1	pep chromosome:ASM83294v1:14:1173922:1175999:-1 gene:Bcin14g03100 transcript:Bcin14g03100.1 gene_biotype:protein_coding transcript_biotype:protein_coding gene_symbol:Bcdbp5	0	FALSE	73.303	27	11	91	11	470	51.8	5.44	792	2156.3	96.1	11	10	9	0.452	0.692	0.986	1.705	1.816	1.087	0.949367	0.315377	0.999394	0.948609	0.382951	0.987267	81.51	30.46	59.07	41.44	25.94	38.84	4.60755e+07	2.48022e+07	3.47019e+07	3.94164e+07					2.66765e+07	2.44535e+07	2.35982e+07
FALSE	High	Master Protein	Bcin03p04100.1	pep chromosome:ASM83294v1:3:1377286:1380248:-1 gene:Bcin03g04100 transcript:Bcin03g04100.1 gene_biotype:protein_coding transcript_biotype:protein_coding	0	FALSE	60.968	19	11	91	11	795	85.9	6.15	825	2673.18	93.53	11	9	10	0.795	0.75	1.319	1.022	1.74	1.773	0.996071	0.638123	0.966093	0.988639	0.465041	0.861176	33.1	12.01	34.41	33.32	18.37	11.89	4.14836e+07	2.78577e+07	2.93819e+07	4.72765e+07					2.42036e+07	2.76303e+07	1.96258e+07
FALSE	High	Master Protein	Bcin16p04690.1	pep chromosome:ASM83294v1:16:1714436:1716144:1 gene:Bcin16g04690 transcript:Bcin16g04690.1 gene_biotype:protein_coding transcript_biotype:protein_coding	0	FALSE	56.248	31	4	91	4	290	31.2	5.94	1068	1771.46	119.1	4	2	4	1.578	0.99	1.569	0.656	0.985	1.505	0.950919	0.98635	0.966093	0.948609	0.991461	0.93877	29.36	8.56	15.93	12.27	7.02	3.24	2.0442e+08	3.43309e+08	2.27068e+08	3.4249e+08					1.20103e+08	3.43309e+08	1.55025e+08
[truncated: 3,003 more rows]
[truncated: 11 more columns]

## Sheet: Proteins
Protein FDR Confidence: Combined	Master	Accession	Description	Exp. q-value: Combined	Contaminant	Sum PEP Score	Coverage [%]	# Peptides	# PSMs	# Unique Peptides	# AAs	MW [kDa]	calc. pI	Score Mascot: Mascot	Score MS Amanda 2.0: MS Amanda 2.0	Score Sequest HT: Sequest HT	# Peptides (by Search Engine): Mascot	# Peptides (by Search Engine): MS Amanda 2.0	# Peptides (by Search Engine): Sequest HT	Abundance Ratio: (EVS SR8) / (EVS SR6)	Abundance Ratio: (EVS SR9) / (EVS SR6)	Abundance Ratio: (EVS SR11) / (EVS SR6)	Abundance Ratio: (EVS SR9) / (EVS SR8)	Abundance Ratio: (EVS SR11) / (EVS SR8)	Abundance Ratio: (EVS SR11) / (EVS SR9)	Abundance Ratio Adj. P-Value: (EVS SR8) / (EVS SR6)	Abundance Ratio Adj. P-Value: (EVS SR9) / (EVS SR6)	Abundance Ratio Adj. P-Value: (EVS SR11) / (EVS SR6)	Abundance Ratio Adj. P-Value: (EVS SR9) / (EVS SR8)	Abundance Ratio Adj. P-Value: (EVS SR11) / (EVS SR8)	Abundance Ratio Adj. P-Value: (EVS SR11) / (EVS SR9)	Abundance Ratio Variability [%]: (EVS SR8) / (EVS SR6)	Abundance Ratio Variability [%]: (EVS SR9) / (EVS SR6)	Abundance Ratio Variability [%]: (EVS SR11) / (EVS SR6)	Abundance Ratio Variability [%]: (EVS SR9) / (EVS SR8)	Abundance Ratio Variability [%]: (EVS SR11) / (EVS SR8)	Abundance Ratio Variability [%]: (EVS SR11) / (EVS SR9)	Abundances (Grouped): EVS SR6	Abundances (Grouped): EVS SR8	Abundances (Grouped): EVS SR9	Abundances (Grouped): EVS SR11	Abundances (Grouped) CV [%]: EVS SR6	Abundances (Grouped) CV [%]: EVS SR8	Abundances (Grouped) CV [%]: EVS SR9	Abundances (Grouped) CV [%]: EVS SR11	Abundance: EVS SR6: Sample	Abundance: EVS SR8: Sample	Abundance: EVS SR9: Sample	Abundance: EVS SR11: Sample
[truncated: 3,823 more rows]
[truncated: 11 more columns]
