# Supplementary material for: Extracellular Vesicles of the Plant Pathogen Botrytis cinerea
Source: J Fungi (Basel). 2023 Apr 20;9(4):495. doi: 10.3390/jof9040495 (PMC10146736; doi:10.3390/jof9040495)
Supplement: Supplementary file 1 [file jof-09-00495-s001.zip › Table S2.xlsx]

## Sheet: Analysis of 673 EV proteins fro
ID	# Unique Peptides	Mean Abundance (4 replicates)	Abundance variation <1.5	Usual Name	Proposed Classification	Signal P	Membrane Domain	GPI anchor >99%	Apoplast-P	Effector	CAZy	DeepLoc >50%	Predicted exosomal proteins	Positive EV marker in C. albicans	Virulence factor	InterPro domain	KEGG Pathway	Brite	BlastP	EC number	Enz, Family	Enz, Class	Enz, Activity	Enz, Substrate	Reference
Bcin03g00180	14	3.05256e+08	✓	/	Cellular process (Autophagy)	✓	1					ER (Membrane)				IPR009011: Mannose-6-phosphate receptor binding domain IPR018939: Autophagy-related protein 27	Autophagy - yeast autophagy-related protein 27	Membrane trafficking Cytoplasm to vacuolar targeting (CVT) pathway	Autophagy-related 27 protein Rutstroemia Id: 71% / Cover 100% / E 7e-176	None	/	/	/	/
Bcin05g03790	9	1.48675e+07	✓	BcYme1	Cellular process (Autophagy)		1					Mitochondria (Membrane)				IPR005936: Peptidase, FtsH	Mitophagy - yeast	Metallo peptidases Family M41: FtsH endopeptidase family		EC:3,4,24,-	Hydrolases	peptidases	ATP-dependent metalloprotease	Protein
Bcin02g02570	6	4.63475e+07	✓	BcAtg8	Cellular process (Autophagy)		1					Unclear				IPR004241: Autophagy protein Atg8 ubiquitin like	Autophagy			None	/	/	/	/
Bcin01g09280	2	750124	✓	/	Cellular process (Autophagy)		1					Unclear				None	None	None	autophagy-related 6 protein Rutstroemia sp Id: 71% / Cover 99% / E 2e-164	None	/	/	/	/
Bcin06g05840	18	1.4368e+08	✓	BcRax2	Cellular process (Cell cycle)	✓	1					Cell Membrane				IPR015915: Kelch-type beta propeller	None	None	Bud site selection RAX2 Hyphodiscus hymeniophilus Id: 62% / Cover 99% / E 0,0	None	/	/	/	/
Bcin09g00350	15	4.47132e+08	✓	/	Cellular process (Cell cycle)		1		✓			Cell Membrane				IPR005045: CDC50/LEM3 family	None	None	related to cell division protein CDC50 Phialocephala subalpina Id: 70% / Cover 100% / E 0,0	None	/	/	/	/
Bcin05g02050	23	5.80437e+08	✓	BcAlo1	Cellular process (Cell death)		1		✓			Peroxisome (Membrane)				IPR001327: Pyridine nucleotide-disulphide oxidoreductase, NAD-binding domain	None apoptosis-inducing factor 2	None	Apoptosis-inducing factor 2 Rutstroemia sp ID: 69% / Cover 98% / E 0,0	None	/	/	/	/
Bcin02g06530	4	4.52477e+06	✓	/	Cellular process (Cell death)		1		✓			Unclear				IPR011600: Peptidase C14, caspase domain	None metacaspase-1	Cysteine peptidases Family C14: caspase family		EC:3,4,22,-	Hydrolases	Cysteine endopeptidases	Protein	0
Bcin16g01660	3	8.51377e+06	✓	BcRmd1	Cellular process (Differentiation)		1					Cytoplasm (soluble)				IPR003734: Protein of unknown function DUF155	None	None	sporulation protein RMD1 Sclerotinia borealis Id: 80% / Cover 99% / E 0,0	None	/	/	/	/
Bcin05g03270	13	4.1104e+07	✓	/	Cellular process (Homeostasis)		1					Mitochondria (Membrane)				IPR011685: LETM1-like	Mitophagy - yeast	Mitochondrial protein import machinery	Mrs7 family protein Rutstroemia Id: 83% / Cover 100% / E 0,0	None	/	/	/	/
Bcin15g00820	12	3.10202e+07	✓	BcAim24	Cellular process (inheritance)		1					Mitochondria (Membrane)				IPR002838: Mitochondrial biogenesis protein AIM24	None	None	Altered inheritance of mitochondria protein 24, mitochondrial Aspergillus nidulans Id: 60% / Cover 74% / E 5e-126	None	/	/	/	/
Bcin07g01710	14	3.06995e+08	✓	BcPhb2	Cellular process (Organel dynamics)		1					Mitochondria (Membrane)	✓			IPR000163: Prohibitin	None prohibitin 2	Mitochondrial movement	prohibitin Sclerotinia borealis Id: 93% / Cover 100% / E 0,0	None	/	/	/	/
Bcin11g05570	7	9.54368e+07	✓	BcMic26	Cellular process (Organel dynamics)		1					Mitochondria (Membrane)				IPR019166: Apolipoprotein O	None mitochondrial organizing structure protein 2	Mitochondrial protein import machinery Inner mambrane MINOS/MitOS complex (yeast)		None	/	/	/	/
Bcin05g06790	6	6.38284e+07	✓	/	Cellular process (Organel dynamics)		1					Mitochondria (Membrane)				IPR007512: Protein of unknown function DUF543	None	Mitochondrial protein import machinery Inner mambrane MINOS/MitOS complex		None	/	/	/	/
Bcin01g01720	8	4.3991e+07	✓	BcMic60	Cellular process (Organel dynamics)		1					Mitochondria (Membrane)				IPR019133: Mitochondrial inner membrane protein Mitofilin	None MICOS complex subunit MIC60	Mitochondrial dynamics		None	/	/	/	/
Bcin01g09890	6	2.72653e+07	✓	BcFmp32	Cellular process (Organel dynamics)		1	✓				Mitochondria (Membrane)				IPR012439: Coiled-coil domain-containing protein 90	None	None	Protein FMP32, mitochondrial Lachnellula occidentalis Id: 78% / Cover 100% / E 1e-142	None	/	/	/	/
Bcin07g03590	6	9.38556e+06	✓	BcFis1	Cellular process (Organel dynamics)		1					Mitochondria (Membrane)				IPR016543: Mitochondria fission 1 protein	Mitophagy - yeast	None Mitochondrial dynamics		None	/	/	/	/
Bcin15g01350	33	1.83218e+08	✓	BcSey1	Cellular process (Organel dynamics)		1					ER (Membrane)				IPR008803: RHD3/Sey1	None protein SEY1	ER - Golgi transport	putative sey1 protein Rutstroemia Id: 85% / Cover 99% / E 0,0	EC:3,6,5,-	Hydrolases	Acting on acid anhydrides	0	0
Bcin12g00290	6	1.04402e+07	✓	BcShe9	Cellular process (Organel dynamics)		1					Mitochondria (Membrane)				IPR008839: Mitochondrial distribution and morphology family 33, fungi	None sensitive to high expression protein 9, mitochondrial	Mitochondrial biogenesis	Mitochondrial distribution and morphology-like protein Lachnellula arida Id: 56% / Cover 99% / E 1e-156	None	/	/	/	/
Bcin03g01740	7	9.55928e+06	✓	BcFzo1	Cellular process (Organel dynamics)		1					Mitochondria (Membrane)				IPR027091: Transmembrane GTPase Fzo/Fzo1	None	Mitophagy ER-mitochondria tethering complex Mitochondrial dynamics		EC:3,6,5,-	Hydrolases	Acting on acid anhydrides	mitofusin 2	GTP
Bcin14g04870	13	2.51328e+08	✓	BcPhb1	Cellular process (Organel dynamics)		1					Mitochondria (Membrane)	✓			IPR000163: Prohibitin	None prohibitin 1	Mitochondrial movement	prohibitin Sclerotinia borealis Id: 97% / Cover 100% / E 0,0	None	/	/	/	/
Bcin04g03840	7	1.88919e+07	✓	BcUgo1	Cellular process (Organel dynamics)		1					Mitochondria (Membrane)				IPR023395: Mitochondrial carrier domain	None mitochondrial fusion and transport protein UGO1	Mitochondrial dynamics Fission and Fusion factors		None	/	/	/	/
Bcin08g05920	10	1.56131e+07	✓	/	Cellular process (Organel dynamics)		1					Mitochondria (Membrane)				IPR022812: Dynamin superfamily	None dynamin-like GTPase MGM1, mitochondrial	Mitochondrial dynamics Fission and Fusion factors		None	/	/	/	/
Bcin12g02600	12	7.12373e+07	✓	/	Cellular process (Organel dynamics)		1					Unclear				IPR019560: Mitochondrial 18kDa protein	None mitochondrial fission process protein 1	Mitochondrial dynamics		None	/	/	/	/
Bcin15g02990	2	415927	✓	/	Chromosome, Chromatin		1					Cytoplasm				IPR001208: Mini-chromosome maintenance, DNA-dependent ATPase	DNA replication Cell cycle - yeast Meiosis - yeast			EC:3,6,4,12	Hydrolases	Acting on acid anhydrides	DNA replication licensing factor MCM5	ATP
Bcin09g02860	8	2.44947e+07	✓	BcRvb1	Chromosome, Chromatin		1					Nucleus				IPR003593: AAA+ ATPase domain	None RuvB-like protein 1 (pontin 52)	Histone modification proteins Chromatin remodeling factors		EC:3,6,4,12	Hydrolases	Acting on acid anhydrides	DNA helicase	DNA
Bcin01g06550	5	7.88706e+06	✓	BcHir1	Chromosome, Chromatin		1					Nucleus				IPR011494: TUP1-like enhancer of split	None protein HIRA/HIR1	Nucleosome assembly factors Histone chaperones		None	/	/	/	/
Bcin05g04850	7	6.37943e+06	✓	/	Chromosome, Chromatin		1					Nucleus				IPR013194: Histone deacetylase interacting	Mitophagy - yeast paired amphipathic helix protein Sin3a	Histone modification proteins HDAC complexes		None	/	/	/	/
Bcin02g05160	4	5.66472e+06	✓	BcYcs4	Chromosome, Chromatin		1					Nucleus				IPR007673: Condensin subunit 1	Cell cycle - yeast	Eukaryotic type Chromosome condensation proteins condensin complex subunit 1		None	/	/	/	/
Bcin04g04090	2	2.63065e+06	✓	BcArd1	Chromosome, Chromatin		1					Nucleus				IPR016181: Acyl-CoA N-acyltransferase	None	Eukaryotic type Sister chromatid cohesion proteins		EC:2,3,1,255	Transferases	Transferring groups other than aminoacyl groups	N-alpha-acetyltransferase 10/11	Protein
Bcin07g05050	3	2.11138e+06	✓	/	Chromosome, Chromatin		1					Nucleus				IPR003593: AAA+ ATPase domain	None RuvB-like protein 2	Histone modification proteins Chromatin remodeling factors		EC:3,6,4,12	Hydrolases	Acting on acid anhydrides	DNA helicase	ATP
Bcin04g01050	15	4.92842e+07	✓	BcSac6	Cytoskeleton		1					Cytoplasm	✓			IPR001589: Actinin-type actin-binding domain, conserved site	None plastin-1	Actin-binding proteins Exosomal proteins		None	0	0	0	0
Bcin14g00120	10	4.51618e+07	✓	BcArp2	Cytoskeleton		1					Cytoplasm	✓			IPR004000: Actin-related protein	Autophagy - yeast actin-related protein 2	Actin-binding proteins Arp2/3 complex Exosomal proteins		None	0	0	0	0
Bcin02g02630	12	2.79839e+07	✓	BcDnm1	Cytoskeleton		1					Cytoplasm	✓			IPR000375: Dynamin central domain	Mitophagy - yeast	Endocytosis Mitochondrial quality control factors		EC:3,6,5,5	Hydrolases	Acting on acid anhydrides	dynamin GTPase	GTP
Bcin13g05530	10	2.53677e+07	✓	BcArp3	Cytoskeleton		1					Cytoplasm	✓			IPR004000: Actin-related protein	Autophagy - yeast actin-related protein 3	Actin-binding proteins Arp2/3 complex Exosomal proteins		None	0	0	0	0
Bcin03g06080	32	7.02421e+07	✓	BcMyo2	Cytoskeleton		1					Cytoplasm				IPR000048: IQ motif, EF-hand binding site	None myosin V	Actin-binding proteins Myosins		None	/	/	/	/
Bcin03g05700	3	4.7339e+06	✓	/	Cytoskeleton		1					Cytoplasm				IPR001589: Actinin-type actin-binding domain, conserved site	None	None	probable alpha-actinin, sarcomeric (f-actin cross linking protein) Rhynchosporium secalis Id: 79% / Cover 76% / E 0,0	None	/	/	/	/
Bcin05g02170	2	3.80797e+06	✓	BcStu2	Cytoskeleton		1					Cytoplasm				IPR011989: Armadillo-like helical	None protein STU2	Microtubules Tubulin-binding proteins		None	/	/	/	/
Bcin03g06820	3	1.78808e+06	✓	BcTsc11	Cytoskeleton		1					Cytoplasm				IPR028267: Rapamycin-insensitive companion of mTOR, N-terminal domain	None rapamycin-insensitive companion of mTOR		Target of rapamycin complex 2 subunit ste20 Lachnellula suecica Id: 77% / Cover 94% / E 0,0	None	/	/	/	/
Bcin14g03040	3	743099	✓	BcTub4	Cytoskeleton		1					Cytoplasm				IPR002454: Gamma tubulin	None tubulin gamma	Microtubules		None	/	/	/	/
Bcin05g02160	3	4.54593e+06	✓	/	Cytoskeleton		1					Nucleus	✓			IPR017252: Dynein regulator LIS1	Ether lipid metabolism platelet-activating factor acetylhydrolase IB subunit alpha	Spindle formation proteins Exosomal proteins		None	/	/	/	/
Bcin06g06560	10	6.66448e+07	✓	BcArc35	Cytoskeleton		1					Unclear				IPR007188: ARP2/3 complex, 34kDa subunit (p34-Arc)	Endocytosis actin related protein 2/3 complex, subunit 2	Actin-binding proteins Arp2/3 complex		None	0	0	0	0
Bcin09g01550	5	2.63104e+07	✓	BcArc19	Cytoskeleton		1					Unclear				IPR008384: ARP2/3 complex, 20kDa subunit (P20-Arc)	Endocytosis actin related protein 2/3 complex, subunit 4	Actin-binding proteins Arp2/3 complex		None	/	/	/	/
Bcin02g02030	2	2.48324e+06	✓	BcArc18	Cytoskeleton		1					Unclear				IPR007204: ARP2/3 complex, 21kDa subunit (p21-Arc)	Endocytosis	Actin-binding proteins Arp2/3 complex		None	/	/	/	/
Bcin16g04000	5	2.54858e+07	✓	BcSsd1	DNA / RNA metabolism		1					Cytoplasm				IPR012340: Nucleic acid-binding, OB-fold	protein SSD1			None	0	0	0	0
Bcin04g00520	4	4.28607e+06	✓	/	DNA / RNA metabolism		1					Cytoplasm				IPR001650: Helicase, C-terminal	ATP-dependent RNA helicase DHX29			EC:3,6,4,13	Hydrolases	Acting on acid anhydrides	RNA helicase	ATP
Bcin01g00460	2	1.27118e+06	✓	BcSlh1	DNA / RNA metabolism		1					Cytoplasm				IPR011545: DEAD/DEAH box helicase domain	None	mRNA surveillance and transport factors		EC:3,6,4,13	Hydrolases	Acting on acid anhydrides	antiviral helicase SLH1	ATP
Bcin10g01520	2	1.1356e+06	✓	BcElp3	DNA / RNA metabolism		1					Cytoplasm				IPR005910: Histone acetyltransferase ELP3 IPR006638: Elongator protein 3/MiaB/NifB		Transfer RNA biogenesis tRNA modification factors		EC:2,3,1,48	Transferases	Acyltransferases	elongator complex protein 3	[protein]-L-lysine
Bcin01g05780	8	1.93004e+07	✓	/	DNA / RNA metabolism		1					ER (Membrane)				IPR011598: Myc-type, basic helix-loop-helix (bHLH) domain	None	None	Sterol regulatory element-binding protein Lachnellula suecica Id: 63% / Cover 99% / E 0,0	None	/	/	/	/
Bcin10g03330	8	2.29121e+07	✓	BcMss51	DNA / RNA metabolism		1					Mitochondria				None	None mitochondrial splicing suppressor protein 51	Mitochondrial transcription and translation factors		None	/	/	/	/
Bcin06g05920	8	1.45928e+07	✓	/	DNA / RNA metabolism		1					Nucleus				IPR004087: K Homology domain	None heterogeneous nuclear rnp K-like protein	mRNA surveillance and transport factors Factors involved in mRNA localization		None	/	/	/	/
Bcin16g03970	3	7.09614e+06	✓	/	DNA / RNA metabolism		1					Nucleus (Membrane)				IPR007219: Transcription factor domain, fungi	None	None	Fungal specific transcription factor domain-containing protein Rutstroemia sp Id: 54% / Cover 96% / E 0,0	None	/	/	/	/
Bcin02g03300	18	2.08981e+07	✓	BcTra1	DNA / RNA metabolism		1					Unclear				IPR000403: Phosphatidylinositol 3-/4-kinase, catalytic domain	None transformation/transcription domain-associated protein	Serine/threonine kinases RNA polymerase II system Coactivators Histone modification proteins HAT complexes		None	/	/	/	/
Bcin15g01240	4	1.26906e+06	✓	BcCdc55	DNA / RNA metabolism		1					Nucleus				IPR000009: Protein phosphatase 2A, regulatory subunit PR55	mRNA surveillance pathway serine/threonine-protein phosphatase 2A regulatory subunit B			None	/	/	/	/
Bcin10g04110	2	998990	✓	BcPap1	DNA / RNA metabolism		1					Nucleus				IPR014492: Poly(A) polymerase	mRNA surveillance pathway			EC:2,7,7,19	Transferases	Nucleotidyltransferases	poly(A) polymerase	3'- end of a DNA strand
Bcin14g01800	7	8.16484e+06	✓	BcRfc5	DNA / RNA (mRNA surveillance)		1					Cytoplasm				IPR013748: Replication factor C, C-terminal domain	DNA replication replication factor C subunit 3/5			None	/	/	/	/
Bcin08g05510	2	4.0317e+06	✓	BcPol3	DNA / RNA (mRNA surveillance)		1					Nucleus				IPR006172: DNA-directed DNA polymerase, family B	DNA replication Base excision repair Mismatch repair Homologous recombination			EC:2,7,7,7	Transferases	Nucleotidyltransferases	DNA polymerase delta subunit 1	2'-deoxyribonucleoside 5'-triphosphate
Bcin07g00130	2	2.32605e+06	✓	BcPri1	DNA / RNA (Replication)		1					Nucleus				IPR002755: DNA primase, small subunit	DNA replication			EC:2,7,7,102	Transferases	Transferring phosphorus-containing groups	DNA primase small subunit	ssDNA
Bcin14g03460	16	6.15917e+07	✓	/	DNA / RNA (Replication)		1					Nucleus				IPR014001: Helicase, superfamily 1/2, ATP-binding domain	None	mRNA degradation factors		EC:3,6,4,13	Hydrolases	Acting on acid anhydrides	ATP-dependent RNA helicase DDX60	ATP
Bcin11g02220	2	1.27882e+06	✓	BcDis3	DNA / RNA (Replication)		1					Nucleus				IPR022966: Ribonuclease II/R, conserved site	RNA degradation			EC:3,1,13,-	Hydrolases	Exoribonucleases producing 5'-phosphomonoesters	exosome complex exonuclease DIS3/RRP44	0
Bcin12g00330	3	1.35728e+07	✓	BcPat1	DNA / RNA (RNA degradation)		1		✓			Unclear				IPR019167: Topoisomerase II-associated protein PAT1	RNA degradation DNA topoisomerase 2-associated protein PAT1	mRNA degradation factors Decapping complex		None	/	/	/	/
Bcin14g04340	7	2.39506e+07	✓	BcCyc8	DNA / RNA (RNA degradation)		1					Cytoplasm				IPR001440: Tetratricopeptide TPR1	Cell cycle - yeast general transcriptional corepressor CYC8	Transcription machinery		None	/	/	/	/
Bcin09g00280	4	2.2114e+06	✓	/	DNA / RNA (RNA degradation)		1					Extracellular (soluble)				IPR001878: Zinc finger, CCHC-type	None nucleic acid-binding protein	Transcription factors		None	/	/	/	/
Bcin15g02310	2	4.213e+06	✓	/	DNA / RNA (Transcription)		1					Mitochondria				IPR008030: NmrA-like domain	None	None	nitrogen metabolite repression-(nmr)-responsible protein Rutstroemia sp Id: 76% / Cover 100% / E 0,0	None	/	/	/	/
Bcin11g03750	3	1.53232e+07	✓	BcChd1	DNA / RNA (Transcription)		1					Nucleus				IPR000953: Chromo domain/shadow IPR001650: Helicase, C-terminal	None	Transcription machinery RNA polymerase II system		EC:3,6,4,12	Hydrolases	Acting on acid anhydrides	chromodomain-helicase-DNA-binding protein 1	0
Bcin10g03430	3	4.82675e+06	✓	/	DNA / RNA (Transcription)		1					Nucleus				IPR000330: SNF2-related IPR001487: Bromodomain IPR001650: Helicase, C-terminal	None	RNA polymerase II system Chromatin remodeling factors		EC:3,6,4,-	Hydrolases	Acting on acid anhydrides to facilitate cellular and subcellular movement	ATP-dependent helicase STH1/SNF2	0
Bcin10g05560	3	4.03419e+06	✓	BcSte12	DNA / RNA (Transcription)		1					Nucleus				IPR003120: Transcription factor, STE-like	MAPK signaling pathway - yeast transcription factor STE12	Transcription factors		None	/	/	/	/
Bcin10g00780	3	2.41508e+06	✓	/	DNA / RNA (Transcription)		1					Nucleus				IPR000330: SNF2-related IPR001650: Helicase, C-terminal	None	RNA polymerase II system Other transcription-related factors		EC:3,6,4,-	Hydrolases	Acting on acid anhydrides	TATA-binding protein-associated factor	0
Bcin10g03440	2	1.37941e+06	✓	BcCtr9	DNA / RNA (Transcription)		1					Nucleus				IPR001440: Tetratricopeptide TPR1	None RNA polymerase-associated protein CTR9	RNA polymerase II system		None	/	/	/	/
Bcin09g03410	12	8.48211e+07	✓	BcSub2	DNA / RNA (Transcription)		1					Nucleus				IPR011545: DEAD/DEAH box helicase domain	RNA transport mRNA surveillance pathway Spliceosome			EC:3,6,4,13	Hydrolases	Acting on acid anhydrides	ATP-dependent RNA helicase UAP56/SUB2	ATP
Bcin16g04320	4	3.29633e+06	✓	BcSto1	DNA / RNA (Transcription)		1					Nucleus				IPR027159: Nuclear cap-binding protein subunit 1	RNA transport mRNA surveillance pathway Spliceosome nuclear cap-binding protein subunit 1			None	/	/	/	/
Bcin06g04000	2	4.17047e+06	✓	BcTho2	DNA / RNA (Transcription)		1					Nucleus				IPR021726: THO complex, subunitTHOC2, N-terminal	RNA transport Spliceosome THO complex subunit 2			None	/	/	/	/
Bcin06g06570	4	4.20164e+06	✓	BcHsh155	DNA / RNA (Transcription)		1					Nucleus				IPR015016: Splicing factor 3B subunit 1	Spliceosome splicing factor 3B subunit 1			None	/	/	/	/
Bcin08g05240	3	2.92265e+06	✓	BcSnp1	DNA / RNA (Transcription)		1					Nucleus				IPR022023: U1 small nuclear ribonucleoprotein of 70kDa N-terminal	Spliceosome U1 small nuclear ribonucleoprotein 70kDa			None	/	/	/	/
Bcin12g05050	2	484078	✓	BcLea1	DNA / RNA (Transcription)		1					Nucleus				IPR001611: Leucine-rich repeat	Spliceosome U2 small nuclear ribonucleoprotein A’			None	/	/	/	/
Bcin01g09560	4	1.87309e+07	✓	/	DNA / RNA (Transcription)		1					Cytoplasm				IPR000717: Proteasome component (PCI) domain IPR027528: Eukaryotic translation initiation factor 3 subunit M	None translation initiation factor 3 subunit M	Eukaryotic type Initiation factors		None	/	/	/	/
Bcin12g04380	47	3.90936e+08	✓	/	DNA / RNA (Transcription)		1					Cytoplasm				IPR015688: Elongation Factor 3	None elongation factor 3	Elongation factors		None	/	/	/	/
Bcin01g09900	15	8.87876e+07	✓	BcGcd11	DNA / RNA (Translation)		1					Cytoplasm				IPR004161: Translation elongation factor EFTu/EF1A, domain 2	RNA transport	translation initiation factor 2 subunit 3		None	/	/	/	/
Bcin09g00870	15	4.92568e+07	✓	BcNew1	DNA / RNA (Translation)		1					Cytoplasm				IPR003593: AAA+ ATPase domain IPR017871: ABC transporter, conserved site	None elongation factor 3	Elongation factors		None	/	/	/	/
Bcin08g00810	2	1.23643e+06	✓	BcGcd2	DNA / RNA (Translation)		1					Cytoplasm				IPR000649: Initiation factor 2B-related	RNA transport translation initiation factor eIF-2B subunit delta			None	/	/	/	/
Bcin14g03500	9	5.0396e+07	✓	BcSui3	DNA / RNA (Translation)		1					Nucleus				IPR002735: Translation initiation factor IF2/IF5	RNA transport	Initiation factors translation initiation factor 2 subunit 2		None	/	/	/	/
Bcin09g05760	21	3.14463e+09	✓	BcEf1a	DNA / RNA (Translation)		1					Cytoplasm	✓			IPR000795: Elongation factor, GTP-binding domain	RNA transport elongation factor 1-alpha	mRNA, tRNA biogenesis Elongation factors		None	/	/	/	/
Bcin14g05120	4	1.49228e+08	✓	/	DNA / RNA (Translation)	✓	1					Extracellular (soluble)				None	None	None	peptidyl-tRNA hydrolase Rutstroemia sp Id: 72% / Cover 89% / E 4e-116	None	/	/	/	/
Bcin09g06820	8	4.38194e+07	✓	/	DNA / RNA (Translation)		1					Unclear				IPR001012: UBX domain	None FAS-associated factor 2	mRNA surveillance and transport factors		None	/	/	/	/
Bcin01g03790	21	5.27287e+07	✓	BcChs4	FCW Biogenesis Chitin metabolism		1				GT2	Cell Membrane		✓		IPR004835: Chitin synthase	Amino sugar and nucleotide sugar metabolism	None		EC:2,4,1,16	Transferases	Glycosyltransferases	chitin synthase	UDP-N-acetyl-alpha-D-glucosamine
Bcin12g05370	46	2.38484e+08	✓	BcChsV	FCW Biogenesis Chitin metabolism		1				GT2	Cell Membrane				IPR001609: Myosin head, motor domain IPR004835: Chitin synthase	Amino sugar and nucleotide sugar metabolism	None		EC:2,4,1,16	Transferases	Glycosyltransferases	chitin synthase	UDP-N-acetyl-alpha-D-glucosamine
Bcin12g05360	44	1.8426e+08	✓	BcChsVI	FCW Biogenesis Chitin metabolism		1				GT2	Cell Membrane				IPR004835: Chitin synthase	Amino sugar and nucleotide sugar metabolism	None		EC:2,4,1,16	Transferases	Glycosyltransferases	chitin synthase	UDP-N-acetyl-alpha-D-glucosamine
Bcin08g04010	4	1.57668e+06	✓	BcChsVII	FCW Biogenesis Chitin metabolism		1					Cell Membrane				IPR022057: Chitin synthase III catalytic subunit	None	None		None	/	/	/	/
Bcin04g03120	26	1.94086e+08	✓	BcChsIIIa	FCW Biogenesis Chitin metabolism		1				GT2	Unclear				IPR004834: Fungal chitin synthase IPR004835: Chitin synthase	Amino sugar and nucleotide sugar metabolism	Polysaccharide		EC:2,4,1,16	Transferases	Glycosyltransferases	chitin synthase	UDP-N-acetyl-alpha-D-glucosamine
Bcin12g01380	2	492544	✓	BcChsII	FCW Biogenesis Chitin metabolism		1				GT2	Unclear				None	Amino sugar and nucleotide sugar metabolism	Polysaccharide		EC:2,4,1,16	Transferases	Glycosyltransferases	chitin synthase	UDP-N-acetyl-alpha-D-glucosamine
Bcin01g05710	28	3.97734e+07	✓	/	FCW Biogenesis Galactosaminogalactan		1				GT4	Cell Membrane				IPR001296: Glycosyl transferase, family 1	None	None	glycosyltransferase family 4 protein Sclerotinia borealis Id: 86% / Cover 100% / E 0,0	None	/	/	/	/
Bcin05g05090	5	5.67755e+07	✓	BcGas2	FCW Biogenesis Glucan (beta-1,3) metabolism	✓	1	✓			GH72	Cell Membrane				IPR004886: Glucanosyltransferase	None	GPI-anchored proteins		EC:2,4,1,-	Transferases	Glycosyltransferases	1,3-beta-glucanosyltransferase GAS1	/
Bcin09g01970	14	2.60169e+08	✓	/	FCW Biogenesis Glucan (beta-1,3) metabolism		1		✓		GH16	Unclear				IPR000757: Glycoside hydrolase, family 16	None	None	glucan 1,3-beta-glucosidase Sclerotinia sclerotiorum Id: 88% / Cover 100% / E 0,0	None	/	/	/	/
Bcin05g01520	11	1.67552e+08	✓	/	FCW Biogenesis Glucan (beta-1,3) metabolism		1		✓		GH16	Unclear				IPR000757: Glycoside hydrolase, family 16	None	None	Beta-1,3-glucan-binding protein Penaeus monodon Id: 38% / Cover 73% / E 4e-70	None	/	/	/	/
Bcin14g02820	8	5.82044e+07	✓	/	FCW Biogenesis Glucan (beta-1,3) metabolism		1				GH16	Unclear				IPR005629: Beta-glucan synthesis-associated, SKN1	None	ER - Golgi transport beta-glucan synthesis-associated protein KRE6	glycoside hydrolase family 16 protein Sclerotinia borealis ID: 92% / Cover 100% / E 0,0	None	/	/	/	/
Bcin03g03840	10	1.01966e+07	✓	/	FCW Biogenesis Glucan (beta-1,3) metabolism		1				GH17	Unclear				IPR000490: Glycoside hydrolase, family 17	None	None	endo-beta-13-glucanase Rutstroemia Id: 71% / Cover 99% / E 0,0	None	/	/	/	/
Bcin07g04920	7	1.67852e+07	✓	/	FCW Biogenesis Glucan (beta-1,3) metabolism		1		✓		GH16	Vacuole				IPR000757: Glycoside hydrolase, family 16	None	None	glycoside hydrolase family 16 protein Sclerotinia borealis Id: 86% / Cover 100%/ E 0,0	None	/	/	/	/
Bcin02g06930	70	1.28289e+09	✓	BcFks1	FCW Biogenesis Glucan (beta-1,3) metabolism		1				GT48	Unclear		✓		IPR026899: 1,3-beta-glucan synthase subunit FKS1-like, domain-1 IPR003440: Glycosyl transferase, family 48	Starch and sucrose metabolism MAPK signaling pathway - yeast			EC:2,4,1,34	Transferases	Glycosyltransferases	Hexosyltransferases	UDP-glucose [(1->3)-beta-D-glucosyl]n
Bcin02g06940	4	6.19723e+08	✓	BcGas1	FCW Biogenesis Glucan (beta-1,3) metabolism	✓	1	✓	✓	Cluster 1	GH72,CBM43	Cell Membrane		✓		IPR004886: Glucanosyltransferase	None	Glycosyltransferases Histone modification proteins		EC:2,4,1,-	Transferases	Glycosyltransferases	1,3-beta-glucanosyltransferase GAS1	/
Bcin04g04800	16	5.62956e+08	✓	BcBrn1	FCW Biogenesis Melanin		1					Peroxisome				IPR002198: Short-chain dehydrogenase/reductase SDR	None Tetrahydroxynaphthalene reductase			EC:1,1,1,252	Oxidoreductases	Acting on the CH-OH group of donors	Tetrahydroxynaphthalene reductase	scytalone NADP+
Bcin03g01560	17	1.07248e+08	✓	/	Metabolism		1					Cytoplasm				IPR001395: Aldo/keto reductase	None	None	short chain dehydrogenase reductase protein Rutstroemia sp, Id: 88% / Cover 99% / E 0,0	None	/	/	/	/
Bcin03g06200	16	1.01626e+08	✓	/	Metabolism		1					Cytoplasm				IPR000926: GTP cyclohydrolase II, RibA	None	None	GTP cyclohydrolase II Sclerotinia borealis Id: 93% / Cover 100% / E 0,0	None	/	/	/	/
Bcin15g01080	3	8.58134e+06	✓	/	Metabolism		1					Cytoplasm				IPR002698: 5-formyltetrahydrofolate cyclo-ligase	One carbon pool by folate			EC:6,3,3,2	Ligases	Forming carbon-nitrogen bonds	5-formyltetrahydrofolate cyclo-ligase	5-formyltetrahydrofolate
Bcin03g03060	3	2.77091e+06	✓	BcDh	Metabolism		2					Cytoplasm				IPR005888: dTDP-glucose 4,6-dehydratase				None	0	0	0	0
Bcin07g02820	4	2.70741e+06	✓	BcMet12	Metabolism		2					Cytoplasm				IPR003171: Methylenetetrahydrofolate reductase	One carbon pool by folate			EC:1,5,1,20	Oxidoreductases	Acting on the CH-NH group of donors	methylenetetrahydrofolate reductase (NADPH)	5-methyltetrahydrofolate
Bcin04g00230	2	1.57543e+06	✓	/	Metabolism		2					Cytoplasm				IPR002925: Dienelactone hydrolase	None	None	dienelactone hydrolase family protein Rutstroemia sp Id: 76% / Cover 100% / E 0,0	None	/	/	/	/
Bcin01g08770	4	5.79116e+06	✓	BcAra2	Metabolism		2					Mitochondria				IPR023210: NADP-dependent oxidoreductase domain	None	Oxidoreductases		EC:1,1,1,116	Oxidoreductases	Acting on the CH-OH group of donors	D-arabinose 1-dehydrogenase	D-arabinose
Bcin08g03710	25	1.17595e+08	✓	BcNde2	Metabolism		2					Mitochondria (Membrane)				IPR013027: FAD-dependent pyridine nucleotide-disulphide oxidoreductase	None			EC:1,6,5,9	Oxidoreductases	Acting on NADH or NADPH	NADH:ubiquinone reductase (non-electrogenic)	NADH
Bcin02g07220	11	4.18579e+07	✓	/	Metabolism		2					Unclear				IPR006091: Acyl-CoA oxidase/dehydrogenase, central domain	None	None	acyl- dehydrogenase protein Rutstroemia sp, Id: 93% / Cover 100% / E 0,0	None	/	/	/	/
Bcin05g05960	8	1.15688e+07	✓	/	Metabolism		2					Unclear				IPR004839: Aminotransferase, class I/classII	None	None	related to aspartate aminotransferase Phialocephala subalpina Id: 87% / Cover 98% / E 0,0	None	/	/	/	/
Bcin01g11500	6	1.08153e+07	✓	/	Metabolism		2					Unclear				IPR000073: Alpha/beta hydrolase fold-1	None	None	Uncharacterized hydrolase YcgS Bacillus subtilis Id: 27% / Cover 81% / E 9e-17	None	/	/	/	/
Bcin06g05110	2	1.69658e+06	✓	/	Metabolism		2					Unclear				IPR012093: Pirin	Unclassified: metabolism			EC:1,13,11,24	Oxidoreductases	Acting on single donors with incorporation of molecular oxygen (oxygenases)	quercetin 2,3-dioxygenase	quercetin
Bcin10g03310	4	1.14369e+06	✓	/	Metabolism		2					Unclear				IPR029033: Histidine phosphatase superfamily	Thiamine metabolism Riboflavin metabolism			EC:3,1,3,2	Hydrolases	Phosphoric-monoester hydrolases	acid phosphatase	phosphate monoester
Bcin14g03390	10	9.00745e+07	✓	BcGln1	Metabolism (A.A,)		2					Cytoplasm	✓			IPR008146: Glutamine synthetase, catalytic domain	Arginine biosynthesis Alanine, aspartate and glutamate metabolism Glyoxylate and dicarboxylate metabolism Nitrogen metabolism			EC:6,3,1,2	Ligases	Forming carbon-nitrogen bonds	glutamine synthetase	L-glutamate
Bcin03g03150	4	1.43155e+07	✓	/	Metabolism (A.A,)		2					Mitochondria				IPR008927: 6-phosphogluconate dehydrogenase, C-terminal-like	Phenylalanine metabolism Butanoate metabolism			EC:1,1,1,157	Oxidoreductases	Acting on the CH-OH group of donors	3-hydroxybutyryl-CoA dehydrogenase	(S)-3-hydroxybutanoyl-CoA
Bcin01g06930	2	2.90915e+06	✓	BcCarA	Metabolism (A.A,)		2					Mitochondria				IPR013203: Leader peptide, Arg-2/CPA1	Pyrimidine metabolism Alanine, aspartate and glutamate metabolism			EC:6,3,5,5	Ligases	Forming carbon-nitrogen bonds	carbamoyl-phosphate synthase (glutamine-hydrolysing)	hydrogencarbonate
Bcin06g05400	5	3.00326e+06	✓	/	Metabolism (A.A,)		2					Mitochondria	✓			IPR002155: Thiolase	Multiple pathwatys	Exosomal proteins		EC:2,3,1,9	Transferases	Acyltransferases	acetyl-CoA C-acetyltransferase	acetyl-CoA
Bcin16g03180	6	8.88951e+06	✓	/	Metabolism (A.A,, Carbon)		2					Peroxisome				IPR006091: Acyl-CoA oxidase/dehydrogenase, central domain	Fatty acid degradation Valine, leucine and isoleucine degradation			EC:1,3,8,7	Oxidoreductases	medium-chain acyl-CoA dehydrogenase	acyl-CoA dehydrogenase	medium-chain acyl-CoA
Bcin16g04050	13	5.11001e+07	✓	/	Metabolism (A.A,, Carbon, Nitrogen)		2					Cytoplasm				IPR014362: Glutamate dehydrogenase IPR016040: NAD(P)-binding domain	AA metabolism			EC:1,4,1,4	Oxidoreductases	Acting on the CH-NH2 group of donors	glutamate dehydrogenase (NADP+)	L-glutamate
Bcin01g07460	11	8.31505e+07	✓	BcIdh1	Metabolism (A.A,, cofactors)		2					Mitochondria				IPR001804: Isocitrate and isopropylmalate dehydrogenases family	Multiple pathways			EC:1,1,1,41	Oxidoreductases	Acting on the CH-OH group of donors	isocitrate dehydrogenase (NAD+)	isocitrate
Bcin13g03880	6	7.18895e+07	✓	BcAde13	Metabolism (A.A,, Lipids, Carbon, Secondary)		2					Cytoplasm				IPR000362: Fumarate lyase family	Purine metabolism Alanine, aspartate and glutamate metabolism			EC:4,3,2,2	Lyases	Carbon-nitrogen ligases	adenylosuccinate lyase	N6-(1,2-dicarboxyethyl)AMP; (S)-2-[5-amino-1-(5-phospho-D-ribosyl)imidazole-4-carboxamido]succinate
Bcin11g00970	3	1.99349e+06	✓	/	Metabolism (A.A,, Lipids, Secondary)		2					Mitochondria				IPR001544: Aminotransferase, class IV	Cysteine and methionine metabolism Valine, leucine and isoleucine degradation Valine, leucine and isoleucine biosynthesis			EC:2,6,1,42	Transferases	Transaminases	branched-chain amino acid aminotransferase	L-leucine
Bcin15g02460	21	3.25751e+07	✓	BcGlt1	Metabolism (A.A,, Nitrogen)		2					Cytoplasm				IPR000583: Class II glutamine amidotransferase domain	Alanine, aspartate and glutamate metabolism Nitrogen metabolism			EC:1,4,1,14	Oxidoreductases	Acting on the CH-NH2 group of donors	glutamate synthase (NADH)	L-glutamate
Bcin01g08780	2	1.08064e+06	✓	/	Metabolism (A.A,, Secondary)		2					Cytoplasm				IPR006219: DHAP synthase, class 1	Phenylalanine, tyrosine and tryptophan biosynthesis			EC:2,5,1,54	Transferases	Transferring alkyl or aryl groups, other than methyl groups	3-deoxy-7-phosphoheptulonate synthase	phosphoenolpyruvate
Bcin09g02100	4	683644	✓	BcArg5	Metabolism (A.A,, Secondary)		2					Mitochondria				IPR000534: Semialdehyde dehydrogenase, NAD-binding	N-acetyl-gamma-glutamyl-phosphate reductase / acetylglutamate kinase Multiple pathways			EC:1,2,1,38 2,7,2,8	Oxidoreductases Transferase	Acting on the aldehyde or oxo group of donors Transferring phosphorus-containing groups	N-acetyl-gamma-glutamyl-phosphate reductase acetylglutamate kinase	N-acetyl-L-glutamate 5-semialdehyde N-acetyl-L-glutamate
Bcin01g03020	6	8.97897e+06	✓	/	Metabolism (A.A,, Secondary, Carbon)		2					Mitochondria				IPR010061: Methylmalonate-semialdehyde dehydrogenase	Multiple pathways			EC:1,2,1,18 1,2,1,27	Oxidoreductases	Acting on the aldehyde or oxo group of donors	malonate-semialdehyde dehydrogenase (acetylating) / methylmalonate-semialdehyde dehydrogenase	3-oxopropanoate 2-methyl-3-oxopropanoate
Bcin02g06400	23	1.46371e+08	✓	/	Metabolism (A.A,, Secondary, Cofactors)		2					Mitochondria	✓			IPR001327: Pyridine nucleotide-disulphide oxidoreductase, NAD-binding domain	Multiple pathways			EC:1,8,1,4	Oxidoreductases	Acting on a sulfur group of donors	dihydrolipoamide dehydrogenase	protein N6-(dihydrolipoyl)lysine
Bcin01g06470	35	5.06306e+08	✓	/	Metabolism (A.A,, Secondary, Cofactors)		2					Cytoplasm				IPR000583: Class II glutamine amidotransferase domain	Alanine, aspartate and glutamate metabolism Amino sugar and nucleotide sugar metabolism			EC:2,6,1,16	Transferases	Transferring nitrogenous groups	glutamine---fructose-6-phosphate transaminase (isomerizing)	L-glutamine D-fructose 6-phosphate
Bcin01g01500	5	7.3024e+06	✓	BcBna4	Metabolism (A.A,, Secondary, Nitrogen)		2					Mitochondria (Membrane)				IPR002938: Monooxygenase, FAD-binding	Tryptophan metabolism			EC:1,14,13,9	Oxidoreductases	Acting on paired donors	kynurenine 3-monooxygenase	L-kynurenine
Bcin04g02030	6	2.21799e+07	✓	/	Metabolism (A.A,, Sugars)		2					ER (Membrane)				None	None	None	chorismate synthase Rutstroemia sp, Id: 62% / Cover 98% / E 1e-161	None	/	/	/	/
Bcin11g06270	11	1.4855e+07	✓	/	Metabolism (A.A,, Sugars, Carbon)		2					Mitochondria				IPR005931: Delta-1-pyrroline-5-carboxylate dehydrogenase	Alanine, aspartate and glutamate metabolism Arginine and proline metabolism			EC:1,2,1,88	Oxidoreductases	Acting on the aldehyde or oxo group of donors	1-pyrroline-5-carboxylate dehydrogenase	L-glutamate 5-semialdehyde
Bcin06g01640	5	6.19552e+06	✓	/	Metabolism (A.A,, Sugars, Secondary, Cofactors, Carbon)		2					Mitochondria				IPR010102: Succinate semialdehyde dehydrogenase	AA metabolism Butanoate metabolism Nicotinate and nicotinamide metabolism			EC:1,2,1,16 1,2,1,79 1,2,1,20	Oxidoreductases	succinate-semialdehyde dehydrogenase / glutarate-semialdehyde dehydrogenase	succinate semialdehyde 5-oxopentanoate	0
Bcin05g01360	25	1.204e+08	✓	BcKgd1	Metabolism (Carbon)		2					Mitochondria				IPR011603: 2-oxoglutarate dehydrogenase E1 component	Citrate cycle (TCA cycle)			EC:1,2,4,2	Oxidoreductases	Acting on the aldehyde or oxo group of donors	2-oxoglutarate dehydrogenase E1 component	2-oxoglutarate [dihydrolipoyllysine-residue succinyltransferase] lipoyllysine
Bcin09g03220	8	1.13734e+07	✓	BcFum1	Metabolism (Carbon, Secondary)		3					Mitochondria				IPR000362: Fumarate lyase family	Citrate cycle (TCA cycle) Pyruvate metabolism	fumarate hydratase		EC:4,2,1,2	Lyases	Carbon-oxygen lyases	fumarate hydratase, class II	(S)-malate
Bcin05g07060	11	1.77182e+07	✓	BcDld1	Metabolism (Carbon, Secondary)		3					Mitochondria (Membrane)				IPR004113: FAD-linked oxidase, C-terminal	Pyruvate metabolism			EC:1,1,2,4	Oxidoreductases	Acting on the CH-OH group of donors	D-lactate dehydrogenase (cytochrome)	(R)-lactate
Bcin16g03800	2	3.16969e+06	✓	/	Metabolism (Cofactors)		3					ER (Membrane)				IPR001602: Uncharacterised protein family UPF0047	None	None	secondary thiamine-phosphate synthase Rutstroemia sp Id: 85% / Cover 86% / E 1e-120	None	/	/	/	/
Bcin16g02860	8	1.06619e+07	✓	BcCab5	Metabolism (Cofactors)		3					Unclear				IPR001977: Dephospho-CoA kinase	Pantothenate and CoA biosynthesis			EC:2,7,1,24	Transferases	Transferring phosphorus-containing groups	dephospho-CoA kinase	3'-dephospho-CoA
Bcin13g05100	3	2.91858e+06	✓	/	Metabolism (Cofactors)		3					Unclear				IPR012349: FMN-binding split barrel	None	None	pyridoxamine phosphate oxidase family protein Sclerotinia borealis Id: 68% / Cover 100% / E 1e-127	None	/	/	/	/
Bcin01g08350	4	1.83284e+07	✓	/	Metabolism (Cofactors)		3					Cytoplasm				IPR002638: Quinolinate phosphoribosyl transferase, C-terminal				None	0	0	0	0
Bcin14g02720	2	218977	✓	BcNfs1	Metabolism (Cofactors)		3					Mitochondria				IPR000192: Aminotransferase class V domain	cysteine desulfurase Multiple pathways			EC:2,8,1,7	Transferases	Sulfurtransferases	cysteine desulfurase	L-cysteine [enzyme]-cysteine
Bcin15g04150	8	5.7861e+06	✓	/	Metabolism (Cofactors)		3					Mitochondria (Membrane)				IPR005719: Dihydroorotate dehydrogenase, class 2	Pyrimidine metabolism Biosynthesis of cofactors			EC:1,3,5,2	Oxidoreductases	Acting on the CH-CH group of donors	dihydroorotate dehydrogenase	(S)-dihydroorotate
Bcin04g03630	10	2.57388e+07	✓	/	Metabolism (Cofactors)		3					Unclear				IPR002198: Short-chain dehydrogenase/reductase SDR	Metabolic pathways			EC:1,1,1,300	Oxidoreductases	Acting on the CH-OH group of donors	retinol dehydrogenase 12	retinol
Bcin12g02430	4	2.86925e+06	✓	/	Metabolism (Cofactors)		3					Unclear				IPR005814: Aminotransferase class-III	Biotin metabolism			EC:6,3,3,3 2,6,1,62	Transferases Ligases	Transaminases Cyclo-ligases	bifunctional dethiobiotin synthetase / adenosylmethionine---8-amino-7-oxononanoate aminotransferase	7,8-diaminononanoate 8-amino-7-oxononanoate
Bcin15g01180	29	4.18232e+08	✓	/	Metabolism (energy)		3					Mitochondria (Membrane)				IPR003952: Fumarate reductase/succinate dehydrogenase, FAD-binding site	succinate dehydrogenase (ubiquinone) flavoprotein subunit Multiple pathways			EC:1,3,5,1	Oxidoreductases	Acting on the CH-CH group of donors	succinate dehydrogenase (ubiquinone) flavoprotein subunit	succinate; quinone
Bcin01g04980	15	3.67609e+08	✓	BcSdh2	Metabolism (energy)		3					Mitochondria (Membrane)				IPR004489: Succinate dehydrogenase/fumarate reductase iron-sulphur protein	Citrate cycle (TCA cycle) Oxidative phosphorylation			EC:1,3,5,1	Oxidoreductases	Acting on the CH-CH group of donors	succinate dehydrogenase (ubiquinone) iron-sulfur subunit	succinate
Bcin01g10340	15	1.74962e+09	✓	BcCyt1	Metabolism (energy)		3					Mitochondria (Membrane)				IPR002326: Cytochrome c1	Oxidative phosphorylation ubiquinol-cytochrome c reductase cytochrome c1 subunit	None		None	/	/	/	/
Bcin12g06540	3	3.08001e+08	✓	BcAtp17	Metabolism (energy)		3					Mitochondria (Membrane)				IPR019727: ATPase, F0 complex, subunit F, mitochondria, fungi	Oxidative phosphorylation			None	/	/	/	/
Bcin15g04200	5	2.83819e+08	✓	/	Metabolism (energy)		3		✓			Mitochondria (Membrane)				IPR019182: Cytochrome b-c1 complex subunit 10, fungi	None	None	related to ubiquinol cytochrome c reductase 8,5 kDa subuni [Phialocephala subalpina Id: 62% / Cover 96% / E 3e-39	None	/	/	/	/
Bcin06g06130	8	2.60796e+08	✓	/	Metabolism (energy)		3					Mitochondria (Membrane)				IPR008699: NADH dehydrogenase [ubiquinone] 1 beta subcomplex subunit 8	Oxidative phosphorylation NADH dehydrogenase (ubiquinone) 1 beta subcomplex subunit 8		NADH:ubiquinone oxidoreductase 20,1kD subunit Diplocarpon rosae ID: 70% / COVER 98% / E 2e-75	None	/	/	/	/
Bcin10g04670	2	1.85273e+08	✓	/	Metabolism (energy)		3					Mitochondria (Membrane)				IPR012576: NADH dehydrogenase [ubiquinone] 1 beta subcomplex subunit 3	Oxidative phosphorylation NADH dehydrogenase (ubiquinone) 1 beta subcomplex subunit 3			None	/	/	/	/
Bcin10g02260	2	1.00638e+08	✓	/	Metabolism (energy)		3					Mitochondria (Membrane)				None	None	None	NADH:ubiquinone oxidoreductase 6,6kD subunit Marssonina brunnea Id: 68% / Cover 100% / E 2e-30	None	/	/	/	/
Bcin11g00960	5	1.00611e+08	✓	/	Metabolism (energy)		3					Mitochondria (Membrane)				IPR019329: NADH:ubiquinone oxidoreductase, ESSS subunit	None	None	NADH:ubiquinone oxidoreductase 11,6kD subunit Neurospora crassa Id: 58% / Cover 86% / E 3e-33	None	/	/	/	/
Bcin08g02830	2	9.58525e+07	✓	/	Metabolism (energy)		4					Mitochondria (Membrane)				None	None	None	NADH-ubiquinone oxidoreductase 9,5 kDa subunit Lachnellula suecica Id: 74% / Cover 98% / E 3e-34	None	/	/	/	/
Bcin03g08370	3	5.2031e+07	✓	/	Metabolism (energy)		4					Mitochondria (Membrane)				IPR008027: Cytochrome b-c1 complex subunit 9	Oxidative phosphorylation ubiquinol-cytochrome c reductase subunit 9			None	/	/	/	/
Bcin13g05620	6	4.84349e+07	✓	BcCyb5	Metabolism (energy)		4					Mitochondria (Membrane)				IPR018506: Cytochrome b5, heme-binding site	None	None	cytochrome b5 Sclerotinia borealis Id: 85% / Cover 97% / E 1e-72	None	/	/	/	/
Bcin12g03700	11	2.58276e+07	✓	BcNde1	Metabolism (energy)		4					Mitochondria (Membrane)				IPR001327: Pyridine nucleotide-disulphide oxidoreductase, NAD-binding domain	Oxidative phosphorylation			EC:7,1,1,2	Translocases	Catalysing the translocation of hydrons	NADH:ubiquinone reductase	ubiquinone
Bcin08g00820	4	6.25012e+07	✓	/	Metabolism (energy)		4					Mitochondria (Membrane)				None	None	None	putative NADH-ubiquinone oxidoreductase 14 kDa subunit Sclerotinia borealis Id: 89% / Cover 100% / E 3e-48	None	/	/	/	/
Bcin02g06240	18	9.50277e+08	✓	/	Metabolism (energy)		4					Mitochondria (Membrane)				IPR003397: Mitochondrial inner membrane translocase subunit Tim17/Tim22/Tim23/peroxisomal protein PMP24	None	None	probable NADH2 dehydrogenase (ubiquinone) 21,3K chain Rhynchosporium commune Id: 73% / Cover 100% / E 2e-101	None	/	/	/	/
Bcin02g03080	4	8.22292e+07	✓	/	Metabolism (energy)		4					Mitochondria (Membrane)				IPR000701: Succinate dehydrogenase/Fumarate reductase, transmembrane subunit	Citrate cycle (TCA cycle) succinate dehydrogenase (ubiquinone) cytochrome b560 subunit			None	/	/	/	/
Bcin05g02400	6	9.92713e+06	✓	BcRcf2	Metabolism (energy)		4					Mitochondria (Membrane)				IPR007667: Hypoxia induced protein, domain	None	None	Respiratory supercomplex factor 2-like protein Lachnellula cervina Id: 65% / Cover 99% / E1e-130	None	/	/	/	/
Bcin15g02080	32	2.87524e+09	✓	BcAtp2	Metabolism (energy)		4					Mitochondria				IPR000194: ATPase, F1/V1/A1 complex, alpha/beta subunit, nucleotide-binding domain	Oxidative phosphorylation			EC:7,1,2,2	Translocases	Catalysing the translocation of hydrons	F-type H+-transporting ATPase subunit beta	H+
Bcin02g02520	19	2.39682e+09	✓	BcQcr2	Metabolism (energy)		4					Mitochondria				IPR007863: Peptidase M16, C-terminal domain	Oxidative phosphorylation ubiquinol-cytochrome c reductase core subunit2			None	/	/	/	/
Bcin15g01120	32	2.08396e+09	✓	BcAtp1	Metabolism (energy)		4					Mitochondria				IPR000194: ATPase, F1/V1/A1 complex, alpha/beta subunit, nucleotide-binding domain	Oxidative phosphorylation F-type H+-transporting ATPase subunit alpha			None	/	/	/	/
Bcin02g01370	40	1.80462e+09	✓	/	Metabolism (energy)		4					Mitochondria				IPR001041: 2Fe-2S ferredoxin-type domain	Oxidative phosphorylation NADH dehydrogenase (ubiquinone) Fe-S protein 1			EC:7,1,1,2	Translocases	Catalysing the translocation of hydrons	NADH dehydrogenase (ubiquinone) Fe-S protein 1	NADH; ubiquinone
Bcin09g03570	15	1.02657e+09	✓	BcAtp7	Metabolism (energy)		4					Mitochondria				IPR008689: ATPase, F0 complex, subunit D, mitochondrial	Oxidative phosphorylation F-type H+-transporting ATPase subunit d			None	/	/	/	/
Bcin08g06780	35	1.01246e+09	✓	/	Metabolism (energy)		4					Mitochondria				IPR011537: NADH ubiquinone oxidoreductase, F subunit	Oxidative phosphorylation			EC:7,1,1,2	Translocases	Catalysing the translocation of hydrons	NADH dehydrogenase (ubiquinone) flavoprotein 2	H+
Bcin02g05960	21	9.51982e+08	✓	/	Metabolism (energy)		4					Mitochondria				IPR016040: NAD(P)-binding domain	Oxidative phosphorylation NADH dehydrogenase (ubiquinone) 1 alpha subcomplex subunit 9			None	/	/	/	/
Bcin06g05630	23	8.55112e+08	✓	/	Metabolism (energy)		4					Mitochondria				IPR001135: NADH-quinone oxidoreductase, subunit D	Oxidative phosphorylation			EC:7,1,1,2	Translocases	Catalysing the translocation of hydrons	NADH dehydrogenase (ubiquinone) Fe-S protein 2	H+
Bcin08g03610	9	5.80199e+08	✓	BcCox4	Metabolism (energy)		5					Mitochondria				IPR002124: Cytochrome c oxidase, subunit Vb	Oxidative phosphorylation cytochrome c oxidase subunit 5b			None	/	/	/	/
Bcin13g01350	18	5.40792e+08	✓	/	Metabolism (energy)		5					Mitochondria				IPR010218: NADH dehydrogenase, subunit C	Oxidative phosphorylation			EC:7,1,1,2	Transferases	Catalysing the translocation of hydrons	NADH dehydrogenase (ubiquinone) Fe-S protein 3	H+
Bcin03g07820	13	4.82301e+08	✓	/	Metabolism (energy)		5					Mitochondria				IPR006806: ETC complex I subunit	Oxidative phosphorylation NADH dehydrogenase (ubiquinone) 1 alpha subcomplex subunit 5			None	/	/	/	/
Bcin02g06810	8	4.63933e+08	✓	/	Metabolism (energy)		5					Mitochondria				IPR008011: Complex 1 LYR protein	Oxidative phosphorylation NADH dehydrogenase (ubiquinone) 1 beta subcomplex subunit 9			None	/	/	/	/
Bcin02g04250	12	4.36065e+08	✓	BcCox6	Metabolism (energy)		5					Mitochondria				IPR003204: Cytochrome c oxidase, subunit Va/VI	Oxidative phosphorylation cytochrome c oxidase subunit 5a			None	/	/	/	/
Bcin15g04620	12	4.35795e+08	✓	/	Metabolism (energy)		5					Mitochondria				None	None	None	NADH-ubiquinone oxidoreductase 12 kDa subunit, mitochondria Lachnellula cervina Id: 91% / Cover 99% / E 1e-65	None	/	/	/	/
Bcin09g00540	16	3.54519e+08	✓	/	Metabolism (energy)		5					Mitochondria				IPR002023: NADH-quinone oxidoreductase subunit E-like	Oxidative phosphorylation			EC:7,1,1,2	Translocases	Catalysing the translocation of hydrons	NADH dehydrogenase (ubiquinone) flavoprotein 2	H+
Bcin12g06550	12	1.74379e+08	✓	/	Metabolism (energy)		5					Mitochondria				IPR006885: NADH dehydrogenase ubiquinone Fe-S protein 4, mitochondrial	Oxidative phosphorylation NADH dehydrogenase (ubiquinone) Fe-S protein 4			None	/	/	/	/
Bcin04g00320	10	1.53855e+08	✓	/	Metabolism (energy)		5					Mitochondria				IPR006138: NADH-ubiquinone oxidoreductase, 20 Kd subunit	Oxidative phosphorylation			EC:7,1,1,2	Translocases	Catalysing the translocation of hydrons	NADH dehydrogenase (ubiquinone) Fe-S protein 7	H+
Bcin09g03920	6	1.35513e+08	✓	/	Metabolism (energy)		5					Mitochondria				IPR016464: NADH dehydrogenase [ubiquinone] (complex I), alpha subcomplex, subunit 2	Oxidative phosphorylation NADH dehydrogenase (ubiquinone) 1 alpha subcomplex subunit 2			None	/	/	/	/
Bcin14g00100	5	4.91522e+07	✓	/	Metabolism (energy)		5					Mitochondria				IPR008698: NADH:ubiquinone oxidoreductase, B18 subunit	Oxidative phosphorylation NADH dehydrogenase (ubiquinone) 1 beta subcomplex subunit 7			None	/	/	/	/
Bcin16g03780	6	4.65682e+07	✓	/	Metabolism (energy)		5					Mitochondria				IPR019401: Zinc finger, CHCC-type	Oxidative phosphorylation NADH dehydrogenase (ubiquinone) Fe-S protein 6			None	/	/	/	/
Bcin08g05390	16	1.07492e+09	✓	/	Metabolism (energy)		6					Mitochondria (Membrane)				IPR024549: NADH-ubiquinone oxidoreductase, 21kDa subunit, C-terminal, fungi	None	None	NADH-ubiquinone oxidoreductase 21 kDa subunit Sclerotinia borealis Id: 88% / Cover 100% / E 2e-125	None	/	/	/	/
Bcin02g04170	13	1.00551e+09	✓	BcAtp4	Metabolism (energy)		6					Mitochondria (Membrane)				IPR008688: ATPase, F0 complex, B chain/subunit B/MI25	Oxidative phosphorylation F-type H+-transporting ATPase subunit b			None	/	/	/	/
Bcin04g01280	12	6.49983e+08	✓	BcQcr7	Metabolism (energy)		6					Mitochondria (Membrane)				IPR003197: Cytochrome b-c1 complex subunit 7	Oxidative phosphorylation ubiquinol-cytochrome c reductase subunit 7			None	/	/	/	/
Bcin12g04650	11	5.31122e+08	✓	BcRip1	Metabolism (energy)		6					Mitochondria (Membrane)				IPR005805: Rieske iron-sulphur protein, C-terminal	Oxidative phosphorylation			EC:7,1,1,8	Translocases	Catalysing the translocation of hydrons	ubiquinol-cytochrome c reductase iron-sulfur subunit	Ubiquinol
Bcin15g00500	12	4.78761e+08	✓	/	Metabolism (energy)		6					Mitochondria (Membrane)				IPR009346: GRIM-19	Oxidative phosphorylation NADH dehydrogenase (ubiquinone) 1 alpha subcomplex subunit 13			None	/	/	/	/
Bcin04g00560	16	3.34636e+08	✓	/	Metabolism (energy)		6					Mitochondria (Membrane)				IPR016813: NADH dehydrogenase [ubiquinone] (complex I), 21kDa subunit, fungi	None	None	21 kDa subunit of NADH dehydrogenase Chalara longipes Id: 69% / Cover 100% / E 1e-98	None	/	/	/	/
Bcin03g02440	8	2.89542e+08	✓	/	Metabolism (energy)		6					Mitochondria (Membrane)				IPR016488: NADH dehydrogenase [ubiquinone] (complex I), alpha subcomplex, subunit 6	Oxidative phosphorylation NADH dehydrogenase (ubiquinone) 1 alpha subcomplex subunit 6			None	/	/	/	/
Bcin14g04860	4	2.77397e+08	✓	BcQcr8	Metabolism (energy)		6					Mitochondria (Membrane)				IPR004205: Cytochrome b-c1 complex subunit 8	Oxidative phosphorylation ubiquinol-cytochrome c reductase subunit 8			None	/	/	/	/
Bcin02g03450	6	2.65689e+08	✓	/	Metabolism (energy)		6					Mitochondria (Membrane)				None	None	None	NADH-ubiquinone oxidoreductase 17,8 kDa subunit Sclerotinia borealis Id: 87% / Cover 93% / E 4e-105	None	/	/	/	/
Bcin02g08020	9	1.97048e+08	✓	/	Metabolism (energy)		6					Mitochondria (Membrane)				IPR010226: NADH-quinone oxidoreductase, chain I	Oxidative phosphorylation NADH dehydrogenase (ubiquinone) Fe-S protein 8			EC:7,1,1,2	Translocases	Catalysing the translocation of hydrons	NADH:ubiquinone reductase	H+
Bcin10g01120	5	1.54465e+08	✓	/	Metabolism (energy)		6					Mitochondria (Membrane)				None	Oxidative phosphorylation NADH dehydrogenase (ubiquinone) Fe-S protein 5			None	/	/	/	/
Bcin03g02730	6	1.45236e+08	✓	/	Metabolism (energy)		6					Mitochondria (Membrane)				IPR007763: NADH dehydrogenase [ubiquinone] 1 alpha subcomplex subunit 12	None	None	NADH:ubiquinone oxidoreductase 13,4kD subunit Neurospora crassa Id: 57% / Cover 99% / E 1e-51	None	/	/	/	/
Bcin05g01140	6	1.29258e+08	✓	BcAtp20	Metabolism (energy)		6					Mitochondria (Membrane)				IPR006808: ATPase, F0 complex, subunit G, mitochondrial	Oxidative phosphorylation F-type H+-transporting ATPase subunit g			None	/	/	/	/
Bcin02g02250	6	8.69413e+07	✓	/	Metabolism (energy)		6					Mitochondria (Membrane)				IPR008386: ATPase, F0 complex, subunit E, mitochondrial	Oxidative phosphorylation F-type H+-transporting ATP synthase subunit e			None	/	/	/	/
Bcin11g02070	6	1.57894e+07	✓	/	Metabolism (Energy, Secondary, Carbon)		6					Mitochondria (Membrane)				None	None	None	NADH-ubiquinone oxidoreductase 17,8 kDa subunit Sclerotinia borealis Id: 87% / Cover 93% / E 4e-105	None	/	/	/	/
Bcin12g05090	11	1.66544e+08	✓	BcVma8	Metabolism (Energy, Secondary, Carbon)		7					Unclear				IPR002699: ATPase, V1 complex, subunit D	V-type H+-transporting ATPase subunit D Oxidative phosphorylation			None	/	/	/	/
Bcin01g04720	3	2.18373e+07	✓	BcGab1	Metabolism (GPI anchor biosynthesis)		7					ER (Membrane)				IPR009600: GPI transamidase subunit PIG-U	Glycosylphosphatidylinositol (GPI)-anchor biosynthesis GPI-anchor transamidase subunit U			None	/	/	/	/
Bcin12g00940	3	2.7969e+06	✓	/	Metabolism (lipids)		7					Peroxisome				IPR002155: Thiolase	Fatty acid degradation Valine, leucine and isoleucine degradation alpha-Linolenic acid metabolism Biosynthesis of unsaturated fatty acids			EC:2,3,1,16	Transferases	Acyltransferases	acetyl-CoA acyltransferase 1	acetyl-CoA
Bcin09g01240	39	1.24776e+08	✓	/	Metabolism (lipids)		7					Cytoplasm				IPR016555: Phospholipase D, eukaryota	Glycerophospholipid metabolism Ether lipid metabolism Endocytosis	Membrane trafficking		EC:3,1,4,4	Hydrolases	Phosphoric-diester hydrolases	phospholipase D1/2	phosphatidylcholine
Bcin14g04550	32	1.23691e+08	✓	/	Metabolism (lipids)		7					Cytoplasm				IPR003817: Phosphatidylserine decarboxylase-related	Glycerophospholipid metabolism			EC:4,1,1,65	Lyases	Carbon-carbon lyases	phosphatidylserine decarboxylase	phosphatidyl-L-serine
Bcin10g02870	14	6.92204e+07	✓	/	Metabolism (lipids)		7					ER (Membrane)				IPR002123: Phospholipid/glycerol acyltransferase	None	None	probable 1-acyl-sn-glycerol-3-phosphate acyltransferase gamma Phialocephala subalpina Id: 67% / Cover 92% / E 0,0	None	/	/	/	/
Bcin16g01530	6	1.39163e+07	✓	/	Metabolism (lipids)		7					ER (Membrane)				None	Glycerolipid metabolism Glycerophospholipid metabolism			EC:2,3,1,51	Transferases	Acyltransferases	1-acylglycerol-3-phosphate O-acyltransferase	1-acyl-sn-glycerol 3-phosphate
Bcin04g06400	28	1.65081e+08	✓	BcGut2	Metabolism (lipids)		7					Mitochondria (Membrane)				IPR000447: FAD-dependent glycerol-3-phosphate dehydrogenase	Glycerophospholipid metabolism			EC:1,1,5,3	Oxidoreductases	Acting on the CH-OH group of donors; With a quinone or similar compound as acceptor	glycerol-3-phosphate dehydrogenase	sn-glycerol 3-phosphate
Bcin05g07070	20	7.10865e+07	✓	BcAmd2	Metabolism (lipids)		7					Peroxisome (Membrane)				IPR000120: Amidase	None	None	n-acylethanolamine amidohydrolase Rutstroemia Id: 70% / Cover 100% / E 0,0	None	/	/	/	/
Bcin04g05010	6	1.46898e+08	✓	BcTsc13	Metabolism (lipids)		7					ER (Membrane)				IPR001104: 3-oxo-5-alpha-steroid 4-dehydrogenase, C-terminal	Fatty acid elongation			EC:1,3,1,93	Oxidoreductases	Acting on the CH-CH group of donors	very-long-chain enoyl-CoA reductase	very-long-chain acyl-CoA
Bcin01g00660	10	1.65364e+07	✓	BcNte1	Metabolism (lipids)		7					ER (Membrane)				IPR016035: Acyl transferase/acyl hydrolase/lysophospholipase	Glycerophospholipid metabolism			EC:3,1,1,5	Hydrolases	Carboxylic-ester hydrolases	lysophospholipid hydrolase	2-lysophosphatidylcholine
Bcin16g02640	4	1.62609e+07	✓	BcSlc1	Metabolism (lipids)		7					ER (Membrane)				IPR002123: Phospholipid/glycerol acyltransferase	Glycerolipid metabolism Glycerophospholipid metabolism			EC:2,3,1,51	Transferases	Acyltransferases	lysophosphatidate acyltransferase	1-acyl-sn-glycerol 3-phosphate
Bcin05g01110	5	5.58792e+07	✓	BcPis1	Metabolism (lipids)		7					ER (Membrane)				IPR000462: CDP-alcohol phosphatidyltransferase	Inositol phosphate metabolism Glycerophospholipid metabolism Phosphatidylinositol signaling system			EC:2,7,8,11	Transferases	Transferases for other substituted phosphate groups	CDP-diacylglycerol--inositol 3-phosphatidyltransferase	CDP-diacylglycerol
Bcin01g05120	8	1.46313e+08	✓	/	Metabolism (lipids)		7					ER (Membrane)				IPR005804: Fatty acid desaturase, type 1	Biosynthesis of unsaturated fatty acids			EC:1,14,19,6 1,14,19,22	Oxidoreductases	Acting on paired donors	omega-6 fatty acid desaturase / acyl-lipid omega-6 desaturase (Delta-12 desaturase)	palmitoleoyl-CoA
Bcin11g00500	5	1.34399e+08	✓	BcOpi3	Metabolism (lipids)		7					ER (Membrane)				IPR007318: Phospholipid methyltransferase	Glycerophospholipid metabolism			EC:2,1,1,17 2,1,1,71	Transferases	Methyltransferases	phosphatidylethanolamine/phosphatidyl-N-methylethanolamine N-methyltransferase	phosphatidylethanolamine
Bcin10g00370	5	1.41662e+07	✓	/	Metabolism (lipids)		7					ER (Membrane)				IPR019388: Fat storage-inducing transmembrane protein	None	None	inositol phospholipid synthesis Scs3p Rutstroemia sp, Id: 75% / Cover 100% / E 3e-174	None	/	/	/	/
Bcin11g00550	2	6.75388e+06	✓	/	Metabolism (lipids)		8					ER (Membrane)				IPR008901: Ceramidase	Sphingolipid metabolism			EC:3,5,1,-	Hydrolases	Acting on carbon-nitrogen bonds, other than peptide bonds in linear amides	dihydroceramidase	0
Bcin15g05330	12	3.77573e+07	✓	BcTam41	Metabolism (lipids)		8					Mitochondria (Membrane)				IPR015222: Mitochondrial matrix Mmp37	None mitochondrial translocator assembly and maintenance protein 41	Mitochondrial protein import machinery	related to proline transport helper PTH1 C, albicans Phialocephala subalpina Id: 78% / Cover 79% / E 0,0	None	/	/	/	/
Bcin08g06610	5	8.02019e+06	✓	BcGep4	Metabolism (lipids)		9					Mitochondria (Membrane)				IPR027706: Mitochondrial PGP phosphatase	Glycerophospholipid metabolism			EC:3,1,3,27	Hydrolases	Phosphoric-monoester hydrolases	phosphatidylglycerophosphatase GEP4	phosphatidylglycerophosphate
Bcin10g04900	18	3.3938e+08	✓	BcYju3	Metabolism (lipids)		9					Peroxisome				IPR000073: Alpha/beta hydrolase fold-1	Glycerolipid metabolism			EC:3,1,1,23	Hydrolases	Carboxylic-ester hydrolases	acylglycerol lipase	glycerol monoesters of long-chain fatty acids
Bcin15g05380	4	8.42411e+06	✓	/	Metabolism (lipids)		9					Peroxisome				IPR001753: Crotonase superfamily	None	None	enoyl-CoA hydratase/carnithine racemase Sclerotinia sclerotiorum Id: 99% / Cover 100% / E 0,0	None	/	/	/	/
Bcin07g04170	39	4.74195e+08	✓	/	Metabolism (lipids)		9					Peroxisome (Membrane)	✓	✓		IPR000873: AMP-dependent synthetase/ligase	Fatty acid metabolism			EC:6,2,1,3	Ligases	Forming carbon-sulfur bonds	long-chain acyl-CoA synthetase	long-chain fatty acid
Bcin12g02030	15	5.30381e+07	✓	/	Metabolism (lipids)		9					Peroxisome (Membrane)				IPR002123: Phospholipid/glycerol acyltransferase	None	None	putative glycerol-3-phosphate acyltransferase protein Rutstroemia sp, Id: 87% / Cover 100% / E 0,0	None	/	/	/	/
Bcin14g03790	15	5.53996e+07	✓	BcDpl1	Metabolism (lipids, A.A,, secondary)		9					Unclear				IPR002129: Pyridoxal phosphate-dependent decarboxylase	Sphingolipid metabolism			EC:4,1,2,27	Lyases	Aldehyde-lyases	sphinganine-1-phosphate aldolase	sphinganine 1-phosphate
Bcin03g06110	2	1.9504e+06	✓	/	Metabolism (Lipids, Secondary)		9					Unclear				IPR003333: Mycolic acid cyclopropane synthase	None	None	cyclopropane-fatty-acyl-phospholipid synthase Sclerotinia borealis Id: 97% / Cover 100% / E 0,0	None	/	/	/	/
Bcin11g06000	2	396647	✓	/	Metabolism (lipids, secondary)		9					Unclear				IPR029069: HotDog domain	None	Unclassified: metabolism		EC:4,2,1,119	Lyases	Carbon-oxygen lyases	peroxisomal enoyl-CoA hydratase 2	(3R)-3-hydroxyacyl-CoA
Bcin01g00340	7	1.82897e+07	✓	BcAlg5	Metabolism (N-glycans)		9				GT2	ER (Membrane)				IPR001173: Glycosyltransferase 2-like	N-Glycan biosynthesis			EC:2,4,1,117	Transferases	Hexosyltransferases	dolichyl-phosphate beta-glucosyltransferase	dolichyl phosphate
Bcin04g06760	3	8.80588e+06	✓	BcAlg11	Metabolism (N-glycans)		9				GT4	ER (Membrane)				IPR001296: Glycosyl transferase, family 1	N-Glycan biosynthesis Various types of N-glycan biosynthesis			EC:2,4,1,131	Transferases	Hexosyltransferases	alpha-1,2-mannosyltransferase	alpha-D-Man-(1->3)-[alpha-D-Man-(1->6)]-beta-D-Man-(1->4)-beta-D-GlcNAc-(1->4)-alpha-D-GlcNAc-diphosphodolichol
Bcin06g01510	3	2.50419e+06	✓	/	Metabolism (N-glycans)		10				GT17	Golgi Membrane				IPR006813: Glycosyl transferase, family 17	N-Glycan biosynthesis			EC:2,4,1,144	Transferases	Hexosyltransferases	beta-1,4-mannosyl-glycoprotein beta-1,4-N-acetylglucosaminyltransferase	Protein
Bcin06g03220	18	2.29857e+08	✓	BcMnn9	Metabolism (N-glycans)		10				GT62	Golgi Membrane				IPR029044: Nucleotide-diphospho-sugar transferases	Various types of N-glycan biosynthesis			EC:2,4,1,232	Transferases	Hexosyltransferases	mannan polymerase complexes MNN9 subunit	N-linked oligosaccharides
Bcin12g02810	16	1.75687e+08	✓	/	Metabolism (N-glycans)		10				GT62	Golgi Membrane				IPR029044: Nucleotide-diphospho-sugar transferases	Various types of N-glycan biosynthesis			EC:2,4,1,-	Transferases	Hexosyltransferases	mannan polymerase II complex ANP1 subunit	0
Bcin01g06120	22	8.16668e+07	✓	BcMns1	Metabolism (N-glycans)		10				GH47	Unclear				IPR001382: Glycoside hydrolase, family 47	N-Glycan biosynthesis Various types of N-glycan biosynthesis			EC:3,2,1,209	Hydrolases	Glycosidases	endoplasmic reticulum Man9GlcNAc2 1,2-alpha-mannosidase	Protein
Bcin01g05220	4	1.76413e+08	✓	BcOst2	Metabolism (N-glycans)		11		✓			ER (Membrane)				IPR003038: DAD/Ost2	N-Glycan biosynthesis oligosaccharyltransferase complex subunit epsilon			None	/	/	/	/
Bcin08g03990	9	2.84467e+07	✓	/	Metabolism (N-glycans)	✓	11				GT32	Golgi (Membrane)				IPR007577: Glycosyltransferase, DXD sugar-binding motif	Various types of N-glycan biosynthesis	Glycan extension		EC:2,4,1,232	Transferases	Hexosyltransferases	alpha 1,6-mannosyltransferase	lipid-linked oligosaccharide
Bcin07g04290	5	5.58215e+06	✓	BcHap1	Metabolism (Phosphate)		11					Unclear				IPR000560: Histidine phosphatase superfamily, clade-2	None	None	histidine acid phosphatase Rutstroemia Id: 77% / Cover 99% / E 0,0	None	/	/	/	/
Bcin01g02910	4	7.48476e+06	✓	BcHap3	Metabolism (Phosphate)		11					Vacuole (Membrane)				IPR000560: Histidine phosphatase superfamily, clade-2	None	None	3-phytase A precursor Sclerotinia borealis Id: 90% / Cover 90% / E 0,0	None	/	/	/	/
Bcin04g04590	10	1.06748e+08	✓	/	Metabolism (Phosphate)	✓	11	✓	✓			Extracellular				IPR007312: Phosphoesterase	None		acid phosphatase Rutstroemia Id: 70% / Cover 99% / E 0,0	None	/	/	/	/
Bcin08g04440	8	1.72878e+07	✓	/	Metabolism (Phosphate)	✓	11					Unclear				IPR004843: Calcineurin-like phosphoesterase domain, apaH type	None	None	Metallo-dependent phosphatase Glarea lozoyensis Id: 67% / Cover 100% / E 0,0	None	/	/	/	/
Bcin03g06830	5	5.92891e+06	✓	/	Metabolism (Purine)		11					Cytoplasm				IPR002042: Uricase	Purine metabolism			EC:1,7,3,3	Oxidoreductases	Acting on nitrogenous compounds	urate oxidase	urate; 02	Daumann et al, (2016) Fungal Biol, Vol 120, p 904-916
Bcin01g09550	11	3.83278e+07	✓	/	Metabolism (Pyrimidine, Cofactors)		11					Mitochondria (Membrane)				IPR000850: Adenylate kinase/UMP-CMP kinase	Pyrimidine metabolism			EC:2,7,4,14	Transferases	Transferring phosphorus-containing groups	UMP-CMP kinase	dCMP / UMP
Bcin02g02580	9	9.98139e+06	✓	BcCpd2	Metabolism (Secondary)		11					Mitochondria (Membrane)				IPR001260: Coproporphyrinogen III oxidase, aerobic	Porphyrin and chlorophyll metabolism			EC:1,3,3,3	Oxidoreductases	Acting on the CH-CH group of donors	coproporphyrinogen III oxidase	coproporphyrinogen III
Bcin07g02920	2	2.68731e+06	✓	BcPks8	Metabolism (Secondary)		12					Cytoplasm				IPR020801: Polyketide synthase, acyl transferase domain	None	None		None	/	/	/	/
Bcin01g00110	2	1.42237e+06	✓	BcBoA11	Metabolism (Secondary)		12					Cytoplasm				IPR003480: Transferase	None trichothecene 3-O-acetyltransferase	None		EC:2,3,1,-	Transferases	Acyltransferases	trichothecene 3-O-acetyltransferase	0
Bcin09g05010	15	4.28996e+08	✓	BcFlp2	Metabolism (Secondary)	✓	12			Cluster 61		Extracellular				IPR000782: FAS1 domain	None	None	Aurofusarin biosynthesis cluster protein S Lachnellula subtilissima Id: 70% / Cover 100% / E 0,0	None	/	/	/	/
Bcin04g05680	12	5.17695e+07	✓	BcHfd1	Metabolism (Secondary, Cofactors)		12					Mitochondria (Membrane)				IPR012394: Aldehyde dehydrogenase NAD(P)-dependent	Carotenoid biosynthesis			EC:1,2,1,82	Oxidoreductases	Acting on the aldehyde or oxo group of donors	beta-apo-4'-carotenal oxygenase	4'-apo-beta,psi-caroten-4'-al
Bcin05g03770	3	5.11153e+06	✓	BcErg12	Metabolism (sterol)		12					Cytoplasm				IPR006206: Mevalonate/galactokinase	Terpenoid backbone biosynthesis			EC:2,7,1,36	Transferases	Transferring phosphorus-containing groups	mevalonate kinase	(R)-mevalonate
Bcin07g01120	6	1.49736e+07	✓	BcErg5	Metabolism (sterol)		12					ER (Membrane)				IPR001128: Cytochrome P450	Steroid biosynthesis			EC:1,14,19,41	Oxidoreductases	Acting on paired donors, with incorporation or reduction of molecular oxygen	sterol 22-desaturase	ergosta-5,7,24(28)-trien-3beta-ol
Bcin03g05110	4	1.17532e+07	✓	BcErg27	Metabolism (sterol)		12					Unclear				IPR016040: NAD(P)-binding domain	Steroid biosynthesis			EC:1,1,1,270	Oxidoreductases	Acting on the CH-OH group of donors	3-keto steroid reductase	3beta-hydroxysteroid
Bcin03g08610	10	2.93751e+07	✓	BcIsc1	Metabolism (Sterol)		12					ER (Membrane)				IPR005135: Endonuclease/exonuclease/phosphatase	Sphingolipid metabolism			EC:3,1,4,12	Hydrolases	Phosphoric-diester hydrolases	sphingomyelin phosphodiesterase 2	sphingomyelin
Bcin15g05540	2	4.0871e+06	✓	BcErg28	Metabolism (Sterol)		12					ER (Membrane)				IPR005352: Erg28	None	None	putative ERG28 involved in synthesis of ergosterol protein Rutstroemia Id: 75% / Cover 100% / 3e-73	None	/	/	/	/
Bcin15g00480	3	1.62892e+06	✓	/	Metabolism (sterol)		12				GT1	Cytoplasm				IPR004276: Glycosyl transferase, family 28	None sterol 3beta-glucosyltransferase			EC:2,4,1,173	Transferases	Hexosyltransferases	sterol 3beta-glucosyltransferase	UDP-glucose sterol
Bcin08g02730	5	5.10646e+06	✓	BcTgl1	Metabolism (sterol, secondary)		12					Golgi Membrane				IPR006693: Partial AB-hydrolase lipase domain	Steroid biosynthesis			EC:3,1,1,13	Hydrolases	Carboxylic-ester hydrolases	lysosomal acid lipase/cholesteryl ester hydrolase	steryl ester
Bcin07g00240	6	3.50956e+07	✓	/	Metabolism (Sterol, secondary)		12					Mitochondria (Membrane)				None	None	None	14-alpha sterol demethylase Cyp51B protein Rutstroemia sp, Id: 80% / Cover 100% / E 2e-127	None	/	/	/	/
Bcin09g02790	15	5.64992e+07	✓	/	Metabolism (Sugars)		12					Cytoplasm				IPR000873: AMP-dependent synthetase/ligase	Multiple pathways			EC:6,2,1,1	Ligases	Forming carbon-sulfur bonds	acetyl-CoA synthetase	acetate CoA
Bcin09g04170	13	3.40561e+07	✓	BcGlk	Metabolism (Sugars)		12					Cytoplasm				IPR001312: Hexokinase	Multiple pathways			EC:2,7,1,1	Transferases	Transferring phosphorus-containing groups	hexokinase	D-hexose
Bcin07g01890	14	6.93485e+07	✓	/	Metabolism (Sugars)		12					Mitochondria				IPR001017: Dehydrogenase, E1 component	Multiple pathways			EC:1,2,4,1	Oxidoreductases	Acting on the aldehyde or oxo group of donors	pyruvate dehydrogenase E1 component alpha subunit	pyruvate; [dihydrolipoyllysine-residue acetyltransferase] lipoyllysine
Bcin08g04540	11	4.90478e+07	✓	BcPdb1	Metabolism (Sugars)		12					Mitochondria				IPR005475: Transketolase-like, pyrimidine-binding domain	Glycolysis / Gluconeogenesis Citrate cycle (TCA cycle) Pyruvate metabolism			EC:1,2,4,1	Oxidoreductases	Acting on the aldehyde or oxo group of donors	pyruvate dehydrogenase E1 component beta subunit	pyruvate [dihydrolipoyllysine-residue acetyltransferase] lipoyllysine
Bcin16g00630	3	5.44399e+06	✓	BcPck1	Metabolism (Sugars, Carbon, Secondary)		12					Unclear				IPR001272: Phosphoenolpyruvate carboxykinase, ATP-utilising	Glycolysis / Gluconeogenesis Citrate cycle (TCA cycle) Pyruvate metabolism			EC:4,1,1,49	Lyases	Carboxy-lyases	phosphoenolpyruvate carboxykinase	oxaloacetate
Bcin13g05370	14	5.73908e+07	✓	/	Metabolism (Sugars, Carbon, Secondary)		12					Cytoplasm				IPR001451: Bacterial transferase hexapeptide repeat	Multiple pathways			EC:2,7,7,13	Transferases	Transferring phosphorus-containing groups	mannose-1-phosphate guanylyltransferase	alpha-D-mannose 1-phosphate
Bcin07g00940	8	9.36081e+06	✓	BcTps2	Metabolism (Sugars, Carbon, Secondary)		12				GT20	Cytoplasm				IPR001830: Glycosyl transferase, family 20	Starch and sucrose metabolism			EC:2,4,1,15 3,1,3,12	Hydrolases	Phosphoric-monoester hydrolases	trehalose 6-phosphate synthase/phosphatase	UDP-alpha-D-glucose alphA.Alpha'-trehalose 6-phosphate
Bcin15g02270	11	2.65364e+07	✓	/	Metabolism (Sugars, Carbon, Secondary)		12				GT3	Cytoplasm				IPR008631: Glycogen synthase	Starch and sucrose metabolism			EC:2,4,1,11	Transferases	Glycosyltransferases	glycogen synthase	UDP-alpha-D-glucose
Bcin10g05710	6	1.75019e+07	✓	/	Metabolism (Sugars, Carbon, Secondary)	✓	12		✓		GH32	Extracellular				IPR013320: Concanavalin A-like lectin/glucanase, subgroup IPR013148: Glycosyl hydrolase family 32, N-terminal	Galactose metabolism Starch and sucrose metabolism			EC:3,2,1,26	Hydrolases	Glycosylases	invertase	sucrose
Bcin01g09100	6	8.97207e+06	✓	/	Metabolism (Sugars, secondary)		13				GT20	Mitochondria				IPR001830: Glycosyl transferase, family 20	Starch and sucrose metabolism			None	/	/	/	/
Bcin06g01680	2	1.87433e+06	✓	/	Metabolism (Sugars, secondary)		13					ER (Membrane)				IPR003140: Phospholipase/carboxylesterase/thioesterase	None	None	raffinose synthase Sip1 protein Rutstroemia sp Id: 41% / Cover 97% / E 1e-66	None	/	/	/	/
Bcin15g00960	5	1.49452e+07	✓	/	Metabolism (Sugars, secondary)		13					Unclear				None	None	None	endo- -beta-xylanase-like protein Rutstroemia sp, Id: 86% / Cover 100% / E 8e-180	None	/	/	/	/
Bcin05g02930	3	3.53373e+06	✓	BcDet1	Metabolism (Sugars, secondary)		14					Cytoplasm				IPR029033: Histidine phosphatase superfamily	None	None	phosphoglycerate mutase Rutstroemia sp Id: 80% / Cover 95% / E 0,0	None	/	/	/	/
Bcin10g00060	9	5.87127e+07	✓	BcMcr1	Metabolism (Sugars, Secondary, Cofactors)		14					Mitochondria (Membrane)				IPR017927: Ferredoxin reductase-type FAD-binding domain	Amino sugar and nucleotide sugar metabolism			EC:1,6,2,2	Oxidoreductases	With a heme protein as acceptor	cytochrome-b5 reductase	ferricytochrome b5
Bcin11g00150	8	2.57794e+07	✓	/	Metabolism (Various / Multiple pathways)		15					Mitochondria (Membrane)				IPR006683: Thioesterase superfamily	None	None	thioesterase superfamily protein Rutstroemia sp, Id: 66% / Cover 100% / E 1e-138	None	/	/	/	/
Bcin09g04850	33	1.49839e+08	✓	/	Metabolism (Various / Multiple pathways)		16				GH3	Unclear				IPR026892: Glycoside hydrolase family 3	Cyanoamino acid metabolism Starch and sucrose metabolism			EC:3,2,1,21	Hydrolases	Glycosidases	beta-glucosidase	terminal, non-reducing beta-D-glucosyl residues
Bcin08g02130	5	1.84844e+07	✓	/	Metabolism Starch degradation	✓		✓	✓		GH13	Cell Membrane				IPR006047: Glycosyl hydrolase, family 13, catalytic domain IPR013777: Alpha-amylase, fungi	Starch and sucrose metabolism		Alpha-amylase 1 Lipomyces kononenkoae (Yeast) Cover 88% / Id, 46% / E 5e-163	EC:3,2,1,1	Hydrolases	Glycosylases	alpha amylase	starch, glycogen and related polysaccharides
Bcin01g03390	34	1.56956e+08	✓	BcAms1	Other CAZY						GH38	Cytoplasm				IPR000602: Glycoside hydrolase family 38, N-terminal domain	Other glycan degradation			EC:3,2,1,24	Hydrolases	Glycosylases	alpha-mannosidase	terminal, non-reducing alpha-D-mannose residues
Bcin04g04190	16	2.73055e+08	✓	BcGs1	Other CAZy (necrosis inducer)				✓	CDIP	GH15,CBM20	Unclear			✓	IPR000165: Glucoamylase				EC 3,2,1,3	Hydrolases	Glycosylases	Glucan 1,4-alpha-glucosidase	Starch
Bcin06g06040	4	9.56213e+06	✓	BcSun1	Other CAZy Virulence factor	✓			✓		GH132	Extracellular			✓	IPR005556: SUN	Unclassified: metabolism	Glycosylases		EC:3,2,1,-	Hydrolases	none	SUN family beta-glucosidase	Unknown
Bcin16g01800	4	1.84363e+07	✓	/	Oxidoreduction							ER (Membrane)				None	None	None	Oxidase ustYa Lachnellula suecica Id: 69% / Cover 81% / E 7e-118	None	/	/	/	/
Bcin11g05950	11	8.74241e+07	✓	BcGrx2	Oxidoreduction							Golgi Membrane				IPR002109: Glutaredoxin	None	None	glutaredoxin Rutstroemia Id: 70% / Cover 95% / E 1e-112	None	/	/	/	/
Bcin01g09360	18	4.61966e+08	✓	BcCcp1	Oxidoreduction							Mitochondria (Membrane)				IPR002016: Haem peroxidase, plant/fungal/bacterial	Unclassified: metabolism			EC:1,11,1,5	Oxidoreductases	Peroxidases	cytochrome c peroxidase	ferrocytochrome c
Bcin11g01190	8	1.76e+07	✓	/	Oxidoreduction							Unclear				IPR002938: Monooxygenase, FAD-binding	None	None	FAD-dependent monooxygenase Rutstroemia sp, Id: 78% / Cover 96% / E 0,0	None	/	/	/	/
Bcin10g03650	3	5.80098e+06	✓	/	Oxidoreduction	✓						Unclear				IPR013130: Ferric reductase transmembrane component-like domain	None	None	putative Ferric/cupric reductase transmembrane component 2 Sclerotinia borealis Id: 90% / Cover 100% / E 0,0	None	/	/	/	/
Bcin02g04930	15	1.58896e+08	✓	BcNoxB	Oxidoreduction							Unclear				IPR000778: Cytochrome b245, heavy chain	Phagosome			EC:1,-,-,-	/	/	NADPH oxidase 2	0
Bcin05g01150	5	7.06043e+06	✓	/	Oxidoreduction							Cytoplasm				IPR002085: Alcohol dehydrogenase superfamily, zinc-type	Pentose and glucuronate interconversions Fructose and mannose metabolism			EC:1,1,1,14	Oxidoreductases	Acting on the CH-OH group of donors	L-iditol 2-dehydrogenase	L-iditol
Bcin05g07670	2	4.1412e+06	✓	/	Oxidoreduction							Mitochondria				IPR002085: Alcohol dehydrogenase superfamily, zinc-type	None	None		None	/	/	/	/
Bcin10g00570	5	6.64278e+06	✓	/	Oxidoreduction							Peroxisome (Membrane)				IPR000172: Glucose-methanol-choline oxidoreductase, N-terminal	None	None	GMC oxidoreductase protein Rutstroemia sp, Id: 80% / Cover 100% / E 0,0	None	/	/	/	/
Bcin11g02050	12	8.17915e+07	✓	/	Oxidoreduction							Unclear				IPR002198: Short-chain dehydrogenase/reductase SDR	None	None	Short-chain dehydrogenase/reductase Candida albicans Id: 34% / Cover 70% / E 7e-42	None	/	/	/	/
Bcin11g00440	5	6.61063e+06	✓	BcHom6	Oxidoreduction							Unclear				IPR001342: Homoserine dehydrogenase, catalytic	AA and secondary metabolites			EC:1,1,1,3	Oxidoreductases	Acting on the CH-OH group of donors	homoserine dehydrogenase	L-homoserine
Bcin14g01530	2	4.66746e+06	✓	/	Oxidoreduction							Unclear				IPR006089: Acyl-CoA dehydrogenase, conserved site	None	None		None	/	/	/	/
Bcin05g07640	16	7.44299e+07	✓	/	Oxidoreduction (Cytochrome P450)							ER (Membrane)				IPR002401: Cytochrome P450, E-class, group I	None	None	cytochrome P450 Mollisia scopiformis Id: 39% / Cover 97% / E 8e-132	None	/	/	/	/
Bcin11g05550	14	5.44339e+07	✓	/	Oxidoreduction (Cytochrome P450)							ER (Membrane)				IPR002401: Cytochrome P450, E-class, group I	None	None	cytochrome P450 protein Rutstroemia sp, Id: 73% / Cover 100% / E 0,0	None	/	/	/	/
Bcin01g01490	9	9.71489e+06	✓	/	Oxidoreduction (Cytochrome P450)							ER (Membrane)				IPR001128: Cytochrome P450	None	None	cytochrome P450 71B25 Rutstroemia Id: 71% / Cover 100% / E 0,0	None	/	/	/	/
Bcin02g06690	6	9.16722e+06	✓	/	Oxidoreduction (Cytochrome P450)							ER (Membrane)				IPR001128: Cytochrome P450	None	None	cytochrome P450 Acephala macrosclerotiorum Id: 55% / Cover 97% / E 0,0	None	/	/	/	/
Bcin01g08390	4	4.66844e+06	✓	/	Oxidoreduction (Cytochrome P450)							ER (Membrane)				IPR001128: Cytochrome P450	None	None		None	/	/	/	/
Bcin08g02210	2	862738	✓	/	Oxidoreduction (Cytochrome P450)							ER (Membrane)				IPR002403: Cytochrome P450, E-class, group IV	None	None	cytochrome p450 Rutstroemia sp Id: 65% / Cover 97% / E 0,0	None	/	/	/	/
Bcin07g02590	12	2.78925e+07	✓	/	Oxidoreduction (Cytochrome P450)							ER (Membrane)				IPR001128: Cytochrome P451	None	None	Cytochrome P450 3A4 Neurospora crassa Id: 41% / Cover 93% / E 2e-139	None	/	/	/	/
Bcin09g02480	8	1.91398e+07	✓	/	Oxidoreduction (Cytochrome P450)							ER (Membrane)				IPR001128: Cytochrome P450	None	None	cytochrome P450 Rutstroemia Id: 75% / Cover 100% / E 0,0	None	/	/	/	/
Bcin07g02170	2	870219	✓	/	Oxidoreduction (Cytochrome P450)							ER (Membrane)				IPR001128: Cytochrome P450	None	None		None	/	/	/	/
Bcin05g05630	3	1.34983e+06	✓	/	Oxidoreduction (Cytochrome P450)							ER (Membrane)				IPR001128: Cytochrome P450	None	None		None	/	/	/	/
Bcin01g10840	20	1.14456e+08	✓	/	Oxidoreduction (Cytochrome P450)	✓						ER (Membrane)				IPR001128: Cytochrome P450	None	None	cytochrome P450 Rutstroemia Id: 70% / Cover 96% / E 0,0	None	/	/	/	/
Bcin02g02780	9	6.53471e+07	✓	BcLcc13	Oxidoreduction (Laccase)	✓					AA1	Unclear		✓		IPR001117: Multicopper oxidase, type 1	None iron transport multicopper oxidase	Transporters	Ferroxidase Oidiodendron maius Id: 77% / Cover 97% / E 0,0	None	/	/	/	/
Bcin01g00800	6	5.95468e+06	✓	BcLcc8	Oxidoreduction (Laccase)	✓			✓		AA1	Extracellular				IPR001117: Multicopper oxidase, type 1	None			EC 1,10,3,2	Oxidoreductases	Acting on diphenols and related substances as donors	Laccase	0
Bcin03g02710	4	3.92992e+06	✓	/	PCWDE-Hemicellulose (xylanase)	✓				Cluster 1	GH27	Extracellular				IPR000111: Glycoside hydrolase, clan GH-D	Galactose metabolism Glycerolipid metabolism Sphingolipid metabolism			EC:3,2,1,22	Hydrolases	Glycosylases	alpha-galactosidase	galactomannans and galactolipids
Bcin11g06440	7	4.47381e+07	✓	/	PCWDE-Hemicellulose (xylanase)	✓			✓		GH31	Extracellular				IPR000322: Glycoside hydrolase, family 31	Galactose metabolism Starch and sucrose metabolism			EC:3,2,1,20	Hydrolases	Glycosylases	alpha-glucosidase	terminal, non-reducing (1->4)-linked alpha-D-glucose residues
Bcin14g05510	4	1.91515e+06	✓	/	PCWDE-Hemicellulose (xylanase)	✓			✓		GH62	Extracellular				IPR005193: Glycoside hydrolase, family 62, arabinosidase	None			EC 3,2,1,55	Hydrolases	Glycosylases	Arabinosidase	Side-chains/adducts
Bcin14g00860	3	2.93323e+06	✓	BcB431	PCWDE-Pectin	✓				Cluster 8	CE8	Extracellular				IPR000070: Pectinesterase, catalytic	Pentose and glucuronate interconversions			EC:3,1,1,11	Hydrolases	Carboxylic-ester hydrolases	pectinesterase	Pectin
Bcin15g01050	6	2.24601e+07	✓	BcApe3	Protein degradation (secreted)	✓			✓			Extracellular				IPR003137: Protease-associated domain, PA	None	Metallo peptidases		EC:3,4,11,15	Hydrolases	Aminopeptidases	aminopeptidase Y	Protein
Bcin04g05260	23	8.67234e+07	✓	BcCdc60	Proteostasis (Protein biogenesis)							Cytoplasm				IPR002300: Aminoacyl-tRNA synthetase, class Ia	leucyl-tRNA synthetase	Transfer RNA biogenesis		EC:6,1,1,4	Ligases	Forming carbon-oxygen bonds	leucyl-tRNA synthetase	leucine / tRNA(Leu)
Bcin01g00670	11	4.89632e+07	✓	BcSui2	Proteostasis (Protein biogenesis)							Cytoplasm				IPR003029: Ribosomal protein S1, RNA-binding domain	RNA transport Autophagy - yeast Protein processing in endoplasmic reticulum	Initiation factors translation initiation factor 2 subunit 1		None	/	/	/	/
Bcin03g05430	10	2.44951e+07	✓	/	Proteostasis (Protein biogenesis)							Cytoplasm				IPR001040: Translation Initiation factor eIF-4e	None	None	Translation initiation factor 4E Neurospora crassa Id: 68% / Cover 90% / E 3e-110	None	/	/	/	/
Bcin06g01700	3	4.23105e+06	✓	BcMsy1	Proteostasis (Protein biogenesis)							Mitochondria				IPR002307: Tyrosine-tRNA ligase	Aminoacyl-tRNA biosynthesis	Transfer RNA biogenesis		EC:6,1,1,1	Ligases	Forming carbon-oxygen bonds	tyrosyl-tRNA synthetase	L-tyrosine / tRAN(Tyr)
Bcin01g02070	3	6.77303e+06	✓	/	Proteostasis (Protein biogenesis)							Mitochondria (Membrane)				IPR024621: Mitochondrial inner membrane protein Mba1	None	Complex-IV assembly factors		None	/	/	/	/
Bcin01g02100	2	2.27754e+06	✓	/	Proteostasis (Protein biogenesis)							Mitochondria (Membrane)				IPR013857: NADH:ubiquinone oxidoreductase intermediate-associated protein 30	None	Complex-I assembly factors		None	/	/	/	/
Bcin16g03630	2	2.77404e+06	✓	BcEcm14	Proteostasis (Protein degradation)	✓						ER				IPR000834: Peptidase M14, carboxypeptidase A	None extracellular matrix protein 14	Metallo peptidases		EC:3,4,17,-	Hydrolases	Metallocarboxypeptidases	0	Protein
Bcin11g03110	4	2.56646e+06	✓	BcUbp16	Proteostasis (Protein degradation)							Unclear				IPR001394: Peptidase C19, ubiquitin carboxyl-terminal hydrolase	None	Cysteine peptidases Ubiquitin-specific proteases		EC:3,4,19,12	Hydrolases	Omega peptidases	ubiquitin carboxyl-terminal hydrolase 16	Protein
Bcin04g02090	10	2.1235e+07	✓	BcUfd2	Proteostasis (Protein degradation)							Cytoplasm				IPR019474: Ubiquitin conjugation factor E4, core	Ubiquitin mediated proteolysis			EC:2,3,2,27	Transferases	Aminoacyltransferases	ubiquitin conjugation factor E4 B	Protein
Bcin15g03600	10	1.79427e+07	✓	BcCdc53	Proteostasis (Protein degradation)							Cytoplasm				IPR001373: Cullin, N-terminal	Cell cycle - yeast Ubiquitin mediated proteolysis	Ubiquitin ligases (E3) Cullin		None	/	/	/	/
Bcin07g04890	10	9.29766e+06	✓	BcUbp15	Proteostasis (Protein degradation)							Cytoplasm				IPR001394: Peptidase C19, ubiquitin carboxyl-terminal hydrolase	ubiquitin carboxyl-terminal hydrolase 7	Deubiquitinating enzyme Ubiquitin-specific proteases		EC:3,4,19,12	Hydrolases	Omega peptidases	ubiquitin C-terminal hydrolase	Ub-proteins
Bcin03g02170	4	3.50551e+07	✓	/	Proteostasis (Protein degradation)							Mitochondria (Membrane)				IPR005936: Peptidase, FtsH	None AFG3 family protein	Metallo peptidases Chaperones and folding catalysts		EC:3,4,24,-	Hydrolases	Metalloendopeptidases	Family M41: FtsH endopeptidase family	Protein
Bcin04g05050	17	4.05906e+07	✓	/	Proteostasis (Protein degradation)							Nucleus				IPR000449: Ubiquitin-associated domain/translation elongation factor EF-Ts, N-terminal	Ubiquitin mediated proteolysis			EC:2,3,2,26	Transferases	Aminoacyltransferases	E3 ubiquitin-protein ligase HUWE1	Protein
Bcin02g01930	4	3.35262e+07	✓	BcRpt1	Proteostasis (Protein degradation)							Nucleus				IPR003593: AAA+ ATPase domain	Proteasome 26S proteasome regulatory subunit T1	19S proteasome - ATPase subunits		None	/	/	/	/
Bcin15g00360	2	4.7563e+06	✓	BcRpn10	Proteostasis (Protein degradation)							Nucleus				IPR027040: Proteasome subunit Rpn10	Proteasome 26S proteasome regulatory subunit N10			None	/	/	/	/
Bcin04g03110	2	3.30601e+06	✓	BcUbc12	Proteostasis (Protein degradation)							Nucleus				IPR000608: Ubiquitin-conjugating enzyme, E2	Ubiquitin mediated proteolysis			EC:2,3,2,34	Transferases	Aminoacyltransferases	ubiquitin-conjugating enzyme E2 M	Protein
Bcin12g03150	15	6.21455e+07	✓	BcRpn1	Proteostasis (Protein degradation)							Unclear				IPR002015: Proteasome/cyclosome repeat	Proteasome 26S proteasome regulatory subunit N1	19S proteasome non-ATPase subunits		None	/	/	/	/
Bcin01g09160	7	2.247e+07	✓	BcErv2	Proteostasis (Protein folding / assembly)							Golgi Membrane				IPR017905: ERV/ALR sulfhydryl oxidase domain	Unclassified: metabolism	Oxidoreductase		EC:1,8,3,2	Oxidoreductases	Acting on a sulfur group of donors	FAD-linked sulfhydryl oxidase	R'C(R)SH
Bcin14g05010	4	3.78364e+06	✓	BcCox11	Proteostasis (Protein folding / assembly)							Golgi Membrane				IPR007533: Cytochrome c oxidase assembly protein CtaG/Cox11	Oxidative phosphorylation	Complex-IV assembly factors	cytochrome c oxidase assembly COX11 protein Rutstroemia Id: 88% / Cover 100% / E 3e-172	None	/	/	/	/
Bcin01g11230	6	2.50053e+07	✓	/	Proteostasis (Protein folding / assembly)							Mitochondria (Membrane)				IPR029208: Cytochrome c oxidase assembly protein COX14	None	None	cytochrome oxidase c assembly domain-containing protein Rutstroemia sp, Id: 62% / Cover 99% / E 1e-104	None	/	/	/	/
Bcin06g02010	4	1.01293e+07	✓	/	Proteostasis (Protein folding / assembly)							Mitochondria (Membrane)				IPR003782: Copper chaperone SCO1/SenC	None protein SCO1	Mitochondrial complex IV assembly factors	Sco1 protein Hyaloscypha bicolor Id: 69% / Cover 100% / E 2e-153	None	/	/	/	/
Bcin01g07510	4	1.03587e+08	✓	BcErj5	Proteostasis (Protein folding / assembly)	✓						ER (Membrane)				IPR001623: DnaJ domain	None	None	putative ERJ5 Endoplasmic Reticulum located J-protein Rutstroemia Id: 75% / Cover 98% / E 0,0	None	/	/	/	/
Bcin10g00300	41	4.02793e+08	✓	/	Proteostasis (Protein folding / assembly)							Cytoplasm	✓			IPR001404: Heat shock protein Hsp90 family	Protein processing in ER	Heat shock proteins (HSP90) Chaperone mediated autophagy Proteasome		None	/	/	/	/
Bcin02g01920	8	3.24073e+07	✓	BcCct4	Proteostasis (Protein folding / assembly)							Cytoplasm	✓			IPR002194: Chaperonin TCP-1, conserved site	None T-complex protein 1 subunit delta	HSP60 / Chaperonin (CCT)		None	/	/	/	/
Bcin02g07150	7	1.93655e+07	✓	/	Proteostasis (Protein folding / assembly)							Cytoplasm	✓			IPR002194: Chaperonin TCP-1, conserved site	None T-complex protein 1 subunit eta	HSP60 / Chaperonin (CCT)		None	/	/	/	/
Bcin12g04660	6	7.9632e+06	✓	BcTcp1	Proteostasis (Protein folding / assembly)							Cytoplasm	✓			IPR002194: Chaperonin TCP-1, conserved site	None T-complex protein 1 subunit alpha	HSP60 / Chaperonin (CCT)		None	/	/	/	/
Bcin15g00870	3	6.10201e+06	✓	BcCct6	Proteostasis (Protein folding / assembly)							Cytoplasm	✓			IPR002194: Chaperonin TCP-1, conserved site	None T-complex protein 1 subunit zeta	HSP60 / Chaperonin		None	/	/	/	/
Bcin01g02670	4	3.5242e+06	✓	BcCct2	Proteostasis (Protein folding / assembly)							Cytoplasm	✓			IPR002194: Chaperonin TCP-1, conserved site	None T-complex protein 1 subunit beta	HSP60 / Chaperonin (CCT)		None	/	/	/	/
Bcin10g03910	5	5.77809e+06	✓	BcHsp104	Proteostasis (Protein folding / assembly)							Cytoplasm				IPR001270: ClpA/B family	None	Heat shock proteins, HSP100		None	/	/	/	/
Bcin07g06220	9	1.11892e+07	✓	/	Proteostasis (Protein folding / assembly)							Mitochondria	✓			IPR012725: Chaperone DnaK	RNA degradation (bacterial)	Heat shock proteins HSP70 / DNAK Exosomal proteins		None	/	/	/	/
Bcin14g02150	3	5.4651e+06	✓	BcCoa1	Proteostasis (Protein folding / assembly)							Mitochondria (Membrane)				IPR014807: Cytochrome oxidase assembly protein 1	None cytochrome c oxidase assembly factor 1	Mitochondrial respiratory chain complex assembly factors		None	/	/	/	/
Bcin08g02500	2	3.08578e+06	✓	BcXdj1	Proteostasis (Protein folding / assembly)							Mitochondria (Membrane)				IPR012724: Chaperone DnaJ	Protein processing in ER DnaJ homolog subfamily A member 2	Heat shock proteins HSP40 / DNAJ		None	/	/	/	/
Bcin12g00210	3	2.22997e+06	✓	BcMia40	Proteostasis (Protein folding / assembly)							Mitochondria (Membrane)				IPR010625: CHCH	None mitochondrial intermembrane space import and assembly protein 40	Mitochondrial intermembrane space assembly (MIA) complex		None	/	/	/	/
Bcin06g02390	23	1.63096e+08	✓	/	Proteostasis (Protein folding / assembly)							Unclear				IPR001623: DnaJ domain	None	None	Chaperone J-domain-containing protein Glarea lozoyensis Id: 78% / Cover 100% / E 0,0	None	/	/	/	/
Bcin05g03290	15	1.59877e+08	✓	BcKex2	Proteostasis (Protein modification)	✓						Cell Membrane				IPR000209: Peptidase S8/S53 domain	None	Serine peptidases		EC:3,4,21,61	Hydrolases	Serine endopeptidases	kexin, prohormone-processing endoprotease;	Protein
Bcin05g00670	10	2.17496e+07	✓	/	Proteostasis (Protein modification)							Cell Membrane	✓			IPR000718: Peptidase M13	None endothelin-converting enzyme	Metallo peptidases		EC:3,4,24,71	Hydrolases	peptidases	endothelin-converting enzyme 1	Protein
Bcin01g11170	8	3.81905e+07	✓	/	Proteostasis (Protein modification)	✓						ER				IPR007484: Peptidase M28	None	Metallo peptidases		EC:2,3,2,5	Transferases	Aminoacyltransferases	glutaminyl-peptide cyclotransferase	L-glutaminyl-peptide
Bcin13g04170	4	3.71812e+06	✓	/	Proteostasis (Protein modification)						GT25	Golgi Membrane				None	None	None	glycosyltransferase family 25 protein Sclerotinia borealis Id: 71% / Cover 99% E 0,0	None	/	/	/	/
Bcin04g06680	3	934014	✓	/	Proteostasis (Protein modification)						GT31	Golgi Membrane				IPR003378: Fringe-like	None	None	glycosyltransferase family 31 protein Rutstroemia sp Id: 81% / Cover 99% / E 0,0	None	/	/	/	/
Bcin14g00840	4	9.62679e+06	✓	BcNat2	Proteostasis (Protein modification)							Mitochondria (Membrane)				IPR009688: Domain of unknown function DUF1279	None N-terminal acetyltransferase 2	Translation	peptide alpha-N-acetyltransferase protein Rutstroemia sp, Id: 62% / Cover 93% / E 1e-117	None	/	/	/	/
Bcin04g01480	17	1.67579e+08	✓	/	Proteostasis (Protein modification)	✓						Unclear				IPR001563: Peptidase S10, serine carboxypeptidase	None	Serine peptidases	pheromone-processing carboxypeptidase kex1 Hyaloscypha hepaticicola Id: 80% / Cover 97% / E 0,0	EC:3,4,16,6	Hydrolases	Serine-type carboxypeptidases	carboxypeptidase D	Protein
Bcin10g05520	3	2.0249e+07	✓	/	Proteostasis (Protein modification)							ER (Membrane)				IPR021261: Protein of unknown function DUF2838	None	None	F-box protein Sclerotinia borealis Id: 87% / Cover 100% / E 0,0	None	/	/	/	/
Bcin05g02490	4	2.14357e+06	✓	BcMxr1	Proteostasis (Protein modification)							Mitochondria (Membrane)				IPR002569: Peptide methionine sulphoxide reductase MsrA	Unclassified: metabolism			EC:1,8,4,11	Oxidoreductases	Acting on a sulfur group of donors	peptide-methionine (S)-S-oxide reductase	peptide-L-methionine
Bcin03g07490	5	7.05829e+07	✓	/	Proteostasis (Protein sorting)							ER (Membrane)				IPR009542: Microsomal signal peptidase 12kDa subunit	Protein export			EC:3,4,-,-	Hydrolases	peptidases	signal peptidase complex subunit 1	Protein
Bcin01g10560	2	1.94053e+06	✓	BcPam17	Proteostasis (Protein sorting)							Mitochondria (Membrane)				IPR013875: Mitochondrial import protein Pam17	None mitochondrial import inner membrane translocase subunit TIM23	Mitochondrial protein import machinery		None	/	/	/	/
Bcin07g01430	10	2.15249e+08	✓	BcSec62	Proteostasis (Protein sorting)							Unclear				IPR011553: Translocation protein Sec62, ascomycota	Protein export Protein processing in ER	Secretion system translocation protein SEC62		None	/	/	/	/
Bcin10g03970	23	3.77516e+08	✓	BcSec63	Proteostasis (Protein sorting)							ER (Membrane)				IPR001623: DnaJ domain	Protein export Protein processing in ER	Secretion system translocation protein SEC63 Heat shock proteins (HSP40 / DNAJ)		None	/	/	/	/
Bcin03g05850	7	1.7257e+08	✓	BcRer1	Proteostasis (Protein sorting)							ER (Membrane)				IPR004932: Retrieval of early ER protein Rer1	None	None	RER1 protein Sclerotinia borealis Id: 95% / Cover 100% / E 3e-133	None	/	/	/	/
Bcin01g02740	5	1.64271e+07	✓	BcErd1	Proteostasis (Protein sorting)							ER (Membrane)				IPR004342: EXS, C-terminal	None	None	ERD1-like protein Lachnellula hyalina Id: 73% / Cover 99% / E 0,0	None	/	/	/	/
Bcin15g03850	2	4.41512e+06	✓	/	Proteostasis (Protein sorting)							ER (Membrane)				IPR008504: ER membrane protein complex subunit 6	None	ER - Golgi transport ER membrane protein complex subunit 6		None	/	/	/	/
Bcin04g03440	15	8.70015e+08	✓	/	Proteostasis (Protein sorting)	✓						ER (Membrane)				IPR009038: GOLD	None	ER - Golgi transport p24 family protein alpha	ERP1 protein precursor Hyaloscypha bicolor E Id: 85%/ Cover 100% / E8e-142	None	/	/	/	/
Bcin05g05070	6	8.48307e+06	✓	BcTim50	Proteostasis (Protein sorting)							Mitochondria (Membrane)				IPR027111: Mitochondrial import inner membrane translocase subunit Tim50	None	mitochondrial import inner membrane translocase subunit TIM50 TIM23 complex		None	/	/	/	/
Bcin11g05230	4	3.30992e+06	✓	BcTim54	Proteostasis (Protein sorting)							Mitochondria (Membrane)				IPR021056: Mitochondrial import inner membrane translocase subunit Tim54	None mitochondrial import inner membrane translocase subunit TIM54	Mitochondrial protein import machinery Inner mambrane TIM22 complex		None	/	/	/	/
Bcin05g05280	2	326910	✓	BcPex13	Proteostasis (Protein sorting)							Peroxisome (Membrane)				IPR007223: Peroxin 13, N-terminal	Peroxisome peroxin-13			None	/	/	/	/
Bcin01g04800	15	1.01135e+08	✓	BcSam50	Proteostasis (Protein sorting)							Unclear				IPR000184: Bacterial surface antigen (D15)	None	Mitochondrial protein import machinery Outer membrane TOB/SAM complex		None	/	/	/	/
Bcin11g00350	10	1.78854e+07	✓	BcPex14	Proteostasis (Protein sorting)							Unclear				IPR025655: Peroxisomal membrane protein 14	Peroxisome peroxin-14	Autophagy Pexophagy		None	/	/	/	/
Bcin14g02090	5	2.78924e+06	✓	/	Proteostasis (Protein sorting)							Unclear				IPR010987: Glutathione S-transferase, C-terminal-like	None metaxin	Mitochondrial protein import machinery		None	/	/	/	/
Bcin02g03530	2	870836	✓	/	Ribosome	✓						Cytoplasm				IPR001813: Ribosomal protein L10/L12	Ribosome			None	/	/	/	/
Bcin03g06170	19	1.35984e+09	✓	/	Ribosome							Cytoplasm				IPR001593: Ribosomal protein S3Ae	Ribosome small subunit ribosomal protein S3Ae			None	/	/	/	/
Bcin01g02200	15	1.08185e+09	✓	/	Ribosome							Cytoplasm				IPR001912: Ribosomal protein S4/S9, N-terminal	Ribosome small subunit ribosomal protein S9e			None	/	/	/	/
Bcin03g06990	11	8.40218e+08	✓	/	Ribosome							Cytoplasm				IPR000754: Ribosomal protein S9	Ribosome small subunit ribosomal protein S16e			None	/	/	/	/
Bcin01g02210	9	5.68317e+08	✓	/	Ribosome							Cytoplasm				IPR001147: Ribosomal protein L21e	Ribosome large subunit ribosomal protein L21e			None	/	/	/	/
Bcin05g05820	10	5.38849e+08	✓	/	Ribosome							Cytoplasm				IPR001865: Ribosomal protein S2	Ribosome small subunit ribosomal protein SAe			None	/	/	/	/
Bcin06g00380	9	4.08514e+08	✓	/	Ribosome							Cytoplasm				IPR000266: Ribosomal protein S17	Ribosome small subunit ribosomal protein S11e			None	/	/	/	/
Bcin01g01800	15	3.75913e+08	✓	/	Ribosome							Cytoplasm				IPR013843: Ribosomal protein S4e	Ribosome 40S ribosomal protein S4			None	/	/	/	/
Bcin09g05590	11	3.54019e+08	✓	BcRpl10	Ribosome							Cytoplasm				IPR001197: Ribosomal protein L10e	Ribosome large subunit ribosomal protein L10e			None	/	/	/	/
Bcin03g00590	14	3.00267e+08	✓	BcRps5	Ribosome							Cytoplasm				IPR000235: Ribosomal protein S5/S7	Ribosome small subunit ribosomal protein S5e			None	/	/	/	/
Bcin04g05190	7	2.27742e+08	✓	/	Ribosome							Cytoplasm				IPR001047: Ribosomal protein S8e	Ribosome small subunit ribosomal protein S8e			None	/	/	/	/
Bcin02g06900	5	1.18292e+08	✓	BcRps20	Ribosome							Cytoplasm				IPR001848: Ribosomal protein S10	Ribosome small subunit ribosomal protein S20e			None	/	/	/	/
Bcin14g02680	9	1.06274e+08	✓	/	Ribosome							Cytoplasm				IPR001976: Ribosomal protein S24e	Ribosome small subunit ribosomal protein S24e			None	/	/	/	/
Bcin10g04610	8	9.76384e+07	✓	/	Ribosome							Cytoplasm				IPR000554: Ribosomal protein S7e	Ribosome small subunit ribosomal protein S7e			None	/	/	/	/
Bcin13g00830	5	5.13512e+07	✓	/	Ribosome							Cytoplasm				IPR002674: Ribosomal protein L37ae	Ribosome large subunit ribosomal protein L37Ae			None	/	/	/	/
Bcin02g06060	3	2.80304e+07	✓	/	Ribosome							Cytoplasm				IPR000892: Ribosomal protein S26e	Ribosome small subunit ribosomal protein S26e			None	/	/	/	/
Bcin10g04590	4	1.07946e+07	✓	/	Ribosome							Cytoplasm				IPR000911: Ribosomal protein L11/L12	Ribosome large subunit ribosomal protein L12e			None	/	/	/	/
Bcin10g03400	2	1.17831e+06	✓	BcRbg1	Ribosome							Cytoplasm				IPR005225: Small GTP-binding protein domain	None	None	ribosome-interacting GTPase 1 Rutstroemia sp Id: 97% / Cover 98% / E 0,0	None	/	/	/	/
Bcin03g07110	7	1.07559e+08	✓	/	Ribosome							Mitochondria				IPR000630: Ribosomal protein S8	Ribosome small subunit ribosomal protein S15Ae			None	/	/	/	/
Bcin03g07940	4	1.70332e+07	✓	BcMrpl3	Ribosome							Mitochondria				IPR000999: Ribonuclease III domain	None	None	mitochondrial 54S ribosomal protein YmL3 Sclerotinia sclerotiorum Id: 87% / Cover 62% / E 2e-161	None	/	/	/	/
Bcin08g03200	4	1.1335e+07	✓	BcYml6	Ribosome							Mitochondria				IPR002136: Ribosomal protein L4/L1e	Ribosome large subunit ribosomal protein L4			None	/	/	/	/
Bcin11g04840	2	85463.7	✓	BcRml2	Ribosome							Mitochondria				IPR002171: Ribosomal protein L2	None	None	mitochondrial 54S ribosomal protein RML2 Sclerotinia sclerotiorum Id: 94% / Cover 100% / E 0,0	None	/	/	/	/
Bcin01g09620	8	4.64378e+08	✓	/	Ribosome							Nucleus				IPR002132: Ribosomal protein L5	Ribosome large subunit ribosomal protein L11e			None	/	/	/	/
Bcin10g05430	23	1.34627e+09	✓	BcRps3	Ribosome							Unclear				IPR001351: Ribosomal protein S3, C-terminal	Ribosome small subunit ribosomal protein S3e			None	/	/	/	/
Bcin01g00980	12	3.98458e+08	✓	/	Ribosome							Unclear				IPR018192: Ribosomal protein S5, N-terminal, conserved site	Ribosome small subunit ribosomal protein S2e			None	/	/	/	/
Bcin03g05960	20	2.84691e+08	✓	BcGst25	Ribosome							Unclear				IPR001662: Translation elongation factor EF1B IPR004045: Glutathione S-transferase	None Elongation factor 1-gamma	Translation factors	40S ribosomal protein Sclerotinia borealis Id: 89% / Cover 100% / E 0,0	None	/	/	/	/
Bcin06g05860	8	2.1584e+08	✓	BcRps13	Ribosome							Unclear				IPR000589: Ribosomal protein S15	Ribosome small subunit ribosomal protein S13e			None	/	/	/	/
Bcin01g09660	5	1.38921e+08	✓	/	Ribosome							Unclear				IPR001780: Ribosomal protein L35A	Ribosome large subunit ribosomal protein L35Ae			None	/	/	/	/
Bcin06g02870	15	1.20738e+08	✓	/	Ribosome biogenesis							Cytoplasm				IPR000719: Protein kinase domain	Ribosome biogenesis in eukaryotes			EC:2,7,11,1	Transferases	Transferring phosphorus-containing groups	casein kinase I homolog HRR25	Protein
Bcin10g04550	8	4.02594e+07	✓	BcNop1	Ribosome biogenesis							Nucleus				IPR000692: Fibrillarin IPR029063: S-adenosyl-L-methionine-dependent methyltransferase-like	Ribosome biogenesis in eukaryotes	Sno RNPs		EC:2,1,1,-	Transferases	Methyltransferases	rRNA 2'-O-methyltransferase fibrillarin	0
Bcin04g03020	3	5.27496e+06	✓	BcNop15	Ribosome biogenesis							Nucleus				IPR000504: RNA recognition motif domain	None nucleolar protein 15	Ribosome biogenesis Eukaryotic type Pre-60S particles		None	/	/	/	/
Bcin12g01040	2	5.23093e+06	✓	BcBms1	Ribosome biogenesis							Nucleus				IPR007034: Ribosome biogenesis protein BMS1/TSR1, C-terminal	Ribosome biogenesis in eukaryotes ribosome biogenesis protein BMS1			None	/	/	/	/
Bcin02g05590	2	3.34737e+06	✓	BcEmg1	Ribosome biogenesis							Nucleus				IPR005304: Ribosomal biogenesis, methyltransferase, EMG1/NEP1	Ribosome biogenesis in eukaryotes	Eukaryotic type 90S particles		EC:2,1,1,260	Transferases	Methyltransferases	rRNA small subunit pseudouridine methyltransferase Nep1	pseudouridine1191 in yeast 18S rRNA
Bcin02g08540	2	1.95433e+06	✓	BcNop56	Ribosome biogenesis							Nucleus				IPR002687: Nop domain	Ribosome biogenesis in eukaryotes nucleolar protein 56	Eukaryotic type Sno RNPs		None	/	/	/	/
Bcin08g06550	3	2.49398e+06	✓	BcInp54	Signaling							Mitochondria (Membrane)				IPR000300: Inositol polyphosphate-related phosphatase	None	None	inositol 5-phosphatase Rutstroemia sp Id: 76% / Cover 99% / E 0,0	None	/	/	/	/
Bcin01g01700	41	5.44731e+08	✓	BcSac1	Signaling							ER (Membrane)				IPR002013: Synaptojanin, N-terminal	Inositol phosphate metabolism Phosphatidylinositol signaling system	Signal transduction		EC:3,1,3,-	Hydrolases	Acting on ester bonds	phosphatidylinositol 4-phosphatase	/
Bcin14g01870	4	1.86001e+06	✓	BcHhk5	Signaling							Cell Membrane				IPR001789: Signal transduction response regulator, receiver domain	MAPK signaling pathway - yeast			EC:2,7,13,3	Transferases	Transferring phosphorus-containing groups	osomolarity two-component system, sensor histidine kinase SLN1	Protein
Bcin09g06300	7	1.41392e+07	✓	/	Signaling	✓						ER (Membrane)				IPR010308: TRP-like family	None	None	transient receptor potential ion channel protein Rutstroemia sp, Id: 73% / Cover 99% / E 0,0	None	/	/	/	/
Bcin04g05490	5	2.12194e+07	✓	/	Signaling	✓		✓	✓			Cell Membrane				IPR017946: PLC-like phosphodiesterase, TIM beta/alpha-barrel domain	None	None	PLC-like phosphodiesterase Hyaloscypha bicolor Id: 62% / Cover 98% / E 0,0	None	/	/	/	/
Bcin11g03200	13	8.49852e+07	✓	BcRho2	Signaling							Cell Membrane (Membrane)				IPR001806: Small GTPase superfamily	None Rho family, other			None	/	/	/	/
Bcin12g03880	11	6.59358e+07	✓	BcPp2Ac	Signaling							Cytoplasm	✓			IPR004843: Calcineurin-like phosphoesterase domain, apaH type	Cell cycle - yeast Meiosis - yeast Autophagy			EC:3,1,3,16	Hydrolases	Acting on ester bonds	serine/threonine-protein phosphatase 2A catalytic subunit	Protein
Bcin07g01510	17	6.55121e+07	✓	BcLsb6	Signaling							Cytoplasm				IPR000403: Phosphatidylinositol 3-/4-kinase, catalytic domain	Inositol phosphate metabolism Phosphatidylinositol signaling system	Actin-binding proteins		EC:2,7,1,67	Transferases	Transferring phosphorus-containing groups	phosphatidylinositol 4-kinase type 2	1-phosphatidyl-1D-myo-inositol
Bcin15g04980	10	5.53139e+07	✓	/	Signaling							Cytoplasm				IPR008271: Serine/threonine-protein kinase, active site	None			EC:2,7,11,1	Transferases	Transferring phosphorus-containing groups	serum/glucocorticoid-regulated kinase 2	Protein
Bcin12g04680	26	4.38085e+07	✓	BcPkc1	Signaling							Cytoplasm				IPR000008: C2 domain	None	None	protein kinase C Sclerotinia borealis Id: 91% / Cover 100% / E 0,0	None	/	/	/	/
Bcin10g03930	11	3.92457e+07	✓	/	Signaling							Cytoplasm				IPR004843: Calcineurin-like phosphoesterase domain, apaH type	mRNA surveillance pathway meiosis			EC:3,1,3,16	Hydrolases	Acting on ester bonds	serine/threonine phosphatase	Protein
Bcin16g00490	6	2.95707e+07	✓	BcCdk1	Signaling							Cytoplasm				IPR000719: Protein kinase domain	MAPK signaling pathway Cell cycle / Meiosis			EC:2,7,11,22	Transferases	Transferring phosphorus-containing groups	cyclin-dependent kinase	Protein
Bcin01g11360	19	2.24806e+07	✓	BcTor	Signaling							Cytoplasm				IPR009076: Rapamycin-binding domain	Meiosis - yeast Autophagy / Mitophagy			EC:2,7,11,1	Transferases	Transferring phosphorus-containing groups	serine/threonine-protein kinase mTOR	Protein
Bcin06g06640	14	2.18855e+07	✓	BcRgd2	Signaling							Cytoplasm				IPR000198: Rho GTPase-activating protein domain	None	None	Rho-GTPase-activating 8 Hyphodiscus hymeniophilus Id: 77% / Cover 99% / E 0,0	None	/	/	/	/
Bcin09g02390	8	1.03292e+07	✓	BcBmp3	Signaling							Cytoplasm				IPR000719: Protein kinase domain	MAPK signaling pathway Autophagy / Mitophagy			EC:2,7,11,24	Transferases	Transferring phosphorus-containing groups	MAP kinase 7	Protein
Bcin13g04520	9	9.42324e+06	✓	neurofibromin 1	Signaling							Cytoplasm				IPR001936: Ras GTPase-activating protein	None neurofibromin 1	None	related to neurofibromin Phialocephala subalpina Id: 70% / Cover 100% / E 0,0	None	/	/	/	/
Bcin03g06910	8	9.13462e+06	✓	BcYak1	Signaling							Cytoplasm				IPR008271: Serine/threonine-protein kinase, active site	None	None		EC:2,7,12,1	Transferases	Transferring phosphorus-containing groups	dual specificity protein kinase YAK1	Protein
Bcin03g03420	6	7.90161e+06	✓	/	Signaling							Cytoplasm				IPR000219: Dbl homology (DH) domain IPR001180: Citron-like	None	None	rhoGEF protein-like protein Mollisia scopiformis Id: 69% / Cover 100% / E 0,0	None	/	/	/	/
Bcin01g10470	4	5.51052e+06	✓	BcBem3	Signaling							Cytoplasm				IPR000198: Rho GTPase-activating protein domain	None	None	rho GTPase activator protein Rutstroemia sp Id: 66% / Cover 99% / E 0,0	None	/	/	/	/
Bcin03g07190	4	5.05073e+06	✓	BcMkk1	Signaling							Cytoplasm				IPR000719: Protein kinase domain	MAPK signaling pathway - yeast Mitophagy - yeast			EC:2,7,12,2	Transferases	Transferring phosphorus-containing groups	mitogen-activated protein kinase kinase	Protein
Bcin11g04280	4	4.97294e+06	✓	/	Signaling							Cytoplasm				IPR005301: Mob1/phocein	None	None	putative protein kinase activator (Mob2) Sclerotinia borealis Id: 89% / Cover 97% / E 0,0	None	/	/	/	/
Bcin16g01400	2	4.60395e+06	✓	BcTip41	Signaling							Cytoplasm				IPR007303: TIP41-like protein	Autophagy - yeast type 2A phosphatase activator TIP41			None	/	/	/	/
Bcin07g06170	2	1.5999e+06	✓	/	Signaling							Cytoplasm				IPR000719: Protein kinase domain	None	None	serine threonine kinase Rutstroemia sp Id: 70% / Cover 97% / E 0,0	None	/	/	/	/
Bcin04g06290	13	2.50139e+07	✓	BcPtc5	Signaling							Mitochondria (Membrane)				IPR015655: Protein phosphatase 2C	None	Protein serine/threonine phosphatases		EC:3,1,3,43	Hydrolases	Phosphoric-monoester hydrolases	pyruvate dehydrogenase phosphatase	[pyruvate dehydrogenase (acetyl-transferring)] phosphate
Bcin02g01540	6	2.6031e+07	✓	BcCnA	Signaling							Nucleus				IPR006186: Serine/threonine-specific protein phosphatase/bis(5-nucleosyl)-tetraphosphatase	None	Calcineurin (PPP3/ PP2B)		EC:3,1,3,16	Hydrolases	protein-serine/threonine phosphatase	serine/threonine-protein phosphatase 2B catalytic subunit	Protein
Bcin08g03050	9	1.04723e+07	✓	/	Signaling							Nucleus				IPR000719: Protein kinase domain	None	Protein kinases		EC:2,7,11,1	Transferases	Transferring phosphorus-containing groups	serine/threonine-protein kinase SRPK3	protein
Bcin10g04140	3	1.65142e+06	✓	/	Signaling							Nucleus				IPR000719: Protein kinase domain	Unclassified: metabolism			EC:2,7,12,1	Transferases	Transferring phosphorus-containing groups	dual-specificity kinase	protein
Bcin05g06770	23	4.37151e+08	✓	BcG1	Signaling							Unclear	✓			IPR002975: Fungal G-protein, alpha subunit	Meiosis - yeast guanine nucleotide-binding protein G(i) subunit alpha			None	/	/	/	/
Bcin16g01130	8	2.22494e+07	✓	BcPka1	Signaling							Unclear				IPR000719: Protein kinase domain	Meiosis - yeast Autophagy - yeast			EC:2,7,11,11	Transferases	Transferring phosphorus-containing groups	protein kinase A	Protein
Bcin01g06260	3	4.02201e+06	✓	Bcbos1	Signaling							Unclear				IPR001789: Signal transduction response regulator, receiver domain				None	0	0	0	0
Bcin01g05610	11	3.92749e+07	✓	BcEnv7	Signaling							Vacuole (Membrane)				IPR000719: Protein kinase domain	None	Serine/threonine kinases: Other NAK family		EC:2,7,11,1	Transferases	Transferring phosphorus-containing groups	serine/threonine kinase 16	ATP / Protein
Bcin01g02270	9	8.37004e+07	✓	/	Signaling (Protein scaffolding)							Cell Membrane				IPR008952: Tetraspanin, EC2 domain	None	None	tetraspanin Tsp3 Sclerotinia sclerotiorum Id: 90% / Cover 100% / E 0,0	None	/	/	/	/
Bcin02g02670	2	7.92569e+07	✓	BcBop1	Signaling potential green light sensor							Unclear				IPR001425: Archaeal/bacterial/fungal rhodopsin	None	None		None	/	/	/	/
Bcin07g03170	10	5.32382e+08	✓	/	Traffic							ER (Membrane)		✓		IPR003388: Reticulon	None	None	Reticulon-like protein Lachnellula suecica Id: 63% / Cover 97% / E 1e-155	None	/	/	/	/
Bcin08g04650	7	1.66205e+08	✓	/	Traffic	✓			✓			ER (Membrane)				IPR009637: Transmembrane receptor, eukaryota	None	None	Membrane PTM1 Hyphodiscus hymeniophilus Id: 80% / Cover 97% / E 0,0	None	/	/	/	/
Bcin15g03650	3	2.36109e+07	✓	BcTms1	Traffic	✓						Unclear				IPR005016: Serine incorporator/TMS membrane protein	None KO: serine incorporator 1/3			None	/	/	/	/
Bcin08g03270	4	1.60856e+06	✓	BcVac8	Traffic							Cell Membrane (Membrane)		✓		IPR000225: Armadillo	None vacuolar protein 8	Membrane trafficking		None	/	/	/	/
Bcin08g02980	3	2.34245e+06	✓	BcBph1	Traffic							Cytoplasm				IPR013320: Concanavalin A-like lectin/glucanase, subgroup	None beige protein homolog 1	Membrane trafficking		None	/	/	/	/
Bcin03g01910	3	1.02874e+07	✓	BcArl1	Traffic							Golgi (Membrane)				IPR003579: Small GTPase superfamily, Rab type	None ADP-ribosylation factor-like protein 1	ER - Golgi transport		None	/	/	/	/
Bcin11g04620	10	5.20458e+08	✓	/	Traffic							Golgi Membrane	✓			IPR005225: Small GTP-binding protein domain	Endocytosis ADP-ribosylation factor 1	Endosome - Golgi transport Small (monomeric) G-proteins		None	/	/	/	/
Bcin04g05320	4	6.20479e+06	✓	BcCex1	Traffic							Unclear				IPR000719: Protein kinase domain	None SCY1-like protein 1	Serine/threonine kinase tRNA export factors	SCY1 protein kinase Sclerotinia borealis Id: 87% / Cover 100% / E 0,0	None	/	/	/	/
Bcin11g02330	21	1.17141e+08	✓	BcSec26	Traffic (Coating)							Cytoplasm	✓			IPR002553: Clathrin/coatomer adaptor, adaptin-like, N-terminal	None coatomer subunit beta	ER - Golgi transport Coat protein complex I (COP-I)		None	/	/	/	/
Bcin10g04580	23	2.97174e+08	✓	/	Traffic (Coating)							Cytoplasm				IPR002035: von Willebrand factor, type A	Protein processing in ER protein transport SEC23	ER - Golgi transport Coat protein complex II (COP-II)		None	/	/	/	/
Bcin11g05660	2	6.85106e+06	✓	BcRet3	Traffic (Coating)							Cytoplasm				IPR011012: Longin-like domain	coatomer subunit zeta			None	/	/	/	/
Bcin02g08330	24	2.15175e+08	✓	/	Traffic (Coating)							Nucleus				IPR002035: von Willebrand factor, type A	Protein processing in ER protein transport protein SEC24	ER - Golgi transport Coat protein complex II (COP-II)		None	/	/	/	/
Bcin02g05070	6	2.61981e+06	✓	BcSfb3	Traffic (Coating)							Nucleus				IPR002035: von Willebrand factor, type A	Protein processing in ER protein transport protein SEC24	ER - Golgi transport Coat protein complex II (COP-II)		None	/	/	/	/
Bcin02g05260	33	1.80214e+08	✓	/	Traffic (Coating)							Unclear	✓			IPR001680: WD40 repeat	None coatomer subunit alpha	ER - Golgi transport Coat protein complex I (COP-I)		None	/	/	/	/
Bcin02g03360	5	6.16675e+06	✓	BcSec10	Traffic (Exocyst)							Unclear				IPR009976: Exocyst complex component Sec10-like	None exocyst complex component 5	Membrane trafficking Exocytosis - Tethering complex		None	/	/	/	/
Bcin14g05170	5	5.06957e+06	✓	BcSec6	Traffic (Exocyst)							Unclear				IPR010326: Exocyst complex component Sec6	None exocyst complex component 3	Membrane trafficking Exocyst complex		None	/	/	/	/
Bcin03g08160	5	1.05914e+07	✓	/	Traffic (RAB localization)							Unclear				IPR006977: Yip1 domain	None protein YIPF6	ER - Golgi transport	Protein YIP4 Lachnellula subtilissima Id: 71% / Cover 100% / E 2e-148	None	/	/	/	/
Bcin13g02500	6	2.29282e+07	✓	BcVps24	Traffic (Sorting and Transport (ESCRT))							Cytoplasm	✓			IPR005024: Snf7	Endocytosis charged multivesicular body protein 3	Endosome - Lysosome transport ESCRT-III complex		None	/	/	/	/
Bcin04g03690	16	7.21134e+07	✓	BcVps1	Traffic (Sorting and Transport (ESCRT))							Cytoplasm				IPR000375: Dynamin central domain	None vacuolar protein sorting-associated protein 1	Membrane trafficking	vacuolar protein sorting-associated protein Sclerotinia borealis Id: 96% / Cover 100% / E 0,0	None	/	/	/	/
Bcin11g01920	12	2.12601e+07	✓	BcVps35	Traffic (Sorting and Transport (ESCRT))							Cytoplasm				IPR005378: Vacuolar protein sorting-associated protein 35, Vps35	Endocytosis vacuolar protein sorting-associated protein 35	Retromer subcomplex		None	/	/	/	/
Bcin10g00250	7	2.10483e+07	✓	BcVps5	Traffic (Sorting and Transport (ESCRT))							Cytoplasm				IPR028648: Vacuolar protein sorting-associated protein 5, Vps5	Endocytosis	Membrane trafficking sorting nexin-1/2		None	/	/	/	/
Bcin03g02620	5	2.96447e+06	✓	BcPep3	Traffic (Sorting and Transport (ESCRT))							Cytoplasm				IPR000547: Clathrin, heavy chain/VPS, 7-fold repeat	Autophagy - yeast vacuolar protein sorting-associated protein 18	Endosome - Lysosome transport Tethering complex CORVET complex		None	/	/	/	/
Bcin08g03090	5	2.11816e+07	✓	BcDid2	Traffic (Sorting and Transport (ESCRT))							Unclear	✓			IPR005024: Snf7	Endocytosis charged multivesicular body protein 1	Endosome - Lysosome transport ESCRT-III complex		None	/	/	/	/
Bcin04g04130	2	1.66613e+06	✓	BcSnf7	Traffic (Sorting and Transport (ESCRT))							Unclear	✓			IPR005024: Snf7	Endocytosis charged multivesicular body protein 4	Endosome - Lysosome transport ESCRT-III complex		None	/	/	/	/
Bcin05g00840	18	5.53681e+07	✓	BcVps13	Traffic (Sorting and Transport (ESCRT))							Unclear				IPR017148: Vacuolar protein sorting-associated protein 13, fungi	None vacuolar protein sorting-associated protein 13A/C	Endosome - Golgi transport Rab GTPases and associated proteins		None	/	/	/	/
Bcin07g00490	4	4.18539e+06	✓	BcApl5	Traffic (Sorting and vesicle formation)							Nucleus				IPR017105: Adaptor protein complex AP-3, delta subunit	None AP-3 complex subunit delta	Endosome - Lysosome transport AP-3 complex		None	/	/	/	/
Bcin05g03640	18	3.81026e+08	✓	BcApl3	Traffic (Sorting and vesicle formation)							Unclear	✓			IPR008152: Clathrin adaptor, alpha/beta/gamma-adaptin, appendage, Ig-like subdomain	Endocytosis AP-2 complex subunit alpha	Clathrin-mediated endocytosis		None	/	/	/	/
Bcin04g03770	14	1.08078e+08	✓	BcApm1	Traffic (Sorting and vesicle formation)							Unclear				IPR001392: Clathrin adaptor, mu subunit	None AP-1 complex subunit mu	Membrane trafficking Endosome - Golgi transport AP-1 complex		None	/	/	/	/
Bcin02g08180	21	9.67749e+07	✓	/	Traffic (Sorting and vesicle formation)							Unclear				IPR002553: Clathrin/coatomer adaptor, adaptin-like, N-terminal	None AP-1 complex subunit beta-1	Endosome - Golgi transport		None	/	/	/	/
Bcin12g02640	10	4.53906e+07	✓	BcApl1	Traffic (Sorting and vesicle formation)							Unclear				IPR016342: AP-1, 2,4 complex subunit beta	Endocytosis AP-2 complex subunit beta-1	Clathrin-mediated endocytosis AP-2 complex		None	/	/	/	/
Bcin10g01540	8	2.37876e+07	✓	BcApm4	Traffic (Sorting and vesicle formation)							Unclear				IPR001392: Clathrin adaptor, mu subunit	Endocytosis AP-2 complex subunit mu-1	Membrane trafficking Clathrin-mediated endocytosis		None	/	/	/	/
Bcin07g03160	5	1.91979e+07	✓	BcAps2	Traffic (Sorting and vesicle formation)							Unclear				IPR022775: AP complex, mu/sigma subunit	Endocytosis AP-2 complex subunit sigma-1	Clathrin-mediated endocytosis AP-2 complex		None	/	/	/	/
Bcin01g02980	4	1.22833e+07	✓	BcSec20	Traffic (Tethering)							ER (Membrane)				IPR005606: Sec20	SNARE interactions in vesicular transport			None	/	/	/	/
Bcin14g04980	4	2.33292e+07	✓	BcVti1	Traffic (Tethering)							Golgi Membrane				IPR007705: Vesicle transport v-SNARE, N-terminal IPR010989: t-SNARE	SNARE interactions in vesicular transport	Membrane trafficking		None	/	/	/	/
Bcin12g00120	2	2.37934e+06	✓	BcBos1	Traffic (Tethering)							Mitochondria (Membrane)				IPR027027: GOSR2/Membrin/Bos1	SNARE interactions in vesicular transport Golgi SNAP receptor complex member 2			None	/	/	/	/
Bcin01g00470	8	6.69879e+07	✓	BcYkt6	Traffic (Tethering)							Unclear		✓		IPR001388: Synaptobrevin	SNARE interactions in vesicular transport Autophagy	Membrane trafficking / SNARE synaptobrevin homolog YKT6		None	/	/	/	/
Bcin12g01480	12	1.26542e+07	✓	BcSec1	Traffic (t-SNARE - ER/Golgi)							Cytoplasm	✓			IPR001619: Sec1-like protein	None syntaxin-binding protein 1	SNARE associated proteins		None	/	/	/	/
Bcin16g01920	2	1.27496e+06	✓	/	Traffic (t-SNARE - ER/Golgi/Vacuole)							Cytoplasm				IPR013935: TRAPP II complex, Trs120	None trafficking protein particle complex subunit 9	Membrane trafficking		None	/	/	/	/
Bcin11g00480	2	2.89463e+06	✓	/	Traffic (t-SNARE - ER/Golgi/Vacuole)							Nucleus				IPR021773: Foie gras liver health family 1	None trafficking protein particle complex subunit 11	Endosome - Golgi transport TRAPP complex II		None	/	/	/	/
Bcin04g00220	2	1.03705e+06	✓	/	Traffic (t-SNARE Tethering)							Unclear				IPR006722: Sedlin	None trafficking protein particle complex subunit 2	Endosome - Golgi transport TRAPP complex II		None	/	/	/	/
Bcin07g04670	2	2.46655e+06	✓	BcYos1	Traffic (vesicles - ER/Golgi)	✓						ER (Membrane)				IPR013880: Yos1-like	None immediate early response 3-interacting protein 1	ER - Golgi transport		None	/	/	/	/
Bcin01g01520	4	1.77551e+08	✓	/	Traffic (vesicles - ER/Golgi)							ER (Membrane)				IPR003377: Cornichon	None protein cornichon	ER-Golgi transport Accessory factors involved in transport	Endosomal cargo receptor Neurospora crassa Id: 92% / Cover 99% / E 3e-84	None	/	/	/	/
Bcin11g00740	4	1.22709e+07	✓	BcSft2	Traffic (vesicles - ER/Golgi)							Golgi (Membrane)				IPR007305: Vesicle transport protein, Got1/SFT2-like	None	None	Protein transport protein Lachnellula hyalina Id: 80% / Cover 100% / E 1e-120	None	/	/	/	/
Bcin09g05040	5	9.71177e+07	✓	BcYif1	Traffic (vesicles - ER/Golgi)							ER (Membrane)				IPR005578: Hrf1	None protein transport protein YIF1	ER - Golgi transport Rab associated proteins		None	/	/	/	/
Bcin10g03460	2	1.03088e+07	✓	BcCoy1	Traffic (vesicles - Golgi)							Golgi Membrane				IPR012955: CASP, C-terminal	None homeobox protein cut-like	Transcription factors	probable COY1 CASP Of Yeast Phialocephala subalpina Id: 79% / Cover 100% / E 0,0	None	/	/	/	/
Bcin11g03980	4	1.40566e+08	✓	BcTvp18	Traffic (vesicles - Golgi)							Golgi (Membrane)				IPR019365: TVP18/Calcium channel flower	None	None	Golgi apparatus membrane protein TVP18 Sclerotinia borealis F-4128 Id: 98% / Cover 100% / E 3e-98	None	/	/	/	/
Bcin01g02960	3	2.91319e+07	✓	BcTvp23	Traffic (vesicles - Golgi)							Golgi (Membrane)				IPR008564: Protein of unknown function DUF846, eukaryotic	None	None	Golgi apparatus membrane protein tvp23 Oidium neolycopersici Id: 81% / Cover 100% / E 3e-109	None	/	/	/	/
Bcin01g07600	8	1.59612e+07	✓	BcTvp38	Traffic (vesicles - Golgi)							Unclear				IPR015414: SNARE associated Golgi protein	None	None	Golgi apparatus membrane tvp38 protein Rutstroemia Id: 77% / Cover 96% / E 0,0	None	/	/	/	/
Bcin16g03930	4	1.02417e+07	✓	BcLaa1	Transport							Cytoplasm				IPR011989: Armadillo-like helical	None HEAT repeat-containing protein 5	None Endosome - Golgi transport	HEAT repeat protein Sclerotinia borealis Id: 95% / Cover 100% / E 0,0	None	/	/	/	/
Bcin02g08820	3	5.37407e+06	✓	/	Transport (AA - Polyamines)							Cell Membrane				IPR002293	None	None		None	/	/	/	/
Bcin15g04710	6	4.54443e+07	✓	/	Transport (AA - Polyamines)							Cell Membrane				IPR002293	None	choline transport protein	Amino acid polyamine transporter I Rutstroemia Id: 70% / Cover 100% / E 0,0	None	/	/	/	/
Bcin15g01360	4	5.94219e+06	✓	BcTpo5	Transport (AA - Polyamines)							Cell Membrane				IPR002293	None	None		None	/	/	/	/
Bcin14g01410	3	1.06153e+06	✓	/	Transport (AA - Polyamines)							Unclear				IPR002293, IPR004840, IPR004841	None yeast amino acid transporter	Electrochemical potential-driven transporters		None	/	/	/	/
Bcin10g04130	11	4.93475e+07	✓	BcFsf1	Transport (AA)							Mitochondria (Membrane)				IPR004686: Tricarboxylate/iron carrier	None	Solute carrier family (SLC) sideroflexin-5	sideroflexin-5 Sclerotinia borealis ID: 95% / Cover 100% / E 0,0	None	/	/	/	/
Bcin04g05130	2	1.22779e+06	✓	BcPxa2	Transport (ABC)							Unclear				IPR003439, IPR003593, IPR011527, IPR027417	ABC transporters Peroxisome	ABC transporters, eukaryotic type ABCD (ALD) subfamily		None	/	/	/	/
Bcin16g00820	8	8.6279e+06	✓	/	Transport (ABC)							Mitochondria (Membrane)				IPR003439, IPR003593, IPR011527, IPR017871, IPR027417	ABC transporters	ATP-binding cassette, subfamily B (MDR/TAP), member 10		None	/	/	/	/
Bcin08g03620	9	3.1966e+07	✓	/	Transport (ABC)							Unclear				IPR003439, IPR003593, IPR011527, IPR017871, IPR027417	None	ATP-binding cassette, subfamily B, vacuolar membrane transporter HMT1/ACLQ		None	/	/	/	/
Bcin02g08750	7	1.05235e+07	✓	/	Transport (ABC)							Cell Membrane				IPR003439, IPR003593, IPR013525, IPR017871, IPR027417	None	None	ABC transporter Sclerotinia borealis Id: 90% / Cover 98% / E 0,0	None	/	/	/	/
Bcin06g00360	7	6.14612e+06	✓	/	Transport (ABC)							Unclear				IPR003439, IPR003593, IPR011527, IPR017871, IPR027417	None	None	ABC transporter Rutstroemia Id: 68% / Cover 98% / E 0,0	None	/	/	/	/
Bcin05g08140	28	1.17407e+08	✓	/	Transport (ABC)							Unclear				IPR003439, IPR003593, IPR017871, IPR026082, IPR027417	None	None	ABC transporter Rutstroemia Id: 81% / Cover 99% / E 0,0	None	/	/	/	/
Bcin09g05930	19	9.35564e+07	✓	/	Transport (ABC)							Unclear				IPR003439, IPR003593, IPR011527, IPR017871, IPR027417	None	None	ABC bile acid transporter Rutstroemia Id: 77% / Cover 99% / E 0,0	None	/	/	/	/
Bcin02g04760	3	2.21686e+06	✓	/	Transport (ABC)							Unclear				IPR001140: ABC transporter, transmembrane domain	None	None		None	/	/	/	/
Bcin03g02130	2	1.69385e+06	✓	/	Transport (Anion / Bicarbonate)							Unclear				IPR003020, IPR011531	None boron transporter	Electrochemical potential-driven transporters		None	/	/	/	/
Bcin04g02540	23	6.1956e+08	✓	/	Transport (Anion / Chloride)							ER (Membrane)				IPR021134: Bestrophin/UPF0187	None	Pores ion channels ion channel-forming bestrophin family protein	probable protein yneE Phialocephala subalpina Id: 61% / Cover 92% / E 0,0	None	/	/	/	/
Bcin01g00420	19	1.32486e+08	✓	BcIst2	Transport (Anion / Chloride)							Cell Membrane				IPR007632: Anoctamin	None	Chloride channel, calcium-activated anoctamin-10	plasma membrane channel Rutstroemia Id: 81% / Cover 96% / E 0,0	None	/	/	/	/
Bcin16g01300	4	5.34847e+06	✓	/	Transport (Anion / Chloride)							Vacuole (Membrane)				IPR001807: Chloride channel, voltage gated	None chloride channel 3/4/5			None	/	/	/	/
Bcin12g03790	5	9.04491e+06	✓	BcGef1	Transport (Anion / Chloride)							Vacuole (Membrane)				IPR001807: Chloride channel, voltage gated	None	chloride channel 3/4/5	voltage gated chloride channel Rutstroemia Id: 86% / Cover 100% / E 0,0	None	/	/	/	/
Bcin01g00830	16	7.61047e+07	✓	BcGdt1	Transport (Cation / Ca2+)	✓		✓				Cell Membrane				IPR001727: Uncharacterised protein family UPF0016	None Ca2+/H+ antiporter, TMEM165/GDT1 family	Endosome - Golgi transport Transporters	related to transmembrane protein PFT27 Rhynchosporium agropyri Id: 66% / Cover 100% / E 0,0	None	/	/	/	/
Bcin12g05800	5	8.09451e+06	✓	/	Transport (Cation / Ca2+)							Cell Membrane				None	None	None	receptor-activated Ca2+-permeable cation channel Sclerotinia borealis Id: 83% / Cover 94% / E 0,0	None	/	/	/	/
Bcin06g02500	8	2.23641e+07	✓	/	Transport (Cation / Ca2+)							Vacuole (Membrane)				IPR004798, IPR004837	None	Ca2+:H+ antiporter	Ca2+/H+ antiporter Sclerotinia sclerotiorum Id: 89% / Cover 98% / E 0,0	None	/	/	/	/
Bcin01g09320	24	1.84082e+08	✓	/	Transport (Cation / Ca2+)							ER (Membrane)				IPR001757: Cation-transporting P-type ATPase	None	P-type Ca2+ transporter type 2A		EC:7,2,2,10	Translocases	translocation of inorganic cations	P-type Ca2+ transporter type 2A	Ca2+
Bcin11g04070	20	2.30364e+07	✓	/	Transport (Cation / Ca2+)							Cell Membrane				IPR001757: Cation-transporting P-type ATPase	None	P-type Ca2+ transporter type 2C		EC:7,2,2,10	Translocases	Catalysing the translocation of inorganic cations	Ca2+-pumping ATPase	Ca2+
Bcin11g02410	7	1.67205e+07	✓	/	Transport (Cation / Ca2+)							Unclear				IPR003864: Domain of unknown function DUF221	None	calcium permeable stress-gated cation channel		None	/	/	/	/
Bcin03g05090	4	1.12346e+07	✓	BcCnd12	Transport (Cation / Ca2+)							Vacuole / Mitochondria				IPR004713, IPR004798, IPR004837, IPR030177	None	Ca2+:H+ antiporter		None	/	/	/	/
Bcin12g06140	2	2.22387e+07	✓	BcYke4	Transport (Cation / Iron - Zinc)	✓						Unclear				IPR003689	None solute carrier family 39 (zinc transporter), member 7	Solute carrier family (SLC) SLC39: Metal ion transporter		None	/	/	/	/
Bcin02g02790	5	1.87673e+07	✓	BcFth1	Transport (Cation / Iron - Zinc)							Unclear				IPR004923	None	Electrochemical potential-driven transporters high-affinity iron transporter	Plasma membrane iron permease Rutstroemia Id: 78% / Cover 100% / E 0,0	None	/	/	/	/
Bcin15g03240	10	1.67824e+07	✓	/	Transport (Cation / K+)							Unclear				IPR003445, IPR004773, IPR015958	None Trk/Ktr/HKT type cation transporter	Electrochemical potential-driven transporters	Low-affinity potassium transporter Lachnellula occidentalis Id: 64% / Cover 100% / E 0,0	None	/	/	/	/
Bcin04g00430	2	3.74111e+06	✓	/	Transport (Cation)							Unclear				IPR027359: Voltage-dependent channel, four helix bundle domain	None voltage-gated hydrogen channel 1	Voltage-gated cation channels		None	/	/	/	/
Bcin15g03360	2	1.01098e+07	✓	/	Transport (Cation)							Unclear				IPR006153: Cation/H+ exchanger	None sodium/hydrogen antiporter			None	/	/	/	/
Bcin01g01430	10	1.39717e+08	✓	/	Transport (Drug)				✓			Cell Membrane				IPR001411	None	None	efflux pump antibiotic resistance protein, putative Talaromyces stipitatus Id: 64% / Cover 95% / E 0,0	None	/	/	/	/
Bcin07g05680	2	4.8942e+06	✓	/	Transport (Drug)							Unclear				IPR011701	None	None	MFS multidrug transporter Rutstroemia sp Id: 67% / Cover 96% / E 0,0	None	/	/	/	/
Bcin16g05070	8	5.27547e+07	✓	BcNeo1	Transport (lipids)							Unclear				IPR001757: Cation-transporting P-type ATPase	None	P-type phospholipid transporter		EC:7,6,2,1	Translocases	Catalysing the translocation of other compounds	phospholipid-translocating ATPase (flippase)	phospholipid
Bcin16g03280	21	8.31647e+07	✓	BcDrs2	Transport (lipids)							Unclear				IPR001757: Cation-transporting P-type ATPase	None	P-type phospholipid transporter		EC:7,6,2,1	Translocases	Catalysing the translocation of other compounds	phospholipid-transporting ATPase	phospholipid
Bcin08g06630	2	544012	✓	BcDnf3	Transport (lipids)							Unclear				IPR001757: Cation-transporting P-type ATPase	None			EC:7,6,2,1	Translocases	Catalysing the translocation of other compounds	phospholipid-translocating ATPase (flippase)	phospholipid
Bcin13g01410	31	1.50677e+08	✓	BcNcr1	Transport (lipids)	✓						Vacuole (Membrane)				IPR000731: Sterol-sensing domain	None Niemann-Pick C1 protein	NPC-type cholesterol transporter	patched sphingolipid transporter Sclerotinia borealis Id: 91% / Cover 100% / E 0,0	None	/	/	/	/
Bcin02g06130	15	4.33845e+07	✓	/	Transport (Lipids/Sterols)							ER (Membrane)				IPR000648: Oxysterol-binding protein	None oxysterol-binding protein-related protein 9/10/11	ER - Golgi transport Oxysterol-binding proteins		None	/	/	/	/
Bcin14g03600	2	1.34138e+06	✓	/	Transport (Lipids/Sterols)							ER (Membrane)				IPR000648: Oxysterol-binding protein	None oxysterol-binding protein-related protein 9/10/11	ER - Golgi transport		None	/	/	/	/
Bcin01g11470	4	7.96674e+06	✓	/	Transport (Lipids/Sterols)							Mitochondria				IPR012674: Calycin	None	None	Calycin Penicillium italicum Id: 66% / Cover 94% / E 1e-84	None	/	/	/	/
Bcin09g03910	5	7.19303e+07	✓	/	Transport (Metabolite)							Mitochondria (Membrane)				IPR005336: Mitochondrial pyruvate carrier	None	Solute carrier family (SLC) SLC54: Mitochondrial pyruvate carrier		None	/	/	/	/
Bcin13g04150	2	1.36396e+06	✓	/	Transport (Metabolite)							Mitochondria (Membrane)				IPR002067: Mitochondrial carrier protein	None solute carrier family 25 (mitochondrial oxoglutarate transporter), member 11			None	/	/	/	/
Bcin06g07240	14	1.32854e+08	✓	BcCrc1	Transport (Metabolite)							Mitochondria (Membrane)				IPR018108: Mitochondrial substrate/solute carrier	None	solute carrier family 25 (mitochondrial carnitine/acylcarnitine transporter), member 20/29		None	/	/	/	/
Bcin03g01010	34	1.56448e+10	✓	/	Transport (Metabolite)							Mitochondria (Membrane)				IPR002067: Mitochondrial carrier protein	None	solute carrier family 25 (mitochondrial adenine nucleotide translocator), member 4/5/6/32		None	/	/	/	/
Bcin03g01030	24	3.28148e+09	✓	BcMir1	Transport (Metabolite)							Mitochondria (Membrane)	✓	✓		IPR002067: Mitochondrial carrier protein	None	solute carrier family 25 (mitochondrial phosphate transporter), member 3	mitochondrial phosphate carrier protein Sclerotinia sclerotiorum Id: 98% / Cover 100% / E 0,0	None	/	/	/	/
Bcin06g03370	14	1.12795e+08	✓	BcPic2	Transport (Metabolite)							Mitochondria (Membrane)	✓			IPR018108: Mitochondrial substrate/solute carrier	None	solute carrier family 25 (mitochondrial phosphate transporter), member 3		None	/	/	/	/
Bcin02g02740	12	5.43648e+08	✓	BcYhm2	Transport (Metabolite)							Mitochondria (Membrane)				IPR018108: Mitochondrial substrate/solute carrier	None	None	Citrate/oxoglutarate carrier Lachnellula arida Id: 90% / Cover 96% / E 0,0	None	/	/	/	/
Bcin02g02540	15	2.14047e+08	✓	BcGgc1	Transport (Metabolite)							Mitochondria (Membrane)				IPR018108: Mitochondrial substrate/solute carrier	None	None	mitochondrial carrier protein Rutstroemia sp, Id: 90% / Cover 100% / E 0,0	None	/	/	/	/
Bcin11g00990	12	2.07158e+08	✓	/	Transport (Metabolite)							Mitochondria (Membrane)				IPR002067: Mitochondrial carrier protein	None solute carrier family 25 (mitochondrial 2-oxodicarboxylate transporter), member 21			None	/	/	/	/
Bcin08g06040	28	2.02963e+08	✓	BcAgc1	Transport (Metabolite)							Mitochondria (Membrane)				IPR002067: Mitochondrial carrier protein	None	solute carrier family 25 (mitochondrial aspartate/glutamate transporter), member 12/13		None	/	/	/	/
Bcin02g06950	13	1.40125e+08	✓	/	Transport (Metabolite)							Mitochondria (Membrane)				IPR002067: Mitochondrial carrier protein	None	solute carrier family 25 (mitochondrial carnitine/acylcarnitine transporter), member 20/29		None	/	/	/	/
Bcin01g09600	5	6.9508e+07	✓	BcMpc1	Transport (Metabolite)							Mitochondria (Membrane)				IPR005336: Mitochondrial pyruvate carrier	None mitochondrial pyruvate carrier 1	Solute carrier family (SLC) SLC54: Mitochondrial pyruvate carrier		None	/	/	/	/
Bcin02g08460	6	1.70198e+07	✓	/	Transport (Metabolite)							Mitochondria (Membrane)				IPR002067: Mitochondrial carrier protein	None	solute carrier family 25 (mitochondrial citrate transporter), member 1		None	/	/	/	/
Bcin16g03420	2	1.22177e+07	✓	/	Transport (Metabolite)							Mitochondria (Membrane)				IPR002067: Mitochondrial carrier protein	None solute carrier family 25 (mitochondrial citrate transporter), member 1	Transporters		None	/	/	/	/
Bcin04g01190	3	5.48319e+06	✓	/	Transport (Metabolite)							Mitochondria (Membrane)				IPR002067: Mitochondrial carrier protein	None	solute carrier family 25 (mitochondrial phosphate transporter), member 23/24/25/41		None	/	/	/	/
Bcin08g04670	10	3.91985e+07	✓	/	Transport (Mitochondria)							Mitochondria (Membrane)				IPR002067: Mitochondrial carrier protein	None	solute carrier family 25, member 34/35		None	/	/	/	/
Bcin01g06040	5	9.34318e+06	✓	/	Transport (NH4 / Urea)							Cell Membrane				IPR001905, IPR018047, IPR024041, IPR029020	None ammonium transporter, Amt family	Pores ion channels [TC:1]		None	/	/	/	/
Bcin02g07410	13	1.91766e+07	✓	BcPse1	Transport (Nucleus)							Cytoplasm				IPR011989: Armadillo-like helical	None importin-5	Ribosome biogenesis Export and cytoplasmic maturation factors		None	/	/	/	/
Bcin13g02240	9	1.13958e+07	✓	BcKap123	Transport (Nucleus)							Cytoplasm				IPR001494: Importin-beta, N-terminal domain	None importin-4	Ribosome biogenesis Export and cytoplasmic maturation factors		None	/	/	/	/
Bcin09g06420	8	8.18674e+06	✓	BcKap95	Transport (Nucleus)							Cytoplasm				IPR001494: Importin-beta, N-terminal domain	RNA transport importin subunit beta-1	Ribosome biogenesis Export and cytoplasmic maturation factors		None	/	/	/	/
Bcin10g03520	4	5.77702e+06	✓	BcKap104	Transport (Nucleus)							Cytoplasm				IPR001494: Importin-beta, N-terminal domain	None transportin-1	Messenger RNA biogenesis Ribosome biogenesis		None	/	/	/	/
Bcin08g05160	25	7.0555e+07	✓	/	Transport (Nucleus)							Nucleus				IPR011989: Armadillo-like helical	None importin-7	Ribosome biogenesis	importin-7 Sclerotinia borealis Id: 94% / Cover 100% / E 0,0	None	/	/	/	/
Bcin07g04330	11	1.04268e+07	✓	BcMtr10	Transport (Nucleus)							Nucleus				IPR013598: Exportin-1/Importin-beta-like	None transportin-3	Transfer RNA biogenesis tRNA transport factors	exportin 1 protein Rutstroemia Id: 86% / Cover 100% / E 0,0	None	/	/	/	/
Bcin05g00450	3	2.07163e+06	✓	BcKap120	Transport (Nucleus)							Nucleus				IPR001494: Importin-beta, N-terminal domain	Nucleocytoplasmic transport importin-11			None	/	/	/	/
Bcin10g02430	2	2.04851e+06	✓	BcLos1	Transport (Nucleus)							Nucleus				IPR013598: Exportin-1/Importin-beta-like	RNA transport exportin-T	tRNA transport factors		None	/	/	/	/
Bcin06g03610	11	1.46994e+08	✓	/	Transport (Peptide)							ER (Membrane)				IPR004813	None	None	Oligopeptide transporter OPT superfamily Rutstroemia Id: 85% / Cover 100% / E 0,0	None	/	/	/	/
Bcin15g02040	4	8.49014e+06	✓	/	Transport (Phosphate)							Unclear				IPR004853	None solute carrier family 35, member E1	Solute carrier family (SLC) SLC35: Nucleoside-sugar transporter		None	/	/	/	/
Bcin03g03050	3	1.27957e+07	✓	/	Transport (Phosphate)							ER (Membrane)				IPR004853	None solute carrier family 35, member E3	Solute carrier family (SLC) SLC35: Nucleoside-sugar transporter		None	/	/	/	/
Bcin11g06180	2	9.74612e+06	✓	/	Transport (Purine, cytosine, uracil, vitamin, thiamine, allantoin)							Unclear				IPR001248: Permease, cytosine/purines, uracil, thiamine, allantoin	None	None		None	/	/	/	/	Daumann et al, (2016) Fungal Biol, Vol 120, p 904-916
Bcin09g01610	4	6.22972e+06	✓	BcHex4	Transport (Sugars)	✓						Unclear				IPR003663, IPR005829	None	None		None	/	/	/	/
Bcin14g05360	8	1.92498e+07	✓	BcHex5	Transport (Sugars)							Unclear				IPR003663, IPR005829	None	None	galactose-proton symport Rutstroemia Id: 87% / Cover 98% / E 0,0	None	/	/	/	/
Bcin06g06590	14	1.86388e+08	✓	BcFrt1	Transport (Sugars)							Vacuole (Membrane)				IPR003663, IPR005829	None	None	fructose transporter 1 Chalara longipes Id: 80% / Cover 94% / E 0,0	None	/	/	/	/
Bcin12g02300	10	2.70607e+08	✓	/	Transport (Sugars)							Cell Membrane				IPR003663, IPR005829	None	None	monosaccharide transporter Sclerotinia borealis id: 87% / Cover 99% / E 0,0	None	/	/	/	/
Bcin09g04610	13	1.14122e+08	✓	/	Transport (Sugars)							Unclear				IPR003663, IPR005829	None	None	sugar transporter Rutstroemia Id: 85% : Cover 100% / E 0,0	None	/	/	/	/
Bcin02g07720	5	1.75299e+07	✓	BcYhk8	Transport (Sugars)							Unclear				IPR005829	None	None	MFS general substrate transporter Hyaloscypha hepaticicola Id: 69% / Cover 98% / E 0,0	None	/	/	/	/
Bcin14g03550	3	6.28723e+06	✓	/	Transport (Sugars)							Unclear				IPR003663, IPR005829	None MFS transporter, solute carrier family 2 (myo-inositol transporter), member 13	SLC2: Facilitative GLUT transporter Sugar transporters		None	/	/	/	/
Bcin08g00270	3	4.90893e+06	✓	BcStl1	Transport (Sugars)							Unclear				IPR003663, IPR005829	None	None		None	/	/	/	/
Bcin14g00130	6	2.81993e+07	✓	/	Transport (Sugars)							Vacuole (Membrane)				IPR003663, IPR005829	None	None	glucose transporter Marssonina brunnea Id: 71% / Cover 100% / E 0,0	None	/	/	/	/
Bcin07g04760	7	2.20394e+07	✓	/	Transport (Sugars)							Vacuole (Membrane)				IPR016196 (non specific)	None solute carrier family 45, member 1/2/4	SLC45: H+/sugar cotransporter		None	/	/	/	/
Bcin15g03930	12	1.43247e+09	✓	BcPom33	Transport (unknown substrate)							ER (Membrane)		✓		IPR005344: Uncharacterised protein family UPF0121	None transmembrane protein 33	ER - Golgi transport	putative Pore membrane protein of 33 kDa Sclerotinia borealis Id: 90% / Cover 100% / E 5e-174	None	/	/	/	/
Bcin14g02240	2	1.93935e+06	✓	/	Transport (unknown substrate)				✓			Mitochondria (Membrane)				IPR018108: Mitochondrial substrate/solute carrier	None	None	mitochondrial carrier Hyaloscypha hepaticicola Id: 77% / Cover 100% / E 0,0	None	/	/	/	/
Bcin07g03000	7	1.14694e+07	✓	/	Transport (unknown substrate)							Peroxisome (Membrane)				IPR018108: Mitochondrial substrate/solute carrier	Peroxisome	Transporters solute carrier family 25 (peroxisomal adenine nucleotide transporter), member 17	peroxisomal carrier protein Sclerotinia borealis Id: 92% / Cover 100% / E 0,0	None	/	/	/	/
Bcin14g00950	13	3.19024e+07	✓	/	Transport (unknown substrate)	✓			✓			ER (Membrane)				IPR010308: TRP-like family	None	None	Transient receptor potential ion channel Rutstroemia Id: 84% / Cover 100% / E 0,0	None	/	/	/	/
Bcin01g08970	5	1.27076e+07	✓	/	Transport (unknown substrate)	✓						ER (Membrane)				IPR010308: TRP-like family	None	None	Transient receptor potential ion channel Rutstroemia Id: 76% / Cover 97% / E 0,0	None	/	/	/	/
Bcin10g01590	14	3.6069e+07	✓	/	Transport (unknown substrate)							Unclear				IPR020846: Major facilitator superfamily domain	None	None	MFS general substrate transporterHyaloscypha variabilis Id: 70% / Cover 97% / E 0,0	None	/	/	/	/
Bcin11g05690	2	796752	✓	/	Transport (unknown substrate)							ER (Membrane)				IPR011701	None	None		None	/	/	/	/
Bcin07g04640	2	1.36755e+07	✓	/	Transport (unknown substrate)							Unclear				IPR011701	Autophagy - yeast MFS transporter, UMF1 family	Major facilitator superfamily (MFS) Unknown transporters		None	/	/	/	/
Bcin13g02630	2	9.0692e+06	✓	BcMch1	Transport (unknown substrate)							Unclear				IPR011701	None	None		None	/	/	/	/
Bcin12g04490	4	4.835e+06	✓	/	Transport (unknown substrate)							Unclear				IPR011701	None	None	MFS transporter protein Rutstroemia sp Id: 80% / Cover 100% / E 0,0	None	/	/	/	/
Bcin10g05360	2	3.07227e+06	✓	/	Transport (unknown substrate)							Vacuole (Membrane)				IPR011701	None	None		None	/	/	/	/
Bcin03g03460	2	1.12784e+06	✓	/	Transport (unknown substrate)							Vacuole (Membrane)				IPR011701: Major facilitator superfamily	None	None		None	/	/	/	/
Bcin15g03480	10	1.9046e+08	✓	BcVma7	Transport (Vacuole)							Cytoplasm				IPR005772: ATPase, V1 complex, subunit F, eukaryotic	Phagosome V-type H+-transporting ATPase subunit F			None	/	/	/	/
Bcin11g04940	4	7.10414e+06	✓	/	Unknown				✓			Cell Membrane				IPR015915: Kelch-type beta propeller	None	None	kelch domain-containing protein Rutstroemia sp Id: 60% / Cover 97% / E 0,0	None	/	/	/	/
Bcin01g02170	4	6.10708e+06	✓	BcNvj2	Unknown							Cell Membrane				IPR019411: Domain of unknown function DUF2404	None	None	PH domain-containing protein Rutstroemia sp Id: 75% / Cover 98% / E 0,0	None	/	/	/	/
Bcin05g03020	2	2.39632e+06	✓	/	Unknown							Cell Membrane				IPR020999: Chitin synthesis regulation, Congo red resistance, RCR protein	None	None	hypothetical protein	None	/	/	/	/
Bcin05g01260	33	1.48288e+08	✓	/	Unknown							Cytoplasm (soluble)				None	None		Myosin-6 Mesocricetus auratus (Golden hamster) Cover 38% / Id, 22% / E 0,007	None	/	/	/	/
Bcin05g07360	9	1.54905e+08	✓	/	Unknown	✓						ER (Membrane)				IPR024382: Domain of unknown function DUF3844	None		Uncharacterized endoplasmic reticulum membrane protein C1709,03 S, pombe Cover 86% / Id, 24% / E 2e-16	None	/	/	/	/
Bcin03g08470	2	3.51294e+06	✓	/	Unknown							ER (Membrane)				None	None	None	hypothetical protein	None	/	/	/	/
Bcin10g04480	2	3.31505e+06	✓	/	Unknown							ER (Membrane)				IPR027417: P-loop containing nucleoside triphosphate hydrolase	None	None	hypothetical protein	None	/	/	/	/
Bcin11g01290	3	3.17641e+06	✓	/	Unknown							ER (Membrane)				None	None	None	hypothetical protein	None	/	/	/	/
Bcin02g02700	2	1.17266e+07	✓	/	Unknown							Extracellular (soluble)				None	None	None	hypothetical protein	None	/	/	/	/
Bcin06g03500	14	1.05905e+08	✓	/	Unknown						GH125	Golgi Membrane				IPR012341: Six-hairpin glycosidase	None	None	glycoside hydrolase family 125 Chalara longipes Id: 63% / Cover 98% / E 0,0	None	/	/	/	/
Bcin16g02990	20	4.33914e+08	✓	/	Unknown							Golgi Membrane				None	None	None	alteRNAtive oxidase Rutstroemia Id: 77% / Cover 100% / E 0,0	None	/	/	/	/
Bcin04g00150	11	3.24965e+07	✓	/	Unknown							Golgi Membrane				None	None	None	hypothetical protein	None	/	/	/	/
Bcin06g03020	4	9.48757e+06	✓	/	Unknown							Golgi Membrane				None	None	None	hypothetical protein	None	/	/	/	/
Bcin02g05490	24	1.33837e+08	✓	/	Unknown							Mitochondria (Membrane)				IPR027417: P-loop containing nucleoside triphosphate hydrolase	None	None	atpase prokaryote Rutstroemia Id: 79% / Cover 95% / E 0,0	None	/	/	/	/
Bcin03g05240	2	6.39456e+07	✓	/	Unknown							Mitochondria (Membrane)				IPR017384: NADH dehydrogenase [ubiquinone] (complex I), alpha subcomplex subunit 1	None	None	hypothetical protein	None	/	/	/	/
Bcin03g07950	2	3.03015e+07	✓	/	Unknown							Mitochondria (Membrane)				None	None	None	hypothetical protein	None	/	/	/	/
Bcin09g02450	3	2.13118e+07	✓	/	Unknown							Mitochondria (Membrane)				IPR011990: Tetratricopeptide-like helical domain	None	None	tpr domain-containing protein Rutstroemia sp Id: 66% / Cover 88% / E 9e-179	None	/	/	/	/
Bcin06g05720	3	1.98113e+07	✓	/	Unknown							Mitochondria (Membrane)				None	None	None	disulfide isomerase protein Rutstroemia sp Id: 76% / cover 100% / E 8e-48	None	/	/	/	/
Bcin06g01080	2	682589	✓	/	Unknown							Mitochondria (Membrane)				None	None	None	MFS maltose permease Rutstroemia sp Id: 63% / Cover 99% / E 0,0	None	/	/	/	/
Bcin05g00320	7	3.39065e+07	✓	/	Unknown							Unclear				IPR013094: Alpha/beta hydrolase fold-3	None	None	Conserved hypothetical protein Aspergillus nidulans Id: 32% / Cover 93% / E 7e-55	None	/	/	/	/
Bcin08g04950	7	2.25733e+07	✓	/	Unknown							Unclear				IPR002591: Type I phosphodiesterase/nucleotide pyrophosphatase/phosphate transferase	None	None	type I phosphodiesterase nucleotide pyrophosphatase protein Rutstroemia sp, Id: 78% / Cover 100% / E 0,0	None	/	/	/	/
Bcin12g04470	6	1.29564e+07	✓	/	Unknown							Unclear				IPR004911: Gamma interferon inducible lysosomal thiol reductase GILT	None	None	No	None	/	/	/	/
Bcin14g03340	3	7.36797e+06	✓	/	Unknown							Unclear				IPR002018: Carboxylesterase, type B	None	None	Carboxylesterase type B protein Rutstroemia sp Id: 61% / Cover 99% / E 0,0	None	/	/	/	/
Bcin08g03730	7	5.26775e+06	✓	/	Unknown							Unclear				None	None	None	hypothetical protein	None	/	/	/	/
Bcin04g00910	3	5.99804e+08	✓	/	Unknown							ER (Membrane)				None	None	None	hypothetical protein	None	/	/	/	/
Bcin11g04390	7	1.22985e+07	✓	/	Unknown							ER (Membrane)				None	None	None	hypothetical protein	None	/	/	/	/
Bcin13g03070	2	6.0942e+06	✓	/	Unknown							ER (Membrane)				None	None	None	Haloacid dehalogenase protein Rutstroemia sp Id: 65% / Cover 100% / E 1e-160	None	/	/	/	/
Bcin01g07480	2	1.13197e+06	✓	/	Unknown	✓			✓			Extracellular				None	None	None	mfs transporter protein Rutstroemia sp Id: 79% / Cover 100% / E 4e-73	None	/	/	/	/
Bcin01g07180	3	1.18179e+07	✓	BcMgr2	Unknown				✓			Mitochondria (Membrane)				IPR018450: Reactive oxygen species modulator 1	None	None	mitochondrial genome maintenance Mgr2 protein Rutstroemia sp Id: 79% / Cover 100% / E 5e-59	None	/	/	/	/
Bcin11g04200	2	683417	✓	/	Unknown							Mitochondria (Membrane)				None	None	None	mfs domain-containing protein Rutstroemia sp Id: 62% / Cover 100% E 9e-172	None	/	/	/	/
Bcin04g02110	6	1.12099e+07	✓	/	Unknown							Unclear				None	None	None	None	None	/	/	/	/
Bcin14g03820	2	5.42092e+06	✓	/	Unknown							Cell Membrane				IPR011016: Zinc finger, RING-CH-type	None	None	RING finger domain protein Rutstroemia sp Id: 59% / Cover 100% / E 3e-132	None	/	/	/	/
Bcin16g00370	3	2.07116e+06	✓	/	Unknown							Cell Membrane				None	None	None	pheromone-regulated membrane protein Rutstroemia sp Id: 69% / Cover 95% / E 0,0	None	/	/	/	/
Bcin06g06030	2	1.95987e+06	✓	/	Unknown							ER (Membrane)				IPR003807: Domain of unknown function DUF202	None	None	hypothetical protein	None	/	/	/	/
Bcin08g06970	2	1.8954e+06	✓	/	Unknown							Unclear				IPR021369: Protein of unknown function DUF2985	None	None	alpha-L-rhamnosidase C Rutstroemia sp Id: 75% / Cover 92 % E 0,0	None	/	/	/	/
Bcin03g04470	4	2.78135e+06	✓	/	Unknown							Cell Membrane				None	None	None	hypothetical protein	None	/	/	/	/
Bcin10g05500	4	2.30021e+08	✓	/	Unknown							ER (Membrane)				IPR025423: Domain of unknown function DUF4149	None	None	mitochondrial outer membrane protein Rutstroemia sp Id: 81% / Cover 100% / E 7e-113	None	/	/	/	/
Bcin04g00780	3	9.03724e+07	✓	/	Unknown							ER (Membrane)				IPR008253: Marvel domain	None	None	MARVEL-like domain protein Rutstroemia sp Id: 82% / Cover 100% / E 4e-85	None	/	/	/	/
Bcin11g05070	2	1.31831e+07	✓	/	Unknown							ER (Membrane)				None	None	None	Glutathione S-transferase chloride channel C-terminal protein Rutstroemia sp, Id: 74% / Cover 98% / E 3e-94	None	/	/	/	/
Bcin16g01450	2	4.15512e+06	✓	/	Unknown							Mitochondria				IPR002610: Peptidase S54, rhomboid	None	None	hypothetical protein	None	/	/	/	/
Bcin06g05570	7	1.10141e+08	✓	/	Unknown							Mitochondria (Membrane)				IPR013901: Protein of unknown function DUF1772	None	None	hypothetical protein	None	/	/	/	/
Bcin11g06230	4	1.18383e+07	✓	/	Unknown							Unclear				IPR007248: Mpv17/PMP22	Peroxisome protein Mpv17	None	Mpv17/PMP22 family protein Diplocarpon rosae Id: 89% / Cover 100% / E 9e-166	None	/	/	/	/
Bcin02g06870	9	6.65154e+07	✓	/	Unknown							Unclear				None	None	None	Transmembrane protein UsgS Neurospora crassa OR74A Id: 61% / Cover 95% / E 6e-165	None	/	/	/	/
Bcin05g01780	3	1.65466e+06	✓	/	Unknown				✓			Cell Membrane				None	None	None	cytochrome b b6 petb protein Rutstroemia sp Id: 59% / Cover 98% / E 0,0	None	/	/	/	/
Bcin10g03700	2	329760	✓	/	Unknown							Cell Membrane				None	None	None	hypothetical protein	None	/	/	/	/
Bcin09g03440	4	2.02556e+07	✓	/	Unknown							ER (Membrane)				IPR002794: Protein of unknown function DUF92, TMEM19	None	None	hypothetical protein	None	/	/	/	/
Bcin02g05930	5	1.04258e+08	✓	BcRbd2	Unknown							Golgi (Membrane)				IPR022764: Peptidase S54, rhomboid domain	None	None	Rhomboid 2 protein Rutstroemia sp, Id: 83% / Cover 95% / E 1e-153	None	/	/	/	/
Bcin02g03110	9	3.29991e+07	✓	/	Unknown							Unclear				IPR004043: LCCL domain	None	None	LCCL domain-containing protein Rutstroemia sp, Id: 81% / Cover 95% / E 0,0	None	/	/	/	/
Bcin01g10300	2	1.45426e+06	✓	/	Unknown							Unclear				IPR006838: FAR-17a/AIG1-like protein	None	None	related to UPF0641 membrane protein Phialocephala subalpina Id: 79% / Cover 100% / E 1e-138	None	/	/	/	/
Bcin05g07180	7	3.38447e+07	✓	/	Unknown							Cell Membrane				None	None	None	golgi apparatus membrane protein Rutstroemia sp, Id: 89% / Cover 92% / E 0,0	None	/	/	/	/
Bcin09g05960	2	5.87248e+06	✓	/	Unknown							Golgi (Membrane)				IPR002656: Acyltransferase 3	None	None	related to hard surface induced protein 3 (sterol glycosyl transferase) Phialocephala subalpina Id: 58% / Cover 94% / E 0,0	None	/	/	/	/
Bcin15g05570	3	4.97183e+06	✓	/	Unknown							Unclear				None	None	None	hypothetical protein	None	/	/	/	/
Bcin15g02580	2	1.31328e+06	✓	/	Unknown	✓						Unclear				IPR014005: Extracellular membrane protein, CFEM domain, fungi	None	None	CFEM domain-containing protein Rutstroemia sp Id: 54% / Cover 86% / E 1e-162	None	/	/	/	/
Bcin14g00340	8	3.11531e+07	✓	/	Unknown							Unclear				IPR010619: Domain of unknown function DUF1212	None	None	probable PRM10 Pheromone-regulated protein Rhynchosporium commune Id: 69% / Cover 98% / E 0,0	None	/	/	/	/
Bcin01g03480	7	2.41654e+07	✓	/	Unknown							Unclear				IPR010308: TRP-like family	None	None	hypothetical protein	None	/	/	/	/
Bcin10g02380	4	1.304e+07	✓	/	Unknown							Unclear				IPR006876: LMBR1-like membrane protein	None	None	LMBR1 domain-containing protein Rutstroemia sp Id: 85% / Cover 99% / E 0,0	None	/	/	/	/
Bcin02g00350	2	6.12679e+06	✓	/	Unknown	✓		✓			GH16	Cell Membrane				IPR000757: Glycoside hydrolase, family 16	None	None	glycoside hydrolase family 16 protein Sclerotinia borealis Id: 83% / Cover 96% / E 0,0	None	/	/	/	/
Bcin03g00890	2	1.37146e+07	✓	/	Unknown	✓		✓	✓	Cluster 59		Cell Membrane				IPR008972: Cupredoxin	None	None	extracellular serine-rich protein Rutstroemia sp ID: 55% / Cover 97% / E 4E-61	None	/	/	/	/
Bcin01g03490	16	3.69454e+07	✓	/	Unknown							Cytoplasm				None	None	None	putative trans-sulfuration enzyme protein Rutstroemia sp, Id: 68% / Cover 100% / E 0,0	None	/	/	/	/
Bcin02g01850	17	3.00542e+07	✓	/	Unknown							Cytoplasm				IPR001683: Phox homologous domain	None	None	PX domain protein Sclerotinia borealis Id: 91% / Cover 97% / E 0,0	None	/	/	/	/
Bcin04g00530	18	1.95455e+07	✓	BcGcn1	Unknown							Cytoplasm				IPR026827: Proteasome component ECM29/Translational activator GCN1	None	None	eIF-2-alpha kinase activator Lachnellula willkommii Id: 77% / Cover 99% / E 0,0	None	/	/	/	/
Bcin03g06510	9	1.61677e+07	✓	/	Unknown							Cytoplasm				IPR003462: Ornithine cyclodeaminase/mu-crystallin	None	None	NAD(P)-binding protein-5 Coleophoma cylindrospora Id: 55% / Cover 100% / E 0,0	None	/	/	/	/
Bcin11g06050	2	1.14894e+07	✓	/	Unknown							Cytoplasm				IPR003123: Vacuolar sorting protein 9	None	None	Vps9 domain protein Rutstroemia sp Id: 86% / Cover 96% / E 0,0	None	/	/	/	/
Bcin02g06630	8	9.70036e+06	✓	/	Unknown							Cytoplasm				IPR001849: Pleckstrin homology domain	None	None	Phosphatidylinositol 4,5-bisphosphate-binding protein SLM1 Saccharomyces cerevisiae Id: 39% / Cover 49% / E 7e-92	None	/	/	/	/
Bcin01g06270	8	6.64764e+06	✓	/	Unknown							Cytoplasm				IPR014772: Mammalian uncoordinated homology 13, domain 2	None	None	Uncharacterized protein C11E3,02c S, pombe Id: 25% / Cover 95% / E 2e-98	None	/	/	/	/
Bcin04g01960	4	5.72888e+06	✓	/	Unknown							Cytoplasm				IPR002219: Protein kinase C-like, phorbol ester/diacylglycerol-binding domain	None	None	dDENN domain-containing protein Sclerotinia borealis Id: 92% / Cover 99% / E 0,0	None	/	/	/	/
Bcin05g02260	3	4.03916e+06	✓	/	Unknown							Cytoplasm				IPR011043: Galactose oxidase/kelch, beta-propeller	None	None	Tip elongation aberrant protein Lachnellula willkommii Id: 73% / Cover 100% / E 0,0	None	/	/	/	/
Bcin14g03850	8	3.47227e+06	✓	/	Unknown							Cytoplasm				IPR013126: Heat shock protein 70 family	None	None	hypothetical protein NCU01499 Neurospora crassa Id: 73% / Cover 100% / E 0,0	None	/	/	/	/
Bcin08g06150	3	2.45638e+06	✓	/	Unknown							Cytoplasm				IPR013877: YAP-binding/ALF4/Glomulin	None	None	yap-binding protein Rutstroemia sp Id: 66% / Cover 99% / E 0,0	None	/	/	/	/
Bcin07g00110	2	2.44191e+06	✓	/	Unknown							Cytoplasm				IPR021713: Folliculin	None	None	Folliculin protein Rutstroemia sp Id: 71% / Cover 99% / E 0,0	None	/	/	/	/
Bcin01g07690	4	2.28846e+06	✓	/	Unknown							Cytoplasm				IPR011989: Armadillo-like helical	None	None	GTP binding protein Rutstroemia sp Id: 68% / Cover 95% / E 0,0	None	/	/	/	/
Bcin11g01220	2	1.43462e+06	✓	/	Unknown							Cytoplasm				None	None	None	hypothetical protein	None	/	/	/	/
Bcin10g01380	3	1.36019e+06	✓	/	Unknown							Cytoplasm				IPR000504: RNA recognition motif domain				None	0	0	0	0
Bcin11g04350	2	1.23655e+06	✓	/	Unknown							Cytoplasm				IPR001781: Zinc finger, LIM-type	None	None	LIM domain-containing protein Rutstroemia sp Id: 75% / Cover 99% / E 0,0	None	/	/	/	/
Bcin10g00490	3	1.0996e+06	✓	/	Unknown							Cytoplasm				IPR029058: Alpha/Beta hydrolase fold	None	None	phosphatidylcholine-sterol O-acyltransferase Rutstroemia sp Id: 69% / Cover 99% / E 0,0	None	/	/	/	/
Bcin04g04030	6	1.28358e+08	✓	/	Unknown	✓						ER				None	None	None	nuc-1 negative regulatory preg protein Rutstroemia sp, Id: 54% / Cover 87% / E 1e-53	None	/	/	/	/
Bcin13g03750	9	2.85555e+07	✓	BcSsp120	Unknown	✓		✓				ER				IPR002048: EF-hand domain	None	None	putative Uncharacterized calcium-binding protein Sclerotinia borealis Id: 87% / Cover 100% / E 4e-129	None	/	/	/	/
Bcin06g01980	6	2.52238e+07	✓	/	Unknown							ER (Membrane)				IPR004182: GRAM domain	None	None	hypothetical protein Neurospora crassa Id: 46% / Cover 88% / E 0,0	None	/	/	/	/
Bcin05g01750	10	1.00728e+07	✓	/	Unknown	✓						Extracellular				IPR010816: Heterokaryon incompatibility Het-C	None	None	Heterokaryon incompatibility Het-C protein Rutstroemia Id: 75% / Cover 92% / E 0,0	None	/	/	/	/
Bcin01g01480	3	1.19561e+06	✓	/	Unknown	✓						Extracellular (soluble)				None	None			None	0	0	0	0
Bcin15g03230	27	1.23785e+08	✓	/	Unknown							Mitochondria				IPR010497: Epoxide hydrolase, N-terminal	None	None	Epoxide hydrolase Rutstroemia Id: 61% / Cover 94% / E 0,0	None	/	/	/	/
Bcin01g08740	16	1.0567e+08	✓	/	Unknown							Mitochondria				IPR001107: Band 7 protein IPR001972: Stomatin family	None	None	related to stomatin family, may link integral membrane proteins to the peripheral cytoskeleton Phialocephala subalpina Id: 80% / Cover 100% / E 0,0	None	/	/	/	/
Bcin10g00600	6	6.08562e+07	✓	/	Unknown							Mitochondria				IPR000424: Primosome PriB/single-strand DNA-binding	None	None	single-strand binding family protein Rutstroemia sp, Id: 81% / Cover 97% / E 8e-76	None	/	/	/	/
Bcin15g01290	3	4.45377e+06	✓	/	Unknown							Mitochondria				IPR000504: RNA recognition motif domain	None			None	0	0	0	0
Bcin04g03460	2	4.21299e+06	✓	/	Unknown							Mitochondria				IPR013094: Alpha/beta hydrolase fold-3	None	None	carboxylesterase A Sodiomyces alkalinus Id: 36% / Cover 85% / E 1e-44	None	/	/	/	/
Bcin08g00490	3	3.62575e+06	✓	/	Unknown							Mitochondria				IPR029069: HotDog domain	None	None	thioesterase thiol ester dehydrase-isomerase protein Rutstroemia sp Id: 61% Cover 94% / E 2e-109	None	/	/	/	/
Bcin03g07350	2	2.08016e+06	✓	/	Unknown							Mitochondria				IPR013094: Alpha/beta hydrolase fold-3	None	None	related to triacylglycerol lipase Phialocephala subalpina Id: 49% / Cover 99% / E 5e-107	None	/	/	/	/
Bcin02g06990	2	1.71287e+06	✓	BcFmp25	Unknown							Mitochondria				IPR000408: Regulator of chromosome condensation, RCC1	None	None	putative FMP25 Found in Mitochondrial Proteome Rutstroemia sp Id: 77% / Cover 99% / E 0,0	None	/	/	/	/
Bcin01g08500	8	1.01474e+08	✓	BcSym1	Unknown							Mitochondria (Membrane)				IPR007248: Mpv17/PMP22	Peroxisome	Transport and catabolism	sym-1 protein Rutstroemia Id: 85% / Cover 100% / E 1e-117	None	/	/	/	/
Bcin11g00830	16	5.51063e+07	✓	/	Unknown							Mitochondria (Membrane)				None	None	None	FAD/NAD(P)-binding domain-containing protein Mollisia scopiformis Id: 60% / Cover 97% / E 0,0	None	/	/	/	/
Bcin01g08660	3	4.53059e+06	✓	/	Unknown							Mitochondria (Membrane)				IPR010754: Optic atrophy 3-like	None optic atrophy 3 protein	Mitochondrial dynamics Fission and Fusion factors	OPA3 domain protein Rutstroemia sp Id: 79% / Cover 97% / E 6E-103	None	/	/	/	/
Bcin05g07370	4	2.93067e+06	✓	/	Unknown							Mitochondria (Membrane)				None	None	None	hypothetical protein	None	/	/	/	/
Bcin06g01920	9	1.87718e+07	✓	/	Unknown							Nucleus				IPR018502: Annexin repeat	None	None	Annexin Columbia livia Id: 24% / Cover40% / E 3e-07	None	/	/	/	/
Bcin08g04830	4	4.27125e+06	✓	/	Unknown							Nucleus				None	None	None	conserved glutamic acid rich protein Rutstroemia sp Id: 79% / Cover 99% / E 0,0	None	/	/	/	/
Bcin09g01160	2	1.93648e+06	✓	/	Unknown							Nucleus				None	None	None	Orp1 like protein Rutstroemia sp ID: 47% / Cover 91% E 0,0	None	/	/	/	/
Bcin07g06370	2	1.59518e+06	✓	/	Unknown							Nucleus				IPR007087: Zinc finger, C2H2	None	None	related to regulatory protein amdA Phialocephala subalpina Id: 59% / Cover 100% / E 0,0	None	/	/	/	/
Bcin02g06520	2	1.24465e+06	✓	/	Unknown							Nucleus				None	None	None	system b protein Rutstroemia sp Id: 63% / Cover 100% / E 0,0	None	/	/	/	/
Bcin07g00300	13	2.29606e+08	✓	/	Unknown							Unclear				IPR012312: Haemerythrin/HHE cation-binding motif	None	None	hemerythrin hhe cation-containing protein Fusarium langsethiae Id: 35% / Cover 98% / E 1e-35	None	/	/	/	/
Bcin05g01930	16	1.05832e+08	✓	/	Unknown							Unclear				None	None	None	Alpha beta hydrolase fold-5 protein Rutstroemia sp, Id: 66% / Cover 100% / E 0,0	None	/	/	/	/
Bcin11g01950	25	7.2862e+07	✓	/	Unknown							Unclear				IPR018946: Alkaline phosphatase D-related	None	None	transcription factor Rutstroemia Id: 69% / Cover 99% / E 0,0	None	/	/	/	/
Bcin14g03490	6	5.98524e+07	✓	/	Unknown				✓			Unclear				IPR016031: Tryptophan RNA-binding attenuator protein-like domain	None	None	hypothetical protein	None	/	/	/	/
Bcin03g05000	3	3.39167e+07	✓	/	Unknown							Unclear				None	None	None	Cytochrome c-like domain protein Rutstroemia sp ID: 74% / Cover 100% / E 0,0	None	/	/	/	/
Bcin11g06260	9	1.74271e+07	✓	/	Unknown							Unclear				IPR019412: Outer membrane protein, IML2, mitochondrial/Tetratricopeptide repeat protein 39	None	None	Inclusion body clearance protein IML2 S, cerevisiae Id: 29% / Cover 95% / E 7e-69	None	/	/	/	/
Bcin08g05830	4	9.75784e+06	✓	BcMkt1	Unknown							Unclear				IPR022039: Temperature dependent protein affecting M2 dsRNA replication, C-terminal				None	0	0	0	0
Bcin01g10640	3	5.65809e+06	✓	/	Unknown							Unclear				None	None	None	Enolase C-terminal protein Rutstroemia sp Id: 84% / Cover 95% / E 0,0	None	/	/	/	/
Bcin11g02820	8	5.41005e+06	✓	/	Unknown							Unclear				IPR013887: Uncharacterised protein family UPF0592	None	None	gpi inositol-deacylase protein Rutstroemia sp, Id: 73% / Cover 100% / E 0,0	None	/	/	/	/
Bcin08g04990	5	2.44075e+06	✓	/	Unknown							Unclear				IPR001680: WD40 repeat	None WD repeat-containing protein 44	Membrane trafficking Rab11 associated proteins	WD40 repeat-like protein Acephala macrosclerotiorum Id: 63% / Cover 99% / E 0,0	None	/	/	/	/
Bcin10g06070	3	2.24511e+06	✓	/	Unknown							Unclear				IPR007461: Ysc84 actin-binding domain	None	None	SH3 domain-containing YSC84-like protein 1 Lachnellula cervina Id: 61% / Cover 96% / E 4e-160	None	/	/	/	/
Bcin12g06310	2	2.01177e+06	✓	/	Unknown							Unclear				None	None	None	Altered inheritance of mitochondria 32 protein Rutstroemia sp Id: 61% / Cover 79% / E 1e-65	None	/	/	/	/
Bcin13g00140	3	1.6806e+06	✓	/	Unknown							Unclear				IPR020843: Polyketide synthase, enoylreductase	None	None	no significant similarity	None	/	/	/	/
Bcin06g06800	2	6.45924e+06	✓	/		✓						ER (Membrane)				IPR024722: BIG/ATPase V1 complex, subunit S1	None	None	ER BIG1 protein Rutstroemia sp Id: 56% / Cover 97% E 2e-114	None	/	/	/	/
